# Supplementary material for: Data mining identifies novel RNA-binding proteins involved in colon and rectal carcinomas
Source: Front Cell Dev Biol. 2023 Jun 13;11:1088057. doi: 10.3389/fcell.2023.1088057 (PMC10293682; doi:10.3389/fcell.2023.1088057)
Supplement: Supplementary file 1 [file Table1.XLSX]

## Sheet: S1
Supplementary Table 1. Gene sets analyzed in this study
RNA-binding Proteins	Cancer Driver genes	Colorectal cancer genes
A1CF	A1CF	ACVR1B
AARS	AADACL4	ACVR2A
AATF	ABCA10	ADD2
ABCE1	ABCA13	APC
ABCF1	ABCA7	ATM
ABT1	ABCB1	BRAF
MAP3K20	ABCB5	KLF5
ACAA2	ABCC5	SERPING1
ACAT1	ABCC9	CASP8
ACIN1	ABCD1	CDC27
ACO1	ABCF2	CDH1
ACO2	ABCG8	CHD4
ACTN4	ABI1	COL5A1
ADAR	ABI3	CTNNB1
ADARB1	ABL1	DGKA
ADARB2	ABL2	DAO
ADD1	ABLIM2	DMD
ADD3	ACAN	DNAH5
ADK	ACD	DRD3
AFDN	ACE	EDNRB
AFF4	ACKR3	ELF3
AFP	ACO1	ERBB3
AGO1	ACOXL	FAT1
AGO2	ACSL3	GNAS
AGO3	ACSL6	MSH6
AHCYL2	ACSM1	HSPA1L
AHNAK	ACSM2A	IL7R
AIMP1	ACTB	IL13RA1
AKAP1	ACTG1	ING1
AKAP17A	ACTL6B	ITIH1
AKAP8	ACTL7B	KRAS
AKAP8L	ACVR1	LIMK1
ALDH18A1	ACVR1B	SMAD2
ALDH6A1	ACVR2A	SMAD4
ALDH7A1	ACVR2B	MGAT3
ALDOA	ADAM10	MYO1B
ALDOC	ADAM2	MSH3
ALG13	ADAM22	MUC4
ALKBH5	ADAM29	MYBL2
ALYREF	ADAM7	NEK2
ANK3	ADAMTS12	NRAS
ANKHD1	ADAMTS17	OCRL
ANKRD17	ADAMTS18	PIK3CA
ANP32A	ADAMTS20	PRKCQ
ANP32B	ADAMTS3	MAP2K1
ANXA11	ADAMTS6	MAP2K7
ANXA2	ADAMTS9	PTEN
ANXA7	ADAMTSL3	RB1
APEH	ADCK1	RYR2
APEX1	ADCY1	SALL1
API5	ADCY8	SOAT1
APOB	ADD2	SOX9
APOBEC3B	ADD3	TCF7
APOBEC3C	ADGRA1	TCF7L2
APOBEC3F	ADGRB3	TGFBR2
AQR	ADGRD1	TGIF1
ARCN1	ADGRG4	THBS2
ARF1	ADGRL1	TP53
ARHGEF1	ADGRL2	TRPS1
ARHGEF2	ADGRL3	TTN
ARL6IP4	ADGRV1	KDM6A
ARPC1B	ADH1B	ZNF208
ASCC3	ADNP	FZD3
ASS1	ADRA1A	USP5
ATP1A1	AFDN	GDF5
ATP2A2	AFF1	ARID1A
ATP5F1A	AFF2	AXIN2
ATP5F1B	AFF3	MAP7
ATP5F1C	AFF4	SYNGR2
ATXN2	AFM	KCNB2
ATXN2L	AFMID	NRXN1
BAG4	AGBL2	GRHPR
BASP1	AGO4	ADAMTS3
BAZ1B	AGTR2	EI24
BCCIP	AHCTF1	RANBP9
BCLAF1	AHI1	ABCF2
BICC1	AHNAK	GPC6
BMS1	AHNAK2	MRVI1
BOP1	AJAP1	CTCF
BRD2	AJUBA	ASTN2
BRIX1	AKAP11	MTUS2
BST2	AKAP13	NCAPD3
BTF3	AKAP6	SAMM50
BUD13	AKAP8	SIN3A
BYSL	AKAP9	CNTNAP2
BZW1	AKR1B10	SACS
BZW2	AKT1	PCLO
C11orf68	AKT2	PACSIN1
C12orf43	AKT3	MAGEC2
RTRAF	ALB	STK26
C14orf93	ALDH2	LRP1B
CCDC9B	ALK	SSH1
C19orf47	ALKBH6	HYDIN
SHFL	ALLC	AHI1
C1orf131	ALMS1	RNF43
SNHG28	ALOX12	DNAAF5
C1orf35	ALPK2	ACOXL
C1orf52	ALS2CL	FBXW7
C2orf15	AMER1	CHD7
C4BPA	AMOTL1	TEX14
C7orf50	AMPH	TDRD1
CACTIN	AMY2B	PAK5
CACYBP	ANGPT1	LRRC7
CADM1	ANK1	PIEZO2
CALD1	ANK2	CSMD1
CALR	ANK3	GORASP1
CAND1	ANKLE2	FAT4
CANX	ANKRD12	RUFY1
CAPRIN1	ANKRD17	DUSP16
CARHSP1	ANKRD24	HMCN1
CASC3	ANKRD26	OBSCN
CAST	ANKRD36	FLYWCH1
CAT	ANO4	KIF2B
CC2D1B	ANPEP	MYO18B
CCAR1	AOX1	PERM1
CCAR2	APC	CCDC102A
CCDC124	APLNR	TPTE2
CCDC137	APOB	MUC16
CCDC43	APOBEC2	CSMD3
CCDC47	APOBEC3B	OR10A7
CCDC59	APOL2	EVC2
CCDC86	AQP12A	C7orf31
CCDC9	AR	AMER1
CCT2	ARAF	MUC17
CCT3	AREG	ABCA13
CCT4	ARHGAP26	FAM171B
CCT6A	ARHGAP28	MIER3
CD3EAP	ARHGAP32	HTR3C
CD44	ARHGAP35	ASXL1
CDC40	ARHGAP4	UBR1
CDC42EP4	ARHGAP5	TMEM201
CDC5L	ARHGEF10	C6orf136
CDK11B	ARHGEF10L	PAN3
CDK13	ARHGEF12	BCL9L
CDKN2A	ARID1A	BRINP3
CDV3	ARID1B	TMPRSS11A
CEBPZ	ARID2	OR2W3
CELF1	ARID3B	WDR86
CELF2	ARID5B	CCDC168
CFAP20	ARIH1
CFAP65	ARIH2OS
CFL1	ARMH3
CGN	ARNT
CHCHD1	ARNT2
CHCHD3	ARPC1B
CHD2	ARRDC5
CHD3	ARSD
CHERP	ASB15
CHGA	ASH1L
CHMP4B	ASL
CHTOP	ASPM
CIRBP	ASPSCR1
CISD1	ASTN1
CISD2	ASTN2
CKAP4	ASXL1
CLASP2	ASXL2
CLK3	ASXL3
CLNS1A	ATAD2
CLTC	ATF1
CMSS1	ATF7IP
CNBP	ATG13
CNDP2	ATG2A
CNN1	ATG7
CNN2	ATIC
CNN3	ATM
CNOT1	ATP10A
CNOT4	ATP10B
CNOT9	ATP10D
COA6	ATP1A1
COL14A1	ATP2A2
COPB1	ATP2B3
COPG1	ATP2C2
CORO1A	ATP4A
CPEB2	ATP5F1B
CPEB3	ATP6V1B2
CPEB4	ATP8B2
CPLX2	ATR
CPNE3	ATRX
CPSF4	ATXN1
CPSF6	ATXN3
CPSF7	ATXN3L
CRKL	AURKA
CRNKL1	AXIN1
CRYAB	AXIN2
CS	AZGP1
CSDE1	AZIN1
CSE1L	B2M
CSNK1E	B4GALT3
CSRP1	BABAM1
CSTB	BABAM2
CSTF1	BANF2
CSTF2	BAP1
CSTF2T	BARD1
CSTF3	BAX
CTNNA1	BAZ1A
CTNND1	BAZ2A
CTTN	BAZ2B
CWC15	BCL10
RADX	BCL11A
CXXC5	BCL11B
CYCS	BCL2
DAP3	BCL2L10
DARS	BCL2L11
DARS2	BCL2L12
DAZAP1	BCL3
DBI	BCL6
DBNL	BCL7A
DBR1	BCL9
DBT	BCL9L
DCAF13	BCLAF1
DCD	BCOR
DCLRE1C	BCORL1
DCN	BCR
DCTN2	BHMT2
DDX1	BICRA
DDX10	BIRC3
DDX17	BIRC6
DDX18	BLM
DDX19A	BMP5
DDX21	BMPR1A
DDX23	BNC2
DDX24	BOC
DDX27	BOK
DDX28	BPIFB1
DDX31	BPTF
DDX39A	BRAF
DDX39B	BRCA1
DDX3X	BRCA2
DDX41	BRCC3
DDX42	BRD3
DDX43	BRD4
DDX46	BRD7
DDX47	BRD8
DDX49	BRINP3
DDX5	BRIP1
DDX50	BRPF1
DDX51	BRPF3
DDX52	BRSK1
DDX54	BTG1
DDX55	BTG2
DDX56	BTK
DDX6	BTLA
DDX60L	BTN3A2
DEK	BTNL3
DHCR7	BUB1B
DHX15	C10orf113
DHX16	C15orf48
DHX29	C15orf65
DHX30	C1orf127
DHX33	C1QL2
DHX34	C2CD3
DHX36	C2CD4C
DHX38	C2CD6
DHX57	C3
DHX8	C3orf70
DHX9	C6orf118
DIAPH1	C6orf136
DIDO1	C6orf48
UTP25	C7orf31
DIMT1	C8orf46
DKC1	CABIN1
DLAT	CABLES1
DLD	CACHD1
DMGDH	CACNA1A
DNAJA1	CACNA1C
DNAJB12	CACNA1D
DNAJC1	CACNA1E
DNAJC2	CACNA1H
DNAJC21	CACNA2D1
DNM1	CALCR
DNTTIP2	CALD1
DROSHA	CALR
DSP	CAMKK2
DST	CAMTA1
DUS3L	CANT1
DUSP11	CAP2
DUSP14	CARD10
DUSP9	CARD11
DUT	CARD6
DYNC1H1	CARF
DYNC1I2	CARNS1
DYNC1LI1	CARS
DYNC2H1	CASP3
DZIP3	CASP8
EBNA1BP2	CASP9
EBP	CASZ1
EDC4	CBARP
EDF1	CBFA2T3
EEF1A1	CBFB
EEF1G	CBL
EEF2	CBLB
EFTUD2	CBLC
EIF1	CBWD3
EIF1AX	CC2D1A
EIF1B	CCDC102A
EIF2AK2	CCDC102B
EIF2D	CCDC120
EIF2S1	CCDC129
EIF2S2	CCDC168
EIF3A	CCDC178
EIF3B	CCDC28A
EIF3C	CCDC6
EIF3D	CCDC61
EIF3E	CCDC63
EIF3G	CCDC81
EIF3H	CCDC88A
EIF3I	CCER1
EIF3J	CCKBR
EIF3L	CCNB1IP1
EIF4A1	CCNB2
EIF4A2	CCNC
EIF4A3	CCND1
EIF4B	CCND2
EIF4E	CCND3
EIF4E2	CCNE1
EIF4ENIF1	CCNI
EIF4G1	CCNL1
EIF4G2	CCNQ
EIF4G3	CCR4
EIF4H	CCR5
EIF5	CCR7
EIF5A	CCT6B
EIF5B	CCT8L2
ELAC2	CD163L1
ELAVL1	CD1B
ELAVL2	CD1D
ELAVL3	CD200
ELOF1	CD209
EMG1	CD274
EML4	CD28
ENO1	CD36
ENSA	CD3EAP
EPB41	CD58
EPB41L2	CD70
EPPK1	CD74
EPRS	CD79A
EPS8L3	CD79B
ERAL1	CD83
ERH	CDC25C
ERI3	CDC27
ERP29	CDC42
ESF1	CDC42BPB
ESRP2	CDC42BPG
ETF1	CDC73
EWSR1	CDH1
EXOSC10	CDH10
EXOSC2	CDH11
EXOSC6	CDH12
EXOSC9	CDH13
EZR	CDH17
F11R	CDH18
FADS2	CDH19
RAMAC	CDH2
FAM120A	CDH23
FAM120C	CDH24
FAM133B	CDH9
TASOR	CDHR1
FAM32A	CDHR2
TENT5A	CDHR3
FAM50A	CDK12
FAM98A	CDK13
FAM98B	CDK14
FARSA	CDK4
FARSB	CDK6
FASN	CDKN1A
FASTKD1	CDKN1B
FASTKD2	CDKN2A
FASTKD3	CDKN2AIP
FASTKD5	CDKN2B
FAU	CDKN2C
FBL	CDON
FBN1	CDX2
FBRSL1	CDX4
FCF1	CDYL
FDPS	CEBPA
FEN1	CELA1
FGFR1OP	CELF4
FIP1L1	CELSR3
FKBP1A	CENPF
FKBP2	CENPJ
FKBP3	CEP152
FKBP4	CEP170
FLNA	CEP76
FLNB	CEP83
FLYWCH2	CEP89
FMR1	CFAP45
FN1	CFAP47
FNDC3A	CFAP54
FNDC3B	CFAP70
FRG1	CFAP74
FSCN1	CFHR2
FTSJ3	CHCHD7
FUBP1	CHD1
FUBP3	CHD2
FUS	CHD3
FXR1	CHD4
FXR2	CHD5
FYTTD1	CHD6
G3BP1	CHD7
G3BP2	CHD8
GANAB	CHD9
GAR1	CHEK2
GAS2	CHGA
GCN1	CHIC2
GDI2	CHMP2B
GEMIN5	CHPF2
GFM1	CHPT1
GGCT	CHST1
GIGYF2	CHST10
GLRX3	CHST11
NOP53	CIC
GMPR2	CIITA
GNE	CLASP1
GNL2	CLASP2
GNL3	CLCN4
GNL3L	CLCN7
GOLGA4	CLEC19A
GOLGB1	CLIP1
GOT2	CLIP2
GP2	CLK3
GPATCH4	CLP1
GPATCH8	CLSTN2
GPR161	CLTC
GRB2	CLTCL1
GRN	CMKLR1
GRSF1	CMTR2
GRWD1	CNBD1
GSPT1	CNBP
GSPT2	CNGA4
GSTP1	CNKSR1
GTF2E2	CNOT1
GTF2F1	CNOT3
GTPBP1	CNOT9
GTPBP10	CNTLN
GTPBP4	CNTN1
H1F0	CNTN4
H1FX	CNTN5
H2AFY	CNTN6
HABP4	CNTNAP1
HADH	CNTNAP2
HADHB	CNTNAP3
HARS2	CNTNAP5
HDAC2	CNTRL
HDGF	COL11A1
HDLBP	COL12A1
HEATR1	COL14A1
HEATR6	COL1A1
HELZ	COL1A2
HELZ2	COL22A1
HERC5	COL25A1
HIBADH	COL2A1
HIST1H1B	COL3A1
HIST1H1C	COL4A1
HIST1H1D	COL4A2
HIST1H1E	COL5A1
HIST1H4A	COL5A3
HIST1H4B	COL6A3
HIST1H4D	COL6A6
HIST1H4E	COL7A1
HIST1H4F	COL9A2
HIST1H4H	COX6C
HIST1H4K	CPEB3
HIST1H4L	CPNE1
HIST2H4B	CPQ
HLA-A	CPS1
HLTF	CRB1
HMGA1	CREB1
HMGB1	CREB3L1
HMGB2	CREB3L2
HMGB3	CREB3L3
HMGN2	CREB3L4
HMGN5	CREBBP
HNRNPA0	CREBZF
HNRNPA1	CRIPAK
HNRNPA1L2	CRLF2
HNRNPA2B1	CRNKL1
HNRNPA3	CRTAM
HNRNPAB	CRTC1
HNRNPC	CRTC3
HNRNPCL1	CSDE1
HNRNPD	CSF1R
HNRNPDL	CSF3R
HNRNPF	CSH1
HNRNPH1	CSMD1
HNRNPH2	CSMD2
HNRNPH3	CSMD3
HNRNPK	CSNK1A1
HNRNPL	CSNK2A1
HNRNPLL	CSNK2B
HNRNPM	CSPG4
HNRNPR	CTCF
HNRNPU	CTDNEP1
HNRNPUL1	CTIF
HNRNPUL2	CTNNA1
HOOK1	CTNNA2
HOXB6	CTNNA3
HSD17B10	CTNNB1
HSP90AA1	CTNND1
HSP90AB1	CTNND2
HSP90B1	CTSS
HSPA1A	CUBN
HSPA1B	CUL1
HSPA5	CUL3
HSPA8	CUL4B
HSPA9	CUL7
HSPB1	CUL9
HSPD1	CUX1
HSPE1	CX3CR1
HTATSF1	CXCR4
HUWE1	CYFIP1
IBA57	CYLD
IDH1	CYP2A7
IDH2	CYP2C8
IFI16	CYP2C9
IFIT2	CYP2E1
IFIT5	CYP4F22
IGF2BP1	CYP7B1
IGF2BP2	CYSLTR2
IGF2BP3	DACH1
ILF2	DACH2
ILF3	DAO
IMMT	DAXX
IMP3	DAZAP1
IPO4	DBR1
IPO5	DCAF1
IQCG	DCAF12L2
IREB2	DCAF4L2
ISG20L2	DCC
ISY1	DCHS1
JUN	DCLK1
KCTD12	DCLRE1C
KDM5A	DCSTAMP
KHDRBS1	DCTD
KHDRBS3	DCTN1
KHSRP	DDB2
KIAA0100	DDIT3
MARF1	DDR2
KIAA1324	DDX10
VIRMA	DDX25
KIF1C	DDX3X
KMT2C	DDX41
KNOP1	DDX5
KPNA2	DDX51
KPNB1	DDX55
KRI1	DDX6
KRR1	DDX60L
KRT18	DEFB115
KTN1	DEK
KYAT3	DENND4B
LAMA2	DGCR8
LARP1	DGKA
LARP1B	DGKI
LARP4	DHX30
LARP4B	DHX58
LARP7	DHX9
LAS1L	DIAPH1
LASP1	DIAPH2
LBR	DICER1
LDHA	DIP2C
LDHB	DIS3
LEPR	DISP2
LGALS1	DLC1
LGALS3	DLEC1
LIMA1	DLG3
LIN28B	DLK1
LIN7C	DLL1
LLPH	DMD
LMF2	DMXL1
LMNA	DNAAF5
LRP1	DNAH1
LRPPRC	DNAH11
LRRC47	DNAH12
LRRC59	DNAH14
LSM1	DNAH2
LSM14A	DNAH3
LSM14B	DNAH5
LSM2	DNAH7
LSM3	DNAH9
LSM4	DNAJB1
LSM6	DNER
LSM8	DNM2
LTA4H	DNMT1
LUC7L	DNMT3A
LUC7L2	DNMT3B
LUC7L3	DOCK2
LYAR	DOCK4
MACF1	DOCK8
MAGOH	DOT1L
MAGOHB	DPP6
MAK16	DPY19L3
MANF	DPYD
MAP1B	DRD3
MAP2	DRD5
MAP4	DROSHA
MAPRE1	DSC1
MAPT	DSC3
MARK2	DSE
MAT1A	DSG1
MAT2A	DSG4
MATR3	DST
MAZ	DTHD1
MBNL1	DTNA
MBNL2	DTX4
MBNL3	DUSP16
MCAT	DUSP2
MCRIP2	DUSP7
MDC1	DUSP9
MDH1	DUXA
MDH2	DYNC1I1
MECP2	DYRK1A
MEPCE	DYSF
METAP2	E2F3
METTL16	EBF1
METTL8	ECT2
MEX3A	ECT2L
MEX3B	EDAR
MEX3C	EDC4
MEX3D	EDNRB
MFAP1	EED
MGST1	EEF1A1
MKI67	EEF2
MKRN1	EGFR
MKRN2	EGR2
MKRN3	EGR3
MMAA	EI24
MOV10	EIF1AX
MPHOSPH10	EIF2AK1
MRM1	EIF2AK4
MRM3	EIF2S2
MRPL1	EIF3A
MRPL10	EIF3E
MRPL11	EIF4A1
MRPL13	EIF4A2
MRPL14	ELAVL2
MRPL15	ELAVL3
MRPL16	ELF1
MRPL19	ELF3
MRPL2	ELF4
MRPL20	ELK4
MRPL21	ELL
MRPL22	ELMO1
MRPL24	ELN
MRPL27	ELOC
MRPL28	EMG1
MRPL3	EML4
MRPL32	ENTPD6
MRPL34	EP300
MRPL37	EP400
MRPL39	EPAS1
MRPL4	EPB41L3
MRPL40	EPC1
MRPL41	EPG5
MRPL42	EPHA1
MRPL43	EPHA2
MRPL44	EPHA3
MRPL45	EPHA4
MRPL51	EPHA5
MRPL54	EPHA6
MRPL57	EPHA7
MRPL9	EPHB1
MRPS10	EPHB4
MRPS11	EPHB6
MRPS12	EPPK1
MRPS14	EPRS
MRPS15	EPS15
MRPS18A	EPYC
MRPS18C	ERBB2
MRPS21	ERBB3
MRPS23	ERBB4
MRPS24	ERBIN
MRPS26	ERC1
MRPS28	ERCC2
MRPS30	ERCC3
MRPS31	ERCC4
MRPS35	ERF
MRPS5	ERG
MRPS7	ERRFI1
MRPS9	ESPL1
MRTO4	ESR1
MSI1	ESRRG
MSI2	ETNK1
MSN	ETS1
MTCL1	ETV1
MTDH	ETV4
MTERF1	ETV5
MTHFD1	ETV6
MTHFSD	EVC2
MTIF2	EVPL
MTO1	EWSR1
MTPAP	EXOC2
MTRF1	EXOC8
MYBBP1A	EXPH5
MYEF2	EXT1
MYH14	EXT2
MYH9	EYA4
MYO18A	EYS
MYO5A	EZH1
NAA15	EZH2
NAA50	EZR
NAF1	F5
NAP1L1	F8
NAP1L4	FAAH2
NARS	FAM111B
NAT10	FAM117A
NBPF10	FAM118B
NCBP1	FAM126B
NCBP2	FAM131B
NCBP3	FAM133A
NCL	FAM135B
NCOA5	FAM166A
NDRG1	FAM171A1
NDRG2	FAM171B
NDRG4	FAM46C
NDUFS6	FAM46D
NDUFV3	FAM47C
NELFE	FAM50A
NFX1	FAM72D
NGDN	FAM92B
NGRN	FANCA
NHP2	FANCC
NIFK	FANCD2
NIP7	FANCE
NKAP	FANCF
NKRF	FANCG
NKTR	FANCM
NLRP11	FANK1
NMD3	FAS
NME1	FAT1
NMT1	FAT2
NOA1	FAT3
NOC2L	FAT4
NOC3L	FBLN2
NOC4L	FBN2
NOL10	FBXO11
NOL11	FBXO28
NOL12	FBXO31
NOL6	FBXO32
NOL7	FBXW7
NOL8	FCER1A
NOLC1	FCGR2B
NOM1	FCRL1
NONO	FCRL4
NOP14	FEN1
NOP16	FES
NOP2	FEV
NOP56	FGA
NOP58	FGF19
NOP9	FGF2
NOSIP	FGF5
NOVA1	FGFBP1
NOVA2	FGFR1
NPM1	FGFR1OP
NPM3	FGFR2
NQO1	FGFR3
NSA2	FGFR4
NSF	FH
NSFL1C	FHIT
NSRP1	FHOD1
NSUN2	FIP1L1
NSUN5	FKBP9
NTPCR	FLCN
NUCKS1	FLG
NUDT16L1	FLI1
NUDT21	FLNA
NUFIP2	FLT1
NUP42	FLT3
NUSAP1	FLT4
NVL	FLYWCH1
NXF1	FMN2
OASL	FMNL3
OGN	FMR1
OLA1	FNBP1
OTUD4	FOLH1
P2RX7	FOXA1
P4HB	FOXA2
PA2G4	FOXB2
PABPC1	FOXE1
PABPC1L	FOXK1
PABPC4	FOXK2
PABPC4L	FOXL2
PABPN1	FOXM1
PAFAH1B3	FOXO1
PAICS	FOXO3
PAIP1	FOXO4
TENT4B	FOXP1
PARK7	FOXQ1
PARN	FOXR1
PARP1	FOXR2
PARP12	FPR1
PATL1	FREM2
PATZ1	FRMD7
PAWR	FRMPD2
PC	FRMPD4
PCBP1	FSCB
PCBP2	FSIP1
PCBP3	FSTL3
PCBP4	FSTL5
PCDH20	FTCD
PCDHGA9	FUBP1
PCNP	FUK
PCSK9	FUS
PDAP1	FXR1
PDCD11	FYB2
PDCD6IP	FYN
PDIA2	FZD1
PDIA3	FZD3
PDIA4	G3BP1
PDLIM5	G6PC
PDS5A	GABRA1
PEBP1	GABRA6
PEF1	GABRB2
PEG10	GABRG1
PELP1	GAL3ST1
PES1	GALNT13
PFN1	GAS7
PGRMC1	GATA1
PHF10	GATA2
PHF3	GATA3
PHF5A	GBE1
PHF6	GCSAML
PHGDH	GDF5
PIN4	GIGYF2
PKM	GLI1
PKN2	GLI3
PLA2G1B	GLIPR2
PLEC	GLIS2
PMS1	GLRA3
PNISR	GLT8D2
PNN	GLYR1
PNO1	GML
PNPT1	GMPS
POLDIP3	GNA11
POLR2A	GNA12
POLR2B	GNA13
POLRMT	GNA14
POP1	GNA15
POP7	GNAI2
POU5F1	GNAQ
PPAN	GNAS
PPHLN1	GNAT1
PPIA	GNB1
PPIB	GNPTAB
PPID	GOLGA5
PPIE	GOLGA6L6
PPIF	GOPC
PPIG	GORASP1
PPIL4	GOT1
PPP1CC	GPAM
PPP1R10	GPAT4
PPRC1	GPATCH4
PRDX1	GPC3
PRDX3	GPC5
PRKAR2A	GPC6
PRKDC	GPHN
PRKRA	GPR174
PRMT1	GPR183
PRPF3	GPR32
PRPF31	GPRIN1
PRPF38A	GPRIN2
PRPF38B	GPS1
PRPF40A	GPS2
PRPF4B	GPX5
PRPF6	GRB2
PRPF8	GRHPR
PRR3	GRIA2
PRRC2A	GRIA3
PRRC2B	GRIK3
PRRC2C	GRIN2A
PSIP1	GRIN2D
PSMA4	GRM1
PSMB1	GRM3
PSMC1	GRM8
PSMC2	GSDME
PSMD4	GTF2I
PSPC1	GUCY1A2
PTBP1	GUSB
PTBP2	GXYLT1
PTBP3	H1FOO
PTCD1	H2AFV
PTCD2	H3F3A
PTCD3	H3F3B
PTDSS1	H3F3C
PTMA	HAVCR1
PTPN1	HCN1
PTPN12	HDAC2
CAVIN1	HDAC7
PTRH1	HDAC9
PUF60	HECTD1
PUM1	HECW1
PUM2	HECW2
PUM3	HELZ2
PURA	HEPACAM2
PURB	HERC1
PURG	HERC2
PUS1	HERPUD1
PUS7	HES1
PWP2	HEXA
PYM1	HEY1
QKI	HGF
R3HDM1	HHAT
R3HDM2	HIF1A
RACK1	HIKESHI
RALY	HINFP
RALYL	HIP1
RAN	HIST1H1B
RANBP2	HIST1H1C
RARS2	HIST1H1D
RAVER1	HIST1H1E
RAVER2	HIST1H2AC
RBBP5	HIST1H2AD
RBBP6	HIST1H2AG
RBFOX2	HIST1H2AL
RBM10	HIST1H2AM
RBM12	HIST1H2BC
RBM12B	HIST1H2BD
RBM14	HIST1H2BE
RBM14-RBM4	HIST1H2BF
RBM15	HIST1H2BG
RBM15B	HIST1H2BH
RBM19	HIST1H2BJ
RBM20	HIST1H2BK
RBM22	HIST1H2BO
RBM23	HIST1H3B
RBM24	HIST1H3C
RBM25	HIST1H3D
RBM26	HIST1H3G
RBM27	HIST1H3H
RBM28	HIST1H4B
RBM3	HIST1H4D
RBM33	HIST1H4E
RBM34	HIST1H4H
RBM38	HIST1H4I
RBM39	HIST2H2AC
RBM4	HIVEP1
RBM42	HK3
RBM45	HLA-A
RBM47	HLA-B
RBM4B	HLA-DRB1
RBM5	HLF
RBM6	HMCN1
RBM7	HMGA1
RBM8A	HMGA2
RBMS1	HMGB1
RBMS2	HNF1A
RBMS3	HNF1B
RBMX	HNF4A
RBMX2	HNRNPA2B1
RBMXL1	HNRNPK
RBPMS	HNRNPU
RC3H1	HOOK3
RC3H2	HORMAD1
RCC1L	HOXA10
RCC2	HOXA11
RDX	HOXA13
REPIN1	HOXA7
REXO4	HOXA9
RIDA	HOXC11
RIF1	HOXC13
RIMS1	HOXD11
RNF10	HOXD13
RNH1	HPD
RNPS1	HRAS
ROCK2	HRNR
ROR2	HSF1
RP9	HSP90AA1
RPF1	HSP90AB1
RPF2	HSPA1L
RPGR	HSPA4
RPL10	HSPB8
RPL10A	HSPG2
RPL11	HTR1E
RPL12	HTR3C
RPL13	HTRA1
RPL13A	HUWE1
RPL14	HVCN1
RPL15	HYDIN
RPL17	ID3
RPL17-C18orf32	IDH1
RPL18	IDH2
RPL18A	IFI27
RPL19	IFIT3
RPL21	IFT140
RPL22	IGF1R
RPL23	IGF2
RPL23A	IGF2BP2
RPL24	IGF2R
RPL26	IGFN1
RPL27	IGLL5
RPL27A	IGSF10
RPL28	IKBKB
RPL29	IKZF1
RPL3	IKZF2
RPL30	IKZF3
RPL31	IL13RA1
RPL32	IL18RAP
RPL35	IL1A
RPL35A	IL1B
RPL36	IL1RL1
RPL36A	IL2
RPL37	IL21R
RPL37A	IL2RG
RPL38	IL36A
RPL4	IL4R
RPL5	IL6ST
RPL6	IL7R
RPL7	IMP4
RPL7A	IMPG2
RPL7L1	ING1
RPL8	INHBA
RPLP0	INO80
RPLP2	INPP4A
RPN1	INPPL1
RPP25	INSR
RPP25L	INTS12
RPP30	IPO5
RPRD1B	IPO7
RPRD2	IQCG
RPS10	IQGAP2
RPS11	IRAK4
RPS12	IRF2
RPS13	IRF2BP2
RPS14	IRF4
RPS15	IRF5
RPS15A	IRF6
RPS16	IRF7
RPS17	IRF8
RPS18	IRS1
RPS19	IRS4
RPS19BP1	IRX6
RPS2	ISX
RPS20	ITCH
RPS21	ITGA4
RPS23	ITGAE
RPS24	ITGAV
RPS25	ITGB7
RPS26	ITIH1
RPS27	ITK
RPS27A	ITLN1
RPS27L	ITPKB
RPS28	ITPR3
RPS3	IWS1
RPS3A	JAG1
RPS4X	JAK1
RPS5	JAK2
RPS6	JAK3
RPS7	JAKMIP2
RPS8	JAZF1
RPS9	JUN
RPSA	KALRN
RPUSD2	KANSL1
RPUSD3	KARS
RPUSD4	KAT6A
RRBP1	KAT6B
RRP1	KAT7
RRP12	KBTBD11
RRP15	KBTBD4
RRP1B	KCNA4
RRP36	KCNA6
RRP7A	KCNAB1
RRP8	KCNB2
RRP9	KCNJ5
RRS1	KCNN3
RSL1D1	KCNU1
RSL24D1	KCTD8
RSRC2	KDM1A
RTCA	KDM1B
RTCB	KDM2A
RTF1	KDM2B
RTN4	KDM5A
RWDD4	KDM5C
S100A16	KDM6A
S100A4	KDR
S100A9	KDSR
SAFB	KEAP1
SAFB2	KEL
SAMD4A	KHDRBS2
SAMD4B	KHSRP
SAMSN1	KIAA1024
SAP18	KIAA1211
SAP30BP	KIAA1549
SARNP	KIAA1551
SARS	KIF16B
SARS2	KIF1A
SART1	KIF1B
SART3	KIF21A
SBDS	KIF21B
SCAF11	KIF27
SCAF4	KIF2B
SCAF8	KIF5B
SCAMP2	KIT
SCAMP3	KLF2
SCG3	KLF4
SDAD1	KLF5
SEC23IP	KLF6
SEC31A	KLHDC4
SEC61A1	KLHL5
SEC61B	KLHL6
SEC62	KLHL8
SEC63	KLK2
SECISBP2	KMO
SECISBP2L	KMT2A
SELENOH	KMT2B
Septin11	KMT2C
Septin7	KMT2D
SERBP1	KMT2E
SERPINH1	KNDC1
SF1	KNL1
SF3A1	KNSTRN
SF3A2	KPNB1
SF3A3	KRAS
SF3B1	KREMEN1
SF3B2	KRT13
SF3B4	KRT15
SF3B6	KRT222
SFPQ	KRTAP12-1
MTREX	KRTAP13-3
SLBP	KRTAP20-2
SLC16A3	KRTAP4-3
SLC25A11	KRTAP4-5
SLC25A48	KRTAP5-5
SLC25A5	KTN1
SLC3A2	LAMA2
SLIRP	LAMA3
SLTM	LAMA4
SMC1A	LAMC1
SMG1	LAPTM4B
SMNDC1	LARP4B
SND1	LASP1
SNIP1	LATS1
SNRNP200	LATS2
SNRNP40	LBP
SNRNP70	LCE4A
SNRPA	LCK
SNRPA1	LCP1
SNRPB	LCTL
SNRPC	LDB1
SNRPD1	LDLRAD1
SNRPD2	LEF1
SNRPD3	LEMD2
SNRPF	LEMD3
SNRPG	LEPROTL1
SNTB1	LETM1
SNTB2	LFNG
SNU13	LGALS1
SNW1	LHFPL6
SON	LIFR
SORBS1	LILRB1
SORBS2	LIMCH1
SPAG9	LIMK1
SPATS2	LLGL1
SPATS2L	LMCD1
SPEN	LMNA
SPOUT1	LMO1
SPTAN1	LMO2
SPTBN1	LMX1A
SPTBN5	LOXHD1
SRBD1	LPAR4
SREK1	LPP
SRFBP1	LRFN5
SRP14	LRIG1
SRP19	LRIG2
SRP54	LRIG3
SRP68	LRP1
SRP72	LRP1B
SRPK1	LRP2
SRPK2	LRRC17
SRPRA	LRRC37A3
SRPRB	LRRC55
SRRM1	LRRC7
SRRM2	LRRIQ1
SRRT	LRRIQ3
SRSF1	LRRK1
SRSF10	LRRK2
SRSF11	LRRN3
SRSF12	LRRTM1
SRSF2	LRRTM4
SRSF3	LSM14A
SRSF4	LTA4H
SRSF5	LTBP2
SRSF6	LTBP4
SRSF7	LTK
SRSF8	LUM
SRSF9	LUZP2
SSB	LYL1
SSBP1	LYN
SSR1	LYRM9
SSRP1	LZTR1
ST13	MACC1
STAU1	MACF1
STAU2	MAF
STIP1	MAFA
STK10	MAFB
STRAP	MAGEA1
STRBP	MAGEA6
STX18	MAGEC1
STX7	MAGEC2
STXBP1	MAGEC3
SUB1	MAGED1
SUCLG1	MAGI2
SUCO	MALRD1
SUGP1	MALT1
SUGP2	MAML1
SUMO1	MAML2
SUMO2	MAML3
SUPT16H	MAMSTR
SUPT5H	MAP2K1
SUPT6H	MAP2K2
SUPV3L1	MAP2K3
SURF6	MAP2K4
SYF2	MAP2K7
SYNCRIP	MAP3K1
SYNE1	MAP3K12
SYNE2	MAP3K13
TACO1	MAP3K21
TAF15	MAP3K4
TAGLN	MAP3K5
TAGLN2	MAP3K9
TARDBP	MAP4K3
TARS	MAP7
TBCA	MAPK1
TBL2	MAPK7
TBL3	MAPK8IP1
TBRG4	MAPKAPK5
TCEA1	MARK2
ELOA	MARK3
TCERG1	MAS1L
TCF20	MAST3
TCOF1	MAX
TCP1	MB21D2
TDRD3	MBD1
TECR	MCHR1
TEFM	MCHR2
TES	MCL1
TFAM	MCMBP
TFB1M	MDC1
TFB2M	MDM2
TFRC	MDM4
THRAP3	MDS2
THUMPD1	MECOM
TIA1	MED1
TIAL1	MED12
TKT	MED12L
TLN1	MED13
TMA16	MED23
TMA7	MEF2B
TMED10	MEF2C
TMEM214	MEF2D
TMEM263	MEN1
TMPO	MEP1A
TMSB4X	MET
TNKS1BP1	METTL14
TNPO1	METTL3
TNRC6A	MGA
TNRC6B	MGAM
TNS1	MGAT3
TOP1	MGMT
TOP2A	MICALCL
TOP3B	MIER3
TPD52L2	MITF
TPR	MKI67
TPT1	MKL1
TPX2	MKRN3
TRA2A	MLF1
TRA2B	MLH1
TRAP1	MLH3
TRIM25	MLLT1
TRIM28	MLLT10
TRIM56	MLLT11
TRIM71	MLLT3
TRIP6	MLLT6
TRMT1	MLXIPL
TRMT10A	MMP13
TRMT10C	MMS22L
TRMT1L	MN1
TRMT2A	MNAT1
TRMT6	MNX1
TRNAU1AP	MORC4
TRUB1	MOS
TRUB2	MOV10
TSFM	MPEG1
TSNAX	MPL
TSR1	MPO
TUFM	MRAS
TWF2	MROH2B
TXN	MRPL18
TXNDC5	MRPS21
U2AF1	MRPS31
U2AF2	MRVI1
U2SURP	MSH2
UBA1	MSH3
UBAP2	MSH5
UBAP2L	MSH6
UBC	MSI2
UBE2I	MSN
UBE2L3	MSR1
UBE2M	MST1
UBE2N	MST1R
UBE2O	MTCP1
UBFD1	MTHFR
UBQLN1	MTMR8
UBTF	MTOR
UCHL5	MTUS2
UNK	MUC1
UPF1	MUC16
UPF3B	MUC17
URB1	MUC2
URB2	MUC4
USO1	MUC6
USP10	MUTYH
USP36	MXRA5
USP42	MYB
UTP11	MYBL1
UTP14A	MYBL2
UTP15	MYC
UTP18	MYCBP2
UTP20	MYCL
UTP23	MYCN
UTP3	MYD88
UTP4	MYH11
VCP	MYH2
VIL1	MYH4
VIM	MYH7
WBP11	MYH9
BUD23	MYL12A
WDR3	MYO18B
WDR33	MYO1B
WDR36	MYO1G
WDR43	MYO5A
WDR46	MYO9A
WDR6	MYOCD
WDR75	MYOD1
XIRP1	MYOM2
XPO5	MYOM3
XRCC5	MYT1
XRCC6	N4BP1
XRN1	N4BP2
XRN2	NAB2
YAP1	NACA
YARS	NADK
YARS2	NALCN
YBX1	NAT10
YBX2	NAV1
YBX3	NAV3
YLPM1	NBEA
YTHDC1	NBL1
YTHDC2	NBN
YTHDF1	NBPF1
YTHDF2	NCAM2
YTHDF3	NCAPD2
YWHAB	NCAPD3
YWHAE	NCAPG2
YWHAG	NCAPH2
YWHAZ	NCF2
ZC3H10	NCKIPSD
ZC3H11A	NCOA1
ZC3H13	NCOA2
ZC3H14	NCOA3
ZC3H15	NCOA4
ZC3H18	NCOR1
ZC3H4	NCOR2
ZC3H7A	NCSTN
ZC3H7B	NDC80
ZC3H8	NDRG1
ZC3HAV1	NDUFB9
TUT4	NDUFV2
ZCCHC17	NEB
ZCCHC24	NEDD4
ZCCHC3	NEFH
TUT7	NEK2
ZCCHC7	NETO2
ZCCHC8	NEURL4
ZCCHC9	NEUROG2
ZCRB1	NF1
ZFC3H1	NF2
ZFP36	NFAT5
ZFP36L1	NFATC2
ZFP36L2	NFE2L2
ZFR	NFE2L3
ZMAT3	NFIB
ZNF106	NFKB2
ZNF207	NFKBIA
ZNF326	NFKBIE
ZNF346	NGEF
ZNF385A	NID1
ZNF579	NIN
ZNF598	NIPA2
ZNF622	NIPBL
ZNF638	NKTR
ZNF768	NKX2-1
ZNFX1	NKX3-1
ZRANB2	NLN
ZYX	NLRC5
	NLRP1
	NLRP3
	NLRP5
	NMBR
	NMRK2
	NONO
	NOP58
	NOTCH1
	NOTCH2
	NOTCH2NL
	NOTCH3
	NOTCH4
	NOXA1
	NPAP1
	NPM1
	NPNT
	NR1H4
	NR3C1
	NR3C2
	NR4A2
	NR4A3
	NRAS
	NRG1
	NRG2
	NRG3
	NRIP1
	NRK
	NRXN1
	NRXN2
	NRXN3
	NSD1
	NSD2
	NSD3
	NSMAF
	NSMCE2
	NT5C2
	NTHL1
	NTN4
	NTRK1
	NTRK2
	NTRK3
	NUAK1
	NUDT11
	NUDT14
	NUMA1
	NUP133
	NUP210L
	NUP214
	NUP93
	NUP98
	NUTM1
	NUTM2A
	NUTM2B
	NXF1
	OBSCN
	OCRL
	ODAM
	ODF3L2
	ODF4
	OFD1
	OLIG2
	OMA1
	OMD
	OOSP2
	OR10A7
	OR10AG1
	OR10G7
	OR10G9
	OR10R2
	OR11L1
	OR1M1
	OR2A2
	OR2A42
	OR2D2
	OR2L13
	OR2M4
	OR2T33
	OR2T35
	OR2T4
	OR2W3
	OR4A16
	OR4C13
	OR4C15
	OR4C46
	OR4C6
	OR4K1
	OR4K14
	OR4L1
	OR51I2
	OR52E8
	OR52N1
	OR5B17
	OR5L1
	OR5L2
	OR5T1
	OR6A2
	OR6K3
	OR8H2
	OR8K1
	OR9A2
	OSMR
	OTOGL
	OTOP1
	OTUD7A
	OVCH1
	OXA1L
	P2RY8
	P4HTM
	PABPC1
	PABPC1L
	PACSIN1
	PAFAH1B2
	PAG1
	PAIP1
	PAK3
	PAK5
	PALB2
	PAN3
	PAPD5
	PAPLN
	PARD3
	PARD6B
	PARP4
	PASD1
	PASK
	PATJ
	PATZ1
	PAX2
	PAX3
	PAX5
	PAX7
	PAX8
	PBRM1
	PBX1
	PCBP1
	PCDH11X
	PCDH15
	PCDH17
	PCDH18
	PCDH9
	PCDHB1
	PCDHB6
	PCDHB8
	PCED1B
	PCLO
	PCM1
	PCNX4
	PCSK5
	PCSK6
	PDAP1
	PDCD1LG2
	PDCD2L
	PDCD6
	PDE6G
	PDE7B
	PDGFB
	PDGFC
	PDGFRA
	PDGFRB
	PDHB
	PDIA4
	PDS5A
	PDS5B
	PDSS2
	PDXDC1
	PDYN
	PDZD2
	PDZRN3
	PEAR1
	PEG3
	PER1
	PERM1
	PFAS
	PFKP
	PGAP2
	PGR
	PHC2
	PHF3
	PHF6
	PHIP
	PHLDA1
	PHOX2B
	PI4KA
	PICALM
	PIEZO2
	PIGT
	PIK3AP1
	PIK3C2A
	PIK3C2B
	PIK3C2G
	PIK3C3
	PIK3CA
	PIK3CB
	PIK3CD
	PIK3CG
	PIK3IP1
	PIK3R1
	PIK3R2
	PIK3R4
	PIK3R5
	PIK3R6
	PIM1
	PITPNM2
	PKD1L2
	PKHD1
	PKHD1L1
	PKP4
	PLA2R1
	PLAG1
	PLB1
	PLCB4
	PLCD1
	PLCE1
	PLCG1
	PLCG2
	PLCH2
	PLEC
	PLEKHA8
	PLSCR4
	PLXNA2
	PLXNA3
	PLXNB2
	PLXND1
	PML
	PMS1
	PMS2
	PNKD
	PNLIPRP3
	PNN
	PNPLA7
	PNRC1
	PODNL1
	POF1B
	POLD1
	POLE
	POLG
	POLQ
	POLRMT
	PORCN
	POT1
	POTEC
	POTED
	POU2AF1
	POU2F2
	POU5F1
	PPARD
	PPARG
	PPFIBP1
	PPIAL4G
	PPM1D
	PPM1J
	PPM1L
	PPP1R15A
	PPP1R3A
	PPP1R9A
	PPP2R1A
	PPP2R5A
	PPP3CA
	PPP6C
	PPP6R2
	PRB2
	PRB4
	PRCC
	PRDM1
	PRDM16
	PRDM2
	PRDM9
	PREX2
	PRF1
	PRG4
	PRKAB2
	PRKACA
	PRKAR1A
	PRKCB
	PRKCG
	PRKCI
	PRKCQ
	PRKCZ
	PRKD1
	PRKX
	PRLR
	PROKR2
	PROM1
	PROSER1
	PRPF40B
	PRRX1
	PRSS1
	PRUNE2
	PRX
	PSIP1
	PTCH1
	PTCHD4
	PTEN
	PTGFR
	PTGFRN
	PTK2
	PTK2B
	PTK6
	PTMA
	PTN
	PTPDC1
	PTPN1
	PTPN11
	PTPN12
	PTPN13
	PTPN14
	PTPN2
	PTPN22
	PTPN6
	PTPRB
	PTPRC
	PTPRD
	PTPRK
	PTPRO
	PTPRT
	PTPRU
	PVRIG
	PWWP2A
	PXDN
	PXMP4
	QKI
	RAB40A
	RAB42
	RABEP1
	RAC1
	RAD17
	RAD21
	RAD51B
	RADIL
	RAF1
	RAG1
	RAG2
	RALGDS
	RANBP2
	RANBP6
	RANBP9
	RAP1GDS1
	RAPGEF1
	RAPGEF5
	RARA
	RASA1
	RASAL1
	RASGEF1A
	RASGEF1C
	RASGRF2
	RASGRP2
	RASSF6
	RASSF8
	RB1
	RBBP6
	RBM10
	RBM12
	RBM15
	RBM27
	RBM39
	RBMX
	RBMXL3
	RBPJ
	RCAN2
	RECQL4
	REL
	RELA
	RELB
	RELN
	RET
	REV3L
	RFC1
	RFLNA
	RFTN1
	RFWD3
	RFX6
	RGL1
	RGPD3
	RGS12
	RGS7
	RHBG
	RHEB
	RHOA
	RHOB
	RHOH
	RHPN2
	RICTOR
	RIMBP2
	RIMS1
	RIMS2
	RIOK2
	RIPK1
	RIT1
	RIT2
	RMI2
	RNF103
	RNF111
	RNF168
	RNF20
	RNF207
	RNF213
	RNF43
	ROBO2
	ROS1
	RP1L1
	RPGR
	RPL10
	RPL22
	RPL5
	RPN1
	RPS13
	RPS15
	RPS2
	RPS27
	RPS6KA3
	RPTOR
	RRAS
	RRAS2
	RREB1
	RSBN1L
	RSPH14
	RSPO2
	RSPO3
	RTL9
	RTTN
	RUFY1
	RUNX1
	RUNX1T1
	RXFP3
	RXRA
	RYR1
	RYR2
	S100A7
	S1PR1
	S1PR2
	SACS
	SAGE1
	SALL1
	SALL3
	SALL4
	SAMD9L
	SAMHD1
	SAMM50
	SATB2
	SAV1
	SBDS
	SBSN
	SCAF4
	SCAPER
	SCN10A
	SCN11A
	SCN5A
	SCN9A
	SCUBE3
	SDC4
	SDHA
	SDHAF2
	SDHB
	SDHC
	SDHD
	SDK1
	SDK2
	SELP
	SEMA3C
	SEMA3E
	SEMA5A
	SEMA5B
	SEMG1
	SEPT5
	SEPT6
	SEPT9
	SEPT12
	SERHL2
	SERPINA1
	SERPINA12
	SERPINB13
	SERPING1
	SET
	SETBP1
	SETD1B
	SETD2
	SETDB1
	SF1
	SF3B1
	SFPQ
	SFRP4
	SFXN4
	SGK1
	SH2B3
	SH3GL1
	SHANK1
	SHANK2
	SHKBP1
	SHPRH
	SHQ1
	SHROOM3
	SHTN1
	SI
	SIGLEC8
	SIN3A
	SIN3B
	SIRPA
	SIRPB1
	SIRPB2
	SIRT4
	SIX1
	SIX2
	SKI
	SKP2
	SLC12A6
	SLC15A1
	SLC15A2
	SLC16A4
	SLC17A5
	SLC1A3
	SLC1A6
	SLC26A3
	SLC29A2
	SLC2A13
	SLC34A2
	SLC38A3
	SLC38A8
	SLC39A12
	SLC44A3
	SLC45A3
	SLC4A10
	SLC4A5
	SLC5A3
	SLC6A11
	SLC6A15
	SLC6A2
	SLC6A3
	SLC7A13
	SLC7A6OS
	SLC9A3R1
	SLC9C2
	SLCO1B1
	SLIT2
	SLITRK3
	SLITRK5
	SLITRK6
	SLURP1
	SMAD2
	SMAD3
	SMAD4
	SMARCA1
	SMARCA4
	SMARCB1
	SMARCD1
	SMARCE1
	SMC1A
	SMC1B
	SMC2
	SMC3
	SMC4
	SMG1
	SMG5
	SMG6
	SMG7
	SMG8
	SMO
	SMU1
	SMURF2
	SND1
	SNED1
	SNRK
	SNRPA
	SNX19
	SNX25
	SNX29
	SNX31
	SNX7
	SOAT1
	SOCS1
	SON
	SORCS1
	SORCS2
	SOS1
	SOX17
	SOX2
	SOX21
	SOX5
	SOX9
	SPAG17
	SPANXN2
	SPART
	SPATA18
	SPECC1
	SPEN
	SPHK1
	SPHKAP
	SPN
	SPOP
	SPRR2B
	SPRY3
	SPTA1
	SPTAN1
	SPTB
	SPTBN2
	SPTBN4
	SPTBN5
	SRC
	SRCAP
	SRGAP3
	SRPX
	SRRT
	SRSF1
	SRSF2
	SRSF3
	SS18
	SS18L1
[truncated: 374 more rows]

## Sheet: S2
Supplementary Table 2. RNA-binding proteins genomic alterations in Colon adenocarcinoma (TCGA, PanCancer Atlas and CPTAC-2 Prospective)
RNA-binding protein	Amplification	Deep Deletion	Fusion	mRNA Upregulation	mRNA Downregulation	Missense Mutation (putative passenger)	Missense Mutation (putative driver)	Truncating mutation (putative passenger)	Truncating mutation (putative driver)	Inframe Mutation (putative passenger)	Total number of alterations	Amplification + mRNA upregulation	Deep Deletion + mRNA downregulation	Mutations + fusion	Mutations
A1CF	0	2	0	14	0	1	0	3	0	0	20	14	2	6	6
AARS	1	0	0	21	0	6	0	1	0	0	29	22	0	8	8
AATF	5	0	0	34	4	3	0	0	0	0	46	39	4	8	8
ABCE1	0	2	0	13	7	4	0	2	0	1	29	13	9	9	9
ABCF1	0	0	0	18	14	4	0	1	0	0	37	18	14	5	5
ABT1	0	2	0	27	6	3	0	1	0	0	39	27	8	6	6
MAP3K20	0	0	0	23	0	4	0	1	0	0	28	23	0	5	5
ACAA2	1	1	1	10	0	1	0	0	0	0	14	11	1	4	3
ACAT1	0	2	0	17	0	0	0	3	0	0	22	17	2	5	5
ACIN1	0	0	0	7	8	6	0	2	0	0	23	7	8	8	8
ACO1	1	0	0	13	4	4	0	0	0	0	22	14	4	5	5
ACO2	1	0	0	17	2	4	0	1	0	1	26	18	2	7	7
ACTN4	3	0	0	33	3	6	0	1	0	0	46	36	3	10	10
ADAR	2	0	0	23	3	11	0	1	0	0	40	25	3	14	14
ADARB1	0	2	0	8	0	9	0	0	0	0	19	8	2	11	11
ADARB2	2	3	0	9	0	9	0	0	0	0	23	11	3	14	14
ADD1	0	2	0	11	18	4	0	1	0	0	36	11	20	7	7
ADD3	0	3	0	14	1	5	0	4	0	0	27	14	4	12	12
ADK	3	1	0	14	0	3	0	3	0	0	24	17	1	10	10
AFDN	1	4	0	16	4	8	0	5	0	1	39	17	8	19	19
AFF4	0	2	0	8	12	8	0	5	0	0	35	8	14	15	15
AFP	1	1	0	5	0	8	0	2	0	0	17	6	1	12	12
AGO1	0	1	0	9	8	9	0	2	0	0	29	9	9	12	12
AGO2	0	0	0	69	0	8	0	2	0	0	79	69	0	10	10
AGO3	0	1	0	10	6	9	0	1	0	0	27	10	7	11	11
AHCYL2	1	0	0	19	0	5	0	0	0	0	25	20	0	6	6
AHNAK	1	0	0	9	0	23	0	5	0	0	38	10	0	29	29
AIMP1	0	0	0	18	11	0	0	1	0	0	30	18	11	1	1
AKAP1	1	0	0	27	1	2	0	0	0	0	31	28	1	3	3
AKAP17A	2	3	0	16	1	3	0	1	0	0	26	18	4	9	9
AKAP8	0	3	0	22	5	7	0	1	0	0	38	22	8	11	11
AKAP8L	0	3	0	24	0	3	0	0	0	1	31	24	3	7	7
ALDH18A1	0	5	0	13	13	6	0	0	0	0	37	13	18	11	11
ALDH6A1	0	1	0	12	1	6	0	0	0	0	20	12	2	7	7
ALDH7A1	0	3	0	13	3	2	0	0	0	0	21	13	6	5	5
ALDOA	3	0	0	18	0	1	0	0	0	0	22	21	0	4	4
ALDOC	6	0	0	19	0	2	0	0	0	0	27	25	0	8	8
ALG13	1	0	0	13	0	8	0	2	0	0	24	14	0	11	11
ALKBH5	0	4	0	6	64	4	0	0	0	0	78	6	68	8	8
ALYREF	3	1	0	19	0	1	0	0	0	0	24	22	1	5	5
ANK3	2	0	1	14	2	22	0	16	0	1	58	16	2	42	41
ANKHD1	0	0	1	20	4	15	0	2	0	0	42	20	4	18	17
ANKRD17	1	1	0	8	12	8	0	3	0	0	33	9	13	13	13
ANP32A	0	0	0	16	30	1	0	0	0	0	47	16	30	1	1
ANP32B	1	0	0	21	1	3	0	0	0	0	26	22	1	4	4
ANXA11	3	0	0	15	9	4	0	3	0	0	34	18	9	10	10
ANXA2	0	0	0	16	0	3	0	0	0	0	19	16	0	3	3
ANXA7	0	0	0	16	4	4	0	1	0	0	25	16	4	5	5
APEH	0	1	0	16	0	3	0	1	0	0	21	16	1	5	5
APEX1	0	0	0	16	9	4	0	0	0	0	29	16	9	4	4
API5	1	0	0	18	9	3	0	1	0	0	32	19	9	5	5
APOB	0	0	0	7	0	24	0	8	0	0	39	7	0	32	32
APOBEC3B	0	0	0	16	0	4	0	0	0	0	20	16	0	4	4
APOBEC3C	0	0	0	18	0	3	0	1	0	0	22	18	0	4	4
APOBEC3F	0	0	0	11	0	2	0	0	0	0	13	11	0	2	2
AQR	0	5	0	12	45	4	0	3	0	0	69	12	50	12	12
ARCN1	0	0	0	6	16	1	0	1	0	0	24	6	16	2	2
ARF1	2	0	0	27	1	3	0	1	0	0	34	29	1	6	6
ARHGEF1	1	0	2	18	1	11	0	3	0	0	36	19	1	17	15
ARHGEF2	2	0	0	27	0	4	0	0	0	0	33	29	0	6	6
ARL6IP4	0	0	0	35	1	1	0	0	0	1	38	35	1	2	2
ARPC1B	3	0	0	52	2	3	0	0	0	0	60	55	2	6	6
ASCC3	0	2	0	12	9	15	0	2	0	0	40	12	11	19	19
ASS1	0	0	0	10	0	2	0	1	0	1	14	10	0	4	4
ATP1A1	0	4	0	15	0	5	0	5	0	1	30	15	4	15	15
ATP2A2	0	0	0	23	12	5	0	3	0	0	43	23	12	8	8
ATP5F1A	1	3	1	5	86	5	0	0	0	0	101	6	89	10	9
ATP5F1B	1	0	0	26	0	4	0	0	0	0	31	27	0	5	5
ATP5F1C	0	0	0	20	1	3	0	0	0	0	24	20	1	3	3
ATXN2	0	0	0	14	3	7	0	0	0	0	24	14	3	7	7
ATXN2L	3	1	0	22	1	9	0	6	0	0	42	25	2	19	19
BAG4	10	7	0	31	9	2	0	2	0	0	61	41	16	21	21
BASP1	1	2	0	8	0	1	0	0	0	0	12	9	2	4	4
BAZ1B	1	0	0	42	6	5	0	1	0	0	55	43	6	7	7
BCCIP	1	0	0	14	8	1	0	1	0	0	25	15	8	3	3
BCLAF1	1	0	0	10	15	10	0	4	0	1	41	11	15	16	16
BICC1	0	0	0	16	0	10	0	3	0	0	29	16	0	13	13
BMS1	0	1	0	10	8	7	0	1	0	0	27	10	9	9	9
BOP1	11	0	0	79	0	0	0	0	0	0	90	90	0	11	11
BRD2	0	0	0	21	10	6	0	3	0	0	40	21	10	9	9
BRIX1	1	0	0	22	5	1	0	0	0	0	29	23	5	2	2
BST2	1	3	0	15	0	1	0	0	0	0	20	16	3	5	5
BTF3	0	2	0	21	7	2	0	0	0	0	32	21	9	4	4
BUD13	0	0	0	20	13	3	0	0	0	0	36	20	13	3	3
BYSL	4	0	0	31	5	2	0	1	0	0	43	35	5	7	7
BZW1	0	1	0	11	5	0	0	4	0	0	21	11	6	5	5
BZW2	1	0	0	62	3	1	0	1	0	0	68	63	3	3	3
C11ORF68	0	0	0	12	0	3	0	1	0	0	16	12	0	4	4
C12ORF43	0	1	0	16	5	2	0	0	0	0	24	16	6	3	3
RTRAF	0	0	0	8	11	1	0	0	0	0	20	8	11	1	1
C14ORF93	0	0	0	13	1	4	0	0	0	0	18	13	1	4	4
CCDC9B	0	6	0	17	0	3	0	5	0	0	31	17	6	14	14
C19ORF47	3	0	0	29	5	1	0	2	0	0	40	32	5	6	6
SHFL	0	3	0	13	0	3	0	3	0	0	22	13	3	9	9
C1ORF131	2	0	0	29	11	2	0	0	0	0	44	31	11	4	4
SNHG28	2	0	0	28	0	0	0	0	0	0	30	30	0	2	2
C1ORF35	2	0	0	24	1	2	0	0	0	1	30	26	1	5	5
C1ORF52	0	0	0	13	3	2	0	0	0	0	18	13	3	2	2
C2ORF15	0	0	0	22	3	2	0	1	0	0	28	22	3	3	3
C4BPA	2	0	0	20	0	2	0	0	0	0	24	22	0	4	4
C7ORF50	1	0	1	107	1	0	0	4	0	0	114	108	1	6	5
CACTIN	0	3	0	22	4	7	0	0	0	0	36	22	7	10	10
CACYBP	3	0	0	17	1	2	0	1	0	0	24	20	1	6	6
CADM1	0	0	0	6	0	13	0	1	0	0	20	6	0	14	14
CALD1	1	1	0	15	0	13	0	6	0	0	36	16	1	21	21
CALR	0	3	0	12	1	1	0	1	0	0	18	12	4	5	5
CAND1	0	0	0	22	11	13	0	0	0	0	46	22	11	13	13
CANX	1	0	0	12	15	4	0	0	0	0	32	13	15	5	5
CAPRIN1	1	1	0	17	13	6	0	0	0	0	38	18	14	8	8
CARHSP1	0	0	0	33	2	1	0	0	0	0	36	33	2	1	1
CASC3	7	0	0	45	3	3	0	0	0	0	58	52	3	10	10
CAST	0	3	0	14	16	1	0	3	0	0	37	14	19	7	7
CAT	1	1	0	19	0	4	0	1	0	0	26	20	1	7	7
CC2D1B	0	0	0	15	7	6	0	2	0	1	31	15	7	9	9
CCAR1	1	0	0	9	14	4	0	5	0	0	33	10	14	10	10
CCAR2	0	22	0	23	89	5	0	2	0	0	141	23	111	29	29
CCDC124	1	3	0	20	2	3	0	1	0	0	30	21	5	8	8
CCDC137	3	1	0	33	4	2	0	1	0	0	44	36	5	7	7
CCDC43	2	0	0	31	13	0	0	0	0	0	46	33	13	2	2
CCDC47	3	1	0	30	17	0	0	1	0	0	52	33	18	5	5
CCDC59	0	0	0	20	1	4	0	2	0	0	27	20	1	6	6
CCDC86	0	0	0	23	2	0	0	0	0	0	25	23	2	0	0
CCDC9	0	0	0	14	2	4	0	1	0	0	21	14	2	5	5
CCT2	0	0	0	25	2	0	0	0	0	0	27	25	2	0	0
CCT3	2	0	0	31	3	3	0	1	0	0	40	33	3	6	6
CCT4	0	0	0	25	2	4	0	0	0	0	31	25	2	4	4
CCT6A	2	1	0	71	3	3	0	1	0	0	81	73	4	7	7
CD3EAP	0	0	0	23	2	3	0	0	0	0	28	23	2	3	3
CD44	1	1	0	8	4	2	0	0	0	0	16	9	5	4	4
CDC40	0	1	0	20	12	5	0	1	0	0	39	20	13	7	7
CDC42EP4	2	0	0	14	3	4	0	1	0	0	24	16	3	7	7
CDC5L	3	0	0	28	18	4	0	4	0	0	57	31	18	11	11
CDK11B	0	3	0	11	8	5	0	1	0	1	29	11	11	10	10
CDK13	1	0	0	97	9	8	0	0	0	0	115	98	9	9	9
CDKN2A	2	0	0	17	0	1	0	0	0	0	20	19	0	3	3
CDV3	0	0	0	14	15	0	0	0	0	0	29	14	15	0	0
CEBPZ	0	0	0	21	14	8	0	1	0	0	44	21	14	9	9
CELF1	1	0	0	12	19	1	0	1	0	0	34	13	19	3	3
CELF2	1	0	1	8	0	3	0	3	0	0	16	9	0	8	7
CFAP20	1	0	0	26	1	4	0	0	0	0	32	27	1	5	5
CFAP65	0	0	0	10	0	12	0	6	0	0	28	10	0	18	18
CFL1	0	0	0	16	5	1	0	0	0	0	22	16	5	1	1
CGN	2	0	0	17	0	7	0	1	0	0	27	19	0	10	10
CHCHD1	1	0	0	19	0	1	0	0	0	0	21	20	0	2	2
CHCHD3	1	0	1	52	7	1	0	0	0	0	62	53	7	3	2
CHD2	2	1	0	10	5	11	0	2	0	1	32	12	6	17	17
CHD3	0	6	0	6	0	11	0	10	0	0	33	6	6	27	27
CHERP	0	3	0	25	5	5	0	1	0	1	40	25	8	10	10
CHGA	0	0	0	13	0	4	0	1	0	1	19	13	0	6	6
CHMP4B	31	0	0	209	2	1	0	0	0	0	243	240	2	32	32
CHTOP	2	0	0	35	2	1	0	1	0	0	41	37	2	4	4
CIRBP	0	3	0	12	0	1	0	0	0	0	16	12	3	4	4
CISD1	0	0	0	14	0	0	0	0	0	0	14	14	0	0	0
CISD2	0	1	0	13	0	2	0	0	0	0	16	13	1	3	3
CKAP4	0	0	0	9	0	3	0	0	0	0	12	9	0	3	3
CLASP2	0	0	0	9	13	5	0	2	0	0	29	9	13	7	7
CLK3	0	0	0	16	7	7	0	0	0	0	30	16	7	7	7
CLNS1A	1	0	0	21	2	4	0	1	0	0	29	22	2	6	6
CLTC	4	0	1	19	12	7	0	2	0	0	45	23	12	14	13
CMSS1	0	0	0	18	2	2	0	1	0	0	23	18	2	3	3
CNBP	1	0	0	18	3	0	0	0	0	0	22	19	3	1	1
CNDP2	1	6	1	6	39	5	0	0	0	0	58	7	45	13	12
CNN1	1	3	0	7	0	4	0	0	0	0	15	8	3	8	8
CNN2	0	3	0	16	4	5	0	1	0	0	29	16	7	9	9
CNN3	0	0	0	9	2	0	0	0	0	0	11	9	2	0	0
CNOT1	1	0	0	34	5	26	0	4	0	0	70	35	5	31	31
CNOT4	1	0	0	51	12	6	0	3	0	0	73	52	12	10	10
CNOT9	0	0	0	17	3	3	0	1	0	0	24	17	3	4	4
COA6	2	0	0	30	0	2	0	1	0	0	35	32	0	5	5
COL14A1	11	0	0	9	0	14	0	4	0	1	39	20	0	30	30
COPB1	1	0	0	12	9	8	0	1	0	0	31	13	9	10	10
COPG1	1	0	0	14	1	6	0	0	0	0	22	15	1	7	7
CORO1A	3	0	0	13	0	5	0	0	0	0	21	16	0	8	8
CPEB2	0	0	0	10	6	3	0	6	0	0	25	10	6	9	9
CPEB3	0	3	0	14	1	4	0	0	0	0	22	14	4	7	7
CPEB4	0	1	0	17	3	5	0	1	0	0	27	17	4	7	7
CPLX2	0	1	1	9	0	1	0	2	0	0	14	9	1	5	4
CPNE3	8	0	0	57	0	6	0	2	0	0	73	65	0	16	16
CPSF4	3	0	0	82	2	1	0	0	0	0	88	85	2	4	4
CPSF6	0	0	0	15	10	9	0	0	0	0	34	15	10	9	9
CPSF7	0	0	0	10	17	4	0	1	0	0	32	10	17	5	5
CRKL	0	0	1	17	17	3	0	0	0	0	38	17	17	4	3
CRNKL1	5	1	0	107	29	4	0	2	0	0	148	112	30	12	12
CRYAB	0	1	0	9	0	1	0	0	0	0	11	9	1	2	2
CS	1	0	0	25	4	4	0	1	0	0	35	26	4	6	6
CSDE1	0	4	0	12	23	8	0	2	0	0	49	12	27	14	14
CSE1L	22	0	0	157	6	8	0	2	0	0	195	179	6	32	32
CSNK1E	0	0	0	11	7	8	0	1	0	0	27	11	7	9	9
CSRP1	2	0	0	8	0	2	0	1	0	0	13	10	0	5	5
CSTB	0	1	0	19	0	1	0	0	0	0	21	19	1	2	2
CSTF1	27	0	0	175	2	3	0	1	0	0	208	202	2	31	31
CSTF2	0	0	0	15	2	2	0	2	0	0	21	15	2	4	4
CSTF2T	0	4	0	9	13	4	0	1	0	0	31	9	17	9	9
CSTF3	1	1	0	12	12	1	0	5	0	0	32	13	13	8	8
CTNNA1	0	0	0	9	9	10	0	6	0	0	34	9	9	16	16
CTNND1	0	2	0	10	11	7	0	7	0	0	37	10	13	16	16
CTTN	0	0	0	14	5	1	0	1	0	0	21	14	5	2	2
CWC15	0	1	0	12	8	1	0	1	0	0	23	12	9	3	3
RADX	1	0	0	19	0	10	0	0	0	0	30	20	0	11	11
CXXC5	0	0	0	7	0	3	0	0	0	0	10	7	0	3	3
CYCS	1	0	0	34	0	0	0	0	0	0	35	35	0	1	1
DAP3	2	0	0	39	3	2	0	0	0	0	46	41	3	4	4
DARS	0	0	0	22	4	1	0	0	0	0	27	22	4	1	1
DARS2	2	0	0	34	2	7	0	0	0	0	45	36	2	9	9
DAZAP1	0	3	0	12	3	3	0	4	0	0	25	12	6	10	10
DBI	0	0	0	20	1	2	0	1	0	0	24	20	1	3	3
DBNL	1	0	0	50	0	2	0	0	0	0	53	51	0	3	3
DBR1	0	0	0	16	4	3	0	1	0	0	24	16	4	4	4
DBT	0	2	0	9	12	7	0	0	0	0	30	9	14	9	9
DCAF13	9	0	0	105	3	5	0	1	0	0	123	114	3	15	15
DCD	1	0	0	0	0	1	0	0	0	0	2	1	0	2	2
DCLRE1C	0	0	0	21	6	2	0	1	0	2	32	21	6	5	5
DCN	0	0	0	15	0	5	0	0	0	0	20	15	0	5	5
DCTN2	0	1	0	37	2	6	0	0	0	0	46	37	3	7	7
DDX1	0	1	0	31	14	6	0	1	0	0	53	31	15	8	8
DDX10	0	2	0	23	11	3	0	0	0	0	39	23	13	5	5
DDX17	0	0	0	7	11	3	0	1	0	0	22	7	11	4	4
DDX18	0	0	0	22	7	8	0	2	0	0	39	22	7	10	10
DDX19A	0	0	0	27	5	5	0	1	0	0	38	27	5	6	6
DDX21	1	0	0	10	7	2	0	2	0	0	22	11	7	5	5
DDX23	0	0	0	36	10	9	0	0	0	0	55	36	10	9	9
DDX24	0	0	0	11	42	8	0	3	0	0	64	11	42	11	11
DDX27	23	0	0	214	0	5	0	1	0	0	243	237	0	29	29
DDX28	0	0	0	29	2	2	0	0	0	0	33	29	2	2	2
DDX31	0	0	0	23	7	8	0	1	0	0	39	23	7	9	9
DDX39A	0	3	0	22	0	2	0	0	0	0	27	22	3	5	5
DDX39B	0	0	0	16	4	0	0	0	0	0	20	16	4	0	0
DDX3X	1	0	0	10	11	3	0	0	1	0	26	11	11	5	5
DDX41	0	0	0	17	0	5	0	0	0	0	22	17	0	5	5
DDX42	3	1	0	13	8	3	0	4	0	0	32	16	9	11	11
DDX43	0	0	0	25	0	4	0	2	0	0	31	25	0	6	6
DDX46	0	1	0	13	14	7	0	2	0	0	37	13	15	10	10
DDX47	0	1	0	21	9	11	0	0	0	0	42	21	10	12	12
DDX49	0	3	0	26	0	3	0	0	0	0	32	26	3	6	6
DDX5	3	0	0	20	12	1	0	0	0	0	36	23	12	4	4
DDX50	1	0	0	15	12	3	0	3	0	0	34	16	12	7	7
DDX51	0	0	0	17	2	5	0	0	0	0	24	17	2	5	5
DDX52	5	0	0	29	8	1	0	1	0	0	44	34	8	7	7
DDX54	0	0	0	24	5	8	0	4	0	1	42	24	5	13	13
DDX55	0	0	0	15	3	3	0	3	0	0	24	15	3	6	6
DDX56	1	0	0	104	4	1	0	1	0	0	111	105	4	3	3
DDX6	0	0	0	10	15	3	0	1	0	0	29	10	15	4	4
DDX60L	1	4	0	12	0	13	0	1	0	0	31	13	4	19	19
DEK	0	0	0	25	9	0	0	3	0	0	37	25	9	3	3
DHCR7	0	0	0	15	0	3	0	0	0	0	18	15	0	3	3
DHX15	0	0	0	12	10	10	0	3	0	1	36	12	10	14	14
DHX16	0	0	0	23	9	7	0	3	0	0	42	23	9	10	10
DHX29	0	2	0	17	16	6	0	5	0	0	46	17	18	13	13
DHX30	0	1	0	13	0	14	0	0	0	0	28	13	1	15	15
DHX33	0	6	0	6	5	4	0	1	0	0	22	6	11	11	11
DHX34	0	0	0	26	0	11	0	2	0	1	40	26	0	14	14
DHX36	0	0	0	16	11	5	0	5	0	0	37	16	11	10	10
DHX38	0	1	0	27	5	6	0	4	0	1	44	27	6	12	12
DHX57	0	0	0	23	13	3	0	2	0	0	41	23	13	5	5
DHX8	1	0	1	31	4	4	0	1	0	1	43	32	4	8	7
DHX9	2	0	0	15	3	9	0	4	0	1	34	17	3	16	16
DIAPH1	0	0	0	11	12	7	0	4	0	0	34	11	12	11	11
DIDO1	26	0	0	178	1	19	0	1	0	0	225	204	1	46	46
UTP25	2	0	0	36	7	5	0	1	0	0	51	38	7	8	8
DIMT1	0	4	0	18	2	1	0	1	0	0	26	18	6	6	6
DKC1	2	1	0	22	1	3	0	0	0	0	29	24	2	6	6
DLAT	0	1	0	21	4	3	0	1	0	0	30	21	5	5	5
DLD	1	0	0	32	6	1	0	2	0	0	42	33	6	4	4
DMGDH	0	1	0	13	0	3	0	2	0	0	19	13	1	6	6
DNAJA1	1	0	0	21	1	4	0	1	0	0	28	22	1	6	6
DNAJB12	2	0	0	22	8	3	0	0	0	0	35	24	8	5	5
DNAJC1	1	0	0	10	6	4	0	4	0	0	25	11	6	9	9
DNAJC2	2	0	0	43	8	3	0	1	0	0	57	45	8	6	6
DNAJC21	1	0	0	31	15	4	0	0	0	0	51	32	15	5	5
DNM1	0	0	0	11	0	7	0	0	0	0	18	11	0	7	7
DNTTIP2	0	0	0	10	13	4	0	5	0	0	32	10	13	9	9
DROSHA	1	1	0	28	12	10	0	4	0	0	56	29	13	16	16
DSP	0	0	1	23	5	17	0	1	0	0	47	23	5	19	18
DST	0	0	0	19	0	26	0	12	0	1	58	19	0	39	39
DUS3L	0	3	0	20	0	1	0	0	0	0	24	20	3	4	4
DUSP11	0	0	0	19	6	3	0	1	0	0	29	19	6	4	4
DUSP14	5	0	0	21	0	1	0	0	0	0	27	26	0	6	6
DUSP9	2	0	0	8	0	2	0	1	0	0	13	10	0	5	5
DUT	0	3	0	13	0	0	0	0	0	0	16	13	3	3	3
DYNC1H1	0	0	0	8	5	19	0	5	0	0	37	8	5	24	24
DYNC1I2	0	0	0	20	9	4	0	1	0	0	34	20	9	5	5
DYNC1LI1	0	0	0	8	5	3	0	1	0	0	17	8	5	4	4
DYNC2H1	0	1	0	19	0	23	0	8	0	0	51	19	1	32	32
DZIP3	0	1	0	12	0	7	0	2	0	0	22	12	1	10	10
EBNA1BP2	0	0	0	15	7	2	0	0	0	0	24	15	7	2	2
EBP	1	2	0	21	0	2	0	1	0	0	27	22	2	6	6
EDC4	0	0	0	22	1	10	0	4	0	0	37	22	1	14	14
EDF1	1	0	0	16	0	1	0	0	0	0	18	17	0	2	2
EEF1A1	0	0	0	25	2	5	0	1	0	0	33	25	2	6	6
EEF1G	1	0	1	14	1	0	0	0	0	0	17	15	1	2	1
EEF2	0	3	0	12	0	7	0	1	0	0	23	12	3	11	11
EFTUD2	1	0	0	43	14	5	0	1	0	0	64	44	14	7	7
EIF1	3	0	0	32	6	1	0	0	0	0	42	35	6	4	4
EIF1AX	2	2	0	13	0	1	0	0	0	0	18	15	2	5	5
EIF1B	0	0	0	16	4	1	0	1	0	0	22	16	4	2	2
EIF2AK2	0	0	0	20	3	1	0	2	0	0	26	20	3	3	3
EIF2D	2	0	0	26	4	1	0	0	0	0	33	28	4	3	3
EIF2S1	0	0	0	8	10	1	0	0	0	0	19	8	10	1	1
EIF2S2	31	0	0	183	0	1	0	1	0	0	216	214	0	33	33
EIF3A	1	0	0	4	13	15	0	1	0	2	36	5	13	19	19
EIF3B	1	0	0	102	1	7	0	0	0	0	111	103	1	8	8
EIF3C	3	1	0	32	0	1	0	0	0	0	37	35	1	5	5
EIF3D	1	0	0	14	5	5	0	2	0	0	27	15	5	8	8
EIF3E	12	0	0	52	2	3	0	4	0	0	73	64	2	19	19
EIF3G	0	3	0	27	0	1	0	0	0	0	31	27	3	4	4
EIF3H	10	0	0	101	3	1	0	0	0	0	115	111	3	11	11
EIF3I	0	1	0	12	4	4	0	0	0	0	21	12	5	5	5
EIF3J	0	6	0	9	13	0	0	1	0	0	29	9	19	7	7
EIF3L	0	0	0	13	8	6	0	0	0	0	27	13	8	6	6
EIF4A1	0	6	0	6	48	0	0	0	0	0	60	6	54	6	6
EIF4A2	0	0	0	19	1	5	0	1	0	2	28	19	1	8	8
EIF4A3	3	1	0	30	3	3	0	0	0	0	40	33	4	7	7
EIF4B	1	0	0	28	3	3	0	0	0	0	35	29	3	4	4
EIF4E	0	0	0	16	3	1	0	0	0	0	20	16	3	1	1
EIF4E2	0	1	0	25	5	1	0	0	0	0	32	25	6	2	2
EIF4ENIF1	2	0	1	13	28	7	0	0	0	0	51	15	28	10	9
EIF4G1	0	0	0	13	9	9	0	4	0	0	35	13	9	13	13
EIF4G2	0	0	0	18	13	6	0	1	0	0	38	18	13	7	7
EIF4G3	0	2	0	7	4	6	0	5	0	0	24	7	6	13	13
EIF4H	2	0	0	66	7	2	0	0	0	0	77	68	7	4	4
EIF5	0	0	0	9	7	1	0	0	0	0	17	9	7	1	1
EIF5A	0	6	0	7	5	2	0	0	0	0	20	7	11	8	8
EIF5B	0	0	0	22	11	9	0	2	0	0	44	22	11	11	11
ELAC2	0	6	0	7	49	2	0	0	0	0	64	7	55	8	8
ELAVL1	0	4	0	21	12	5	0	1	0	0	43	21	16	10	10
ELAVL2	1	0	0	17	0	6	0	2	0	0	26	18	0	9	9
ELAVL3	1	3	0	4	0	2	0	0	0	0	10	5	3	6	6
ELOF1	1	3	0	24	4	1	0	0	0	0	33	25	7	5	5
EMG1	3	0	0	27	0	0	0	0	0	0	30	30	0	3	3
EML4	0	2	0	18	10	3	0	4	0	0	37	18	12	9	9
ENO1	1	3	0	13	0	4	0	1	0	0	22	14	3	9	9
ENSA	2	0	0	28	8	0	0	3	0	0	41	30	8	5	5
EPB41	0	2	0	11	4	5	0	6	0	0	28	11	6	13	13
EPB41L2	1	0	0	16	0	7	0	0	0	0	24	17	0	8	8
EPPK1	11	0	0	29	0	15	0	2	0	0	57	40	0	28	28
EPRS	2	1	0	27	8	13	0	2	0	0	53	29	9	18	18
EPS8L3	0	4	0	8	5	6	0	2	0	0	25	8	9	12	12
ERAL1	4	0	0	40	7	4	0	0	0	0	55	44	7	8	8
ERH	0	1	0	15	1	0	0	0	0	0	17	15	2	1	1
ERI3	0	0	0	12	0	6	0	0	0	0	18	12	0	6	6
ERP29	0	0	0	24	5	1	0	0	0	0	30	24	5	1	1
ESF1	1	1	0	77	11	5	0	1	0	0	96	78	12	8	8
ESRP2	0	0	0	14	1	3	0	0	0	1	19	14	1	4	4
ETF1	0	0	0	13	16	2	0	0	0	0	31	13	16	2	2
EWSR1	1	0	0	8	6	7	0	2	0	0	24	9	6	10	10
EXOSC10	0	2	0	9	43	6	0	4	0	0	64	9	45	12	12
EXOSC2	0	0	0	21	4	1	0	0	0	0	26	21	4	1	1
EXOSC6	1	0	0	27	1	0	0	0	0	0	29	28	1	1	1
EXOSC9	0	3	0	11	7	2	0	1	0	0	24	11	10	6	6
EZR	2	1	0	17	0	5	0	0	0	0	25	19	1	8	8
F11R	2	0	0	32	2	3	0	0	0	0	39	34	2	5	5
FADS2	0	0	0	20	0	6	0	2	0	0	28	20	0	8	8
RAMAC	1	0	0	13	4	1	0	0	0	0	19	14	4	2	2
FAM120A	2	0	0	15	13	5	0	2	0	0	37	17	13	9	9
FAM120C	2	1	0	10	0	9	0	0	0	0	22	12	1	12	12
FAM133B	3	0	0	20	1	0	0	1	0	1	26	23	1	5	5
TASOR	0	1	0	13	14	7	0	3	0	1	39	13	15	12	12
FAM32A	0	3	0	31	6	0	0	0	0	0	40	31	9	3	3
TENT5A	0	0	0	18	0	5	0	1	0	0	24	18	0	6	6
FAM50A	2	0	0	21	0	0	0	0	0	0	23	23	0	2	2
FAM98A	0	1	0	20	4	4	0	2	0	0	31	20	5	7	7
FAM98B	0	6	0	11	22	1	0	0	0	0	40	11	28	7	7
FARSA	0	3	0	25	6	7	0	1	0	0	42	25	9	11	11
FARSB	0	0	0	21	5	6	0	2	0	0	34	21	5	8	8
FASN	3	1	0	12	0	20	0	2	0	1	39	15	1	27	27
FASTKD1	0	0	0	16	4	9	0	1	0	0	30	16	4	10	10
FASTKD2	0	0	0	21	7	4	0	0	0	0	32	21	7	4	4
FASTKD3	1	1	0	19	1	7	0	5	0	0	34	20	2	14	14
FASTKD5	2	1	0	56	23	4	0	1	0	0	87	58	24	8	8
FAU	0	0	0	22	0	2	0	0	0	0	24	22	0	2	2
FBL	3	0	0	34	0	6	0	1	0	0	44	37	0	10	10
FBN1	0	3	0	10	0	20	0	5	0	0	38	10	3	28	28
FBRSL1	0	0	0	15	1	3	0	3	0	0	22	15	1	6	6
FCF1	0	1	0	13	23	0	0	2	0	0	39	13	24	3	3
FDPS	2	0	0	22	0	3	0	1	0	0	28	24	0	6	6
FEN1	0	0	0	9	0	3	0	0	0	0	12	9	0	3	3
FGFR1OP	1	1	0	27	7	1	0	1	0	1	39	28	8	5	5
FIP1L1	1	0	0	10	12	8	0	0	0	0	31	11	12	9	9
FKBP1A	2	2	0	81	5	3	0	0	0	0	93	83	7	7	7
FKBP2	0	0	0	10	0	0	0	0	0	0	10	10	0	0	0
FKBP3	0	1	0	13	11	2	0	0	0	0	27	13	12	3	3
FKBP4	9	0	0	47	5	2	0	1	0	0	64	56	5	12	12
FLNA	2	0	0	14	0	17	0	6	0	0	39	16	0	25	25
FLNB	0	1	0	8	0	12	0	13	0	0	34	8	1	26	26
FLYWCH2	0	0	0	22	1	0	0	0	0	0	23	22	1	0	0
FMR1	3	0	0	19	0	5	0	1	0	0	28	22	0	9	9
FN1	0	0	0	10	0	19	0	5	0	0	34	10	0	24	24
FNDC3A	7	1	0	40	3	8	0	2	0	0	61	47	4	18	18
FNDC3B	0	0	0	19	4	10	0	1	0	0	34	19	4	11	11
FRG1	1	9	0	11	14	0	0	0	0	0	35	12	23	10	10
FSCN1	1	0	0	19	0	2	0	0	0	0	22	20	0	3	3
FTSJ3	3	1	0	22	7	7	0	0	0	1	41	25	8	12	12
FUBP1	0	0	0	9	10	4	0	0	2	0	25	9	10	6	6
FUBP3	0	0	0	14	11	4	0	2	0	0	31	14	11	6	6
FUS	4	0	1	20	0	0	0	2	0	1	28	24	0	8	7
FXR1	0	1	0	13	3	6	0	2	0	0	25	13	4	9	9
FXR2	0	6	0	7	84	4	0	0	0	0	101	7	90	10	10
FYTTD1	0	0	0	11	7	2	0	0	0	0	20	11	7	2	2
G3BP1	0	1	0	12	11	10	0	1	0	0	35	12	12	12	12
G3BP2	0	2	0	10	14	3	0	0	0	0	29	10	16	5	5
GANAB	0	0	0	10	10	6	0	4	0	0	30	10	10	10	10
GAR1	0	0	0	13	3	0	0	0	0	0	16	13	3	0	0
GAS2	1	1	0	19	0	4	0	0	0	0	25	20	1	6	6
GCN1	0	0	0	22	5	14	0	8	0	2	51	22	5	24	24
GDI2	1	0	0	17	3	4	0	0	0	0	25	18	3	5	5
GEMIN5	0	1	0	17	6	9	0	1	0	0	34	17	7	11	11
GFM1	0	0	0	18	6	6	0	1	0	0	31	18	6	7	7
GGCT	1	0	0	70	3	3	0	0	0	0	77	71	3	4	4
GIGYF2	0	1	0	21	7	5	0	8	0	0	42	21	8	14	14
GLRX3	1	1	0	17	0	9	0	1	0	0	29	18	1	12	12
NOP53	0	0	0	23	0	4	0	1	0	1	29	23	0	6	6
GMPR2	0	0	0	20	16	2	0	0	0	0	38	20	16	2	2
GNE	1	0	0	9	0	6	0	0	0	0	16	10	0	7	7
GNL2	1	0	0	14	14	3	0	2	0	0	34	15	14	6	6
GNL3	0	2	0	12	10	4	0	0	0	0	28	12	12	6	6
GNL3L	3	1	0	21	0	5	0	0	0	0	30	24	1	9	9
GOLGA4	0	0	0	8	15	5	0	6	0	0	34	8	15	11	11
GOLGB1	0	0	0	14	9	12	0	9	0	2	46	14	9	23	23
GOT2	1	0	0	27	4	2	0	0	0	0	34	28	4	3	3
GP2	2	0	0	3	0	8	0	0	0	0	13	5	0	10	10
GPATCH4	2	0	0	27	0	0	0	1	0	0	30	29	0	3	3
GPATCH8	1	0	0	15	12	5	0	7	0	0	40	16	12	13	13
GPR161	2	0	0	20	0	3	0	3	0	1	29	22	0	9	9
GRB2	2	0	0	25	17	1	0	0	0	0	45	27	17	3	3
GRN	1	0	0	12	0	8	0	1	0	0	22	13	0	10	10
GRSF1	1	1	1	10	22	4	0	0	0	0	39	11	23	7	6
GRWD1	0	0	0	25	4	2	0	0	0	0	31	25	4	2	2
GSPT1	1	0	0	27	7	1	0	0	0	0	36	28	7	2	2
GSPT2	3	2	0	24	0	3	0	2	0	0	34	27	2	10	10
GSTP1	1	0	0	15	2	0	0	0	0	0	18	16	2	1	1
GTF2E2	4	18	0	31	43	1	0	0	0	0	97	35	61	23	23
GTF2F1	0	3	0	18	6	6	0	0	0	0	33	18	9	9	9
GTPBP1	0	0	0	11	9	1	0	1	0	0	22	11	9	2	2
GTPBP10	3	1	0	33	2	1	0	1	0	0	41	36	3	6	6
GTPBP4	2	2	0	19	3	2	0	2	0	0	30	21	5	8	8
H1F0	0	0	0	15	0	0	0	0	0	0	15	15	0	0	0
H1FX	1	0	0	19	2	3	0	0	0	0	25	20	2	4	4
H2AFY	1	0	0	15	12	0	0	4	0	0	32	16	12	5	5
HABP4	1	1	0	19	0	0	0	1	0	1	23	20	1	4	4
HADH	0	0	0	19	4	1	0	0	0	0	24	19	4	1	1
HADHB	0	0	0	18	3	6	0	1	0	0	28	18	3	7	7
HARS2	0	0	0	16	14	1	0	1	0	0	32	16	14	2	2
HDAC2	0	1	0	22	8	2	0	4	0	0	37	22	9	7	7
HDGF	2	0	0	27	4	3	0	1	0	0	37	29	4	6	6
HDLBP	0	2	1	11	6	7	0	6	0	0	33	11	8	16	15
HEATR1	2	0	0	31	9	14	0	1	0	0	57	33	9	17	17
HEATR6	4	0	0	13	4	3	0	0	0	0	24	17	4	7	7
HELZ	5	0	0	21	9	13	0	2	0	0	50	26	9	20	20
HELZ2	27	0	0	44	0	22	0	4	0	0	97	71	0	53	53
HERC5	0	0	0	21	0	11	0	1	0	0	33	21	0	12	12
HIBADH	1	0	0	96	4	2	0	0	0	0	103	97	4	3	3
HIST1H1B	0	0	0	5	0	2	0	0	0	0	7	5	0	2	2
HIST1H1C	0	1	0	10	0	4	0	1	0	2	18	10	1	8	8
HIST1H1D	0	0	0	8	0	3	0	0	0	0	11	8	0	3	3
HIST1H1E	0	1	0	7	0	2	0	2	0	5	17	7	1	10	10
HIST1H4A	0	1	0	12	0	0	0	0	0	0	13	12	1	1	1
HIST1H4B	0	1	0	5	0	2	0	0	0	0	8	5	1	3	3
HIST1H4D	0	1	0	4	0	3	0	0	0	0	8	4	1	4	4
HIST1H4E	0	1	0	16	0	3	0	0	0	0	20	16	1	4	4
HIST1H4F	0	1	0	20	0	1	0	0	0	0	22	20	1	2	2
HIST1H4H	0	1	0	7	0	0	0	2	0	0	10	7	1	3	3
HIST1H4K	0	1	0	21	0	4	0	1	0	0	27	21	1	6	6
HIST1H4L	0	1	0	12	0	4	0	0	0	0	17	12	1	5	5
HIST2H4B	0	0	0	0	0	0	0	0	0	0	0	0	0	0	0
HLA-A	0	0	0	15	0	5	0	0	3	0	23	15	0	8	8
HLTF	0	0	0	16	0	5	0	0	0	0	21	16	0	5	5
HMGA1	0	0	0	18	0	1	0	1	0	0	20	18	0	2	2
HMGB1	11	0	0	67	11	1	0	0	0	0	90	78	11	12	12
HMGB2	1	6	0	15	0	2	0	0	0	0	24	16	6	9	9
HMGB3	1	0	0	22	0	0	0	0	0	0	23	23	0	1	1
HMGN2	0	1	0	7	3	0	0	0	0	0	11	7	4	1	1
HMGN5	1	2	0	21	0	2	0	3	0	0	29	22	2	8	8
HNRNPA0	0	0	0	17	9	0	0	0	0	1	27	17	9	1	1
HNRNPA1	1	0	0	21	3	3	0	1	0	0	29	22	3	5	5
HNRNPA1L2	6	1	0	7	6	1	0	0	0	0	21	13	7	8	8
HNRNPA2B1	1	0	0	22	8	2	0	0	0	1	34	23	8	4	4
HNRNPA3	0	1	0	27	10	0	0	3	0	0	41	27	11	4	4
HNRNPAB	0	0	0	19	3	1	0	5	0	0	28	19	3	6	6
HNRNPC	0	0	0	7	10	1	0	2	0	0	20	7	10	3	3
HNRNPCL1	0	2	0	0	0	6	0	1	0	0	9	0	2	9	9
HNRNPD	0	1	0	17	2	4	0	0	0	1	25	17	3	6	6
HNRNPDL	0	1	0	19	6	5	0	5	0	0	36	19	7	11	11
HNRNPF	0	1	0	13	7	4	0	0	0	0	25	13	8	5	5
HNRNPH1	1	0	0	18	4	2	0	0	0	0	25	19	4	3	3
HNRNPH2	0	0	0	23	2	1	0	1	0	0	27	23	2	2	2
HNRNPH3	1	0	0	13	0	4	0	1	0	0	19	14	0	6	6
HNRNPK	1	0	0	6	15	5	0	0	0	0	27	7	15	6	6
HNRNPL	3	0	0	15	3	9	0	11	0	0	41	18	3	23	23
HNRNPLL	0	0	0	13	6	1	0	1	0	0	21	13	6	2	2
HNRNPM	0	3	0	10	5	3	0	0	0	0	21	10	8	6	6
HNRNPR	0	1	0	7	10	4	0	1	0	0	23	7	11	6	6
HNRNPU	2	0	0	13	9	2	0	1	0	1	28	15	9	6	6
HNRNPUL1	1	0	0	33	9	5	0	2	0	0	50	34	9	8	8
HNRNPUL2	0	1	0	7	6	5	0	4	0	0	23	7	7	10	10
HOOK1	0	0	0	10	2	6	0	1	0	0	19	10	2	7	7
HOXB6	1	0	0	14	0	0	0	1	0	0	16	15	0	2	2
HSD17B10	2	1	0	29	0	1	0	0	0	0	33	31	1	4	4
HSP90AA1	0	0	0	10	4	5	0	1	0	0	20	10	4	6	6
HSP90AB1	4	0	0	31	5	4	0	0	0	2	46	35	5	10	10
HSP90B1	0	0	0	15	3	6	0	2	0	0	26	15	3	8	8
HSPA1A	0	0	0	20	0	1	0	0	0	0	21	20	0	1	1
HSPA1B	0	0	0	21	0	3	0	0	0	0	24	21	0	3	3
HSPA5	0	0	0	17	0	1	0	2	0	1	21	17	0	4	4
HSPA8	0	0	0	12	0	2	0	2	0	1	17	12	0	5	5
HSPA9	0	0	0	17	9	2	0	1	0	0	29	17	9	3	3
HSPB1	1	0	0	24	0	1	0	0	0	0	26	25	0	2	2
HSPD1	0	0	0	27	7	2	0	0	0	0	36	27	7	2	2
HSPE1	0	0	0	27	0	1	0	0	0	0	28	27	0	1	1
HTATSF1	1	0	0	19	0	6	0	1	0	0	27	20	0	8	8
HUWE1	2	1	0	18	1	24	0	2	0	0	48	20	2	29	29
IBA57	2	0	0	19	0	2	0	0	0	0	23	21	0	4	4
IDH1	0	0	0	18	1	1	1	1	0	0	22	18	1	3	3
IDH2	2	1	0	12	1	7	0	2	0	0	25	14	2	12	12
IFI16	2	0	0	12	0	13	0	2	0	0	29	14	0	17	17
IFIT2	1	3	0	11	0	4	0	4	0	0	23	12	3	12	12
IFIT5	1	3	1	9	0	2	0	0	0	0	16	10	3	7	6
IGF2BP1	4	0	0	11	0	6	0	3	0	0	24	15	0	13	13
IGF2BP2	1	0	0	21	3	4	0	0	0	0	29	22	3	5	5
IGF2BP3	2	0	0	25	0	5	0	2	0	0	34	27	0	9	9
ILF2	2	0	0	22	1	1	0	0	0	0	26	24	1	3	3
ILF3	1	3	0	19	6	8	0	1	0	0	38	20	9	13	13
IMMT	0	0	0	17	12	2	0	2	0	0	33	17	12	4	4
IMP3	0	0	0	13	3	1	0	0	0	0	17	13	3	1	1
IPO4	0	0	0	12	0	10	0	0	0	0	22	12	0	10	10
IPO5	5	1	0	110	5	6	0	2	0	1	130	115	6	15	15
IQCG	0	0	0	5	0	2	0	0	0	0	7	5	0	2	2
IREB2	1	0	0	11	18	3	0	1	0	0	34	12	18	5	5
ISG20L2	2	0	0	31	7	4	0	0	0	0	44	33	7	6	6
ISY1	0	0	0	25	9	4	0	1	0	0	39	25	9	5	5
JUN	0	0	0	9	0	1	0	1	0	0	11	9	0	2	2
KCTD12	2	0	0	9	0	3	0	0	0	0	14	11	0	5	5
KDM5A	0	0	0	32	6	7	0	3	0	0	48	32	6	10	10
KHDRBS1	0	1	0	6	14	3	0	2	0	0	26	6	15	6	6
KHDRBS3	12	0	0	30	0	4	0	1	0	0	47	42	0	17	17
KHSRP	0	3	0	21	16	9	0	1	0	1	51	21	19	14	14
KIAA0100	6	0	0	26	7	11	0	4	0	0	54	32	7	21	21
MARF1	1	0	0	14	3	12	0	5	0	0	35	15	3	18	18
KIAA1324	0	5	0	9	0	5	0	0	0	0	19	9	5	10	10
VIRMA	7	0	0	106	14	9	0	5	0	0	141	113	14	21	21
KIF1C	0	6	0	2	10	6	0	1	0	0	25	2	16	13	13
KMT2C	1	0	0	34	7	28	0	0	13	0	83	35	7	42	42
KNOP1	2	0	0	22	9	3	0	4	0	0	40	24	9	9	9
KPNA2	4	0	0	16	3	2	0	0	0	0	25	20	3	6	6
KPNB1	1	0	0	19	10	4	0	0	0	0	34	20	10	5	5
KRI1	1	3	0	17	1	1	0	2	0	1	26	18	4	8	8
KRR1	0	1	0	28	11	1	0	1	0	0	42	28	12	3	3
KRT18	1	0	0	22	0	3	0	0	0	1	27	23	0	5	5
KTN1	0	0	0	6	17	5	0	4	0	0	32	6	17	9	9
KYAT3	0	0	0	18	1	3	0	2	0	0	24	18	1	5	5
LAMA2	1	1	0	17	0	18	0	11	0	0	48	18	1	31	31
LARP1	0	1	0	13	11	2	0	1	0	0	28	13	12	4	4
LARP1B	0	1	0	7	11	4	0	0	0	0	23	7	12	5	5
LARP4	0	0	0	24	10	5	0	4	0	0	43	24	10	9	9
LARP4B	1	2	0	19	13	5	0	11	0	0	51	20	15	19	19
LARP7	0	0	0	11	17	3	0	3	0	0	34	11	17	6	6
LAS1L	0	1	0	22	0	4	0	0	0	0	27	22	1	5	5
LASP1	6	0	0	16	9	0	0	0	0	0	31	22	9	6	6
LBR	2	0	0	26	0	2	0	1	0	0	31	28	0	5	5
LDHA	1	0	0	18	0	0	0	0	0	0	19	19	0	1	1
LDHB	1	0	0	21	0	4	0	0	0	0	26	22	0	5	5
LEPR	0	0	0	15	0	9	0	2	0	0	26	15	0	11	11
LGALS1	0	0	0	12	0	1	0	0	0	0	13	12	0	1	1
LGALS3	0	0	0	11	0	2	0	0	0	0	13	11	0	2	2
LIMA1	0	0	0	19	0	4	0	3	0	0	26	19	0	7	7
LIN28B	0	2	0	5	0	1	0	0	0	0	8	5	2	3	3
LIN7C	1	2	0	17	0	1	0	0	0	0	21	18	2	4	4
LLPH	0	0	0	22	7	0	0	0	0	0	29	22	7	0	0
LMF2	0	3	0	16	1	5	0	1	0	0	26	16	4	9	9
LMNA	2	0	0	20	1	1	0	0	0	0	24	22	1	3	3
LRP1	0	0	0	12	0	23	0	5	0	0	40	12	0	28	28
LRPPRC	0	2	0	15	8	5	0	1	0	0	31	15	10	8	8
LRRC47	0	3	0	16	28	5	0	0	0	0	52	16	31	8	8
LRRC59	2	0	0	18	8	2	0	0	0	0	30	20	8	4	4
LSM1	10	7	0	40	18	2	0	1	0	0	78	50	25	20	20
LSM14A	3	0	0	38	8	4	0	1	0	0	54	41	8	8	8
LSM14B	24	0	0	194	0	2	0	0	0	0	220	218	0	26	26
LSM2	0	0	0	20	0	1	0	0	0	0	21	20	0	1	1
LSM3	0	0	0	12	6	1	0	1	0	0	20	12	6	2	2
LSM4	1	3	0	16	0	2	0	0	0	0	22	17	3	6	6
LSM6	0	1	0	17	8	0	0	0	0	0	26	17	9	1	1
LSM8	1	0	0	59	3	0	0	0	0	0	63	60	3	1	1
LTA4H	0	0	0	27	5	1	0	0	0	0	33	27	5	1	1
LUC7L	1	2	0	21	0	1	0	0	0	0	25	22	2	4	4
LUC7L2	1	0	0	24	12	0	0	0	0	0	37	25	12	1	1
LUC7L3	2	0	0	21	1	1	0	2	0	0	27	23	1	5	5
LYAR	0	1	0	16	2	3	0	3	0	0	25	16	3	7	7
MACF1	2	0	0	25	0	28	0	5	0	0	60	27	0	35	35
MAGOH	0	0	0	23	3	0	0	0	0	0	26	23	3	0	0
MAGOHB	0	0	0	18	0	1	0	0	0	0	19	18	0	1	1
MAK16	1	14	0	17	5	3	0	0	0	0	40	18	19	18	18
MANF	0	2	0	11	1	1	0	1	0	0	16	11	3	4	4
MAP1B	0	2	0	2	0	23	0	3	0	0	30	2	2	28	28
MAP2	0	0	1	6	0	18	0	6	0	0	31	6	0	25	24
MAP4	0	1	0	7	6	9	0	2	0	0	25	7	7	12	12
MAPRE1	30	0	0	174	1	1	0	1	0	0	207	204	1	32	32
MAPT	1	0	0	12	0	7	0	0	0	0	20	13	0	8	8
MARK2	0	0	0	11	9	6	0	3	0	0	29	11	9	9	9
MAT1A	3	0	0	15	0	3	0	1	0	0	22	18	0	7	7
MAT2A	0	0	0	13	3	2	0	0	0	0	18	13	3	2	2
MATR3	0	1	0	9	16	8	0	3	0	0	37	9	17	12	12
MAZ	3	0	0	22	0	1	0	1	0	0	27	25	0	5	5
MBNL1	0	0	0	15	7	6	0	0	0	0	28	15	7	6	6
MBNL2	4	1	0	64	5	4	0	0	0	0	78	68	6	9	9
MBNL3	1	0	0	27	0	1	0	0	0	0	29	28	0	2	2
MCAT	0	1	0	11	9	3	0	0	0	0	24	11	10	4	4
MCRIP2	1	2	0	30	0	1	0	0	0	0	34	31	2	4	4
MDC1	0	0	0	20	4	8	0	2	0	0	34	20	4	10	10
MDH1	0	0	0	17	2	2	0	1	0	0	22	17	2	3	3
MDH2	1	0	0	59	1	3	0	0	0	0	64	60	1	4	4
MECP2	2	0	0	26	0	5	0	0	0	0	33	28	0	7	7
MEPCE	3	0	0	61	2	4	0	2	0	0	72	64	2	9	9
METAP2	0	0	0	22	10	4	0	1	0	0	37	22	10	5	5
METTL16	2	6	0	8	22	4	0	2	0	0	44	10	28	14	14
METTL8	0	0	0	19	8	1	0	0	0	0	28	19	8	1	1
MEX3A	2	0	0	32	0	4	0	1	0	0	39	34	0	7	7
MEX3B	1	0	0	10	0	9	0	2	0	0	22	11	0	12	12
MEX3C	0	9	0	3	13	1	0	0	0	0	26	3	22	10	10
MEX3D	0	3	0	24	1	1	0	0	0	0	29	24	4	4	4
MFAP1	0	5	0	6	39	1	0	1	0	0	52	6	44	7	7
MGST1	1	0	0	20	0	2	0	0	0	0	23	21	0	3	3
MKI67	1	0	0	18	1	19	0	3	0	0	42	19	1	23	23
MKRN1	1	0	0	50	2	2	0	1	0	0	56	51	2	4	4
MKRN2	0	0	0	16	11	2	0	0	0	0	29	16	11	2	2
MKRN3	1	3	0	17	0	9	0	4	0	0	34	18	3	17	17
MMAA	0	3	0	7	10	3	0	1	0	0	24	7	13	7	7
MOV10	0	4	0	12	5	8	0	1	0	0	30	12	9	13	13
MPHOSPH10	0	0	0	21	14	6	0	2	0	0	43	21	14	8	8
MRM1	5	0	0	33	2	1	0	0	0	0	41	38	2	6	6
MRM3	2	4	0	11	38	2	0	0	0	0	57	13	42	8	8
MRPL1	0	3	0	18	5	4	0	0	0	0	30	18	8	7	7
MRPL10	1	0	0	38	6	0	0	0	0	0	45	39	6	1	1
MRPL11	0	0	0	21	0	0	0	0	0	0	21	21	0	0	0
MRPL13	11	0	0	67	1	1	0	1	0	0	81	78	1	13	13
MRPL14	4	0	0	27	0	1	0	1	0	0	33	31	0	6	6
MRPL15	7	0	0	64	2	0	0	2	0	0	75	71	2	9	9
MRPL16	0	0	0	16	2	1	0	1	0	0	20	16	2	2	2
MRPL19	0	0	0	16	10	1	0	2	0	0	29	16	10	3	3
MRPL2	4	0	0	25	0	2	0	1	0	0	32	29	0	7	7
MRPL20	0	3	1	19	7	1	0	0	0	0	31	19	10	5	4
MRPL21	0	0	0	17	0	0	0	0	0	0	17	17	0	0	0
MRPL22	0	1	0	21	0	1	0	0	0	0	23	21	1	2	2
MRPL24	2	0	0	29	0	0	0	0	0	0	31	31	0	2	2
MRPL27	2	0	0	22	0	1	0	0	0	0	25	24	0	3	3
MRPL28	1	2	0	22	0	0	0	0	0	1	26	23	2	4	4
MRPL3	0	0	0	22	7	4	0	0	0	0	33	22	7	4	4
MRPL32	1	0	0	31	3	1	0	0	0	0	36	32	3	2	2
MRPL34	1	3	0	29	0	0	0	0	0	0	33	30	3	4	4
MRPL37	0	0	0	9	14	2	0	0	0	0	25	9	14	2	2
MRPL39	1	0	0	10	1	6	0	0	0	0	18	11	1	7	7
MRPL4	0	3	0	21	0	3	0	0	0	0	27	21	3	6	6
MRPL40	0	0	0	16	0	0	0	0	0	0	16	16	0	0	0
MRPL41	1	0	0	21	0	0	0	0	0	0	22	22	0	1	1
MRPL42	0	0	0	18	2	0	0	0	0	0	20	18	2	0	0
MRPL43	0	4	0	15	0	1	0	0	0	0	20	15	4	5	5
MRPL44	0	0	0	13	1	6	0	0	0	0	20	13	1	6	6
MRPL45	6	0	0	31	0	1	0	0	0	0	38	37	0	7	7
MRPL51	4	0	0	28	6	0	0	0	0	0	38	32	6	4	4
MRPL54	0	3	0	18	0	1	0	1	0	0	23	18	3	5	5
MRPL57	15	1	0	79	0	2	0	0	0	0	97	94	1	18	18
MRPL9	2	0	0	33	3	1	0	0	0	0	39	35	3	3	3
MRPS10	4	0	0	27	7	2	0	0	0	0	40	31	7	6	6
MRPS11	1	1	0	16	4	4	0	0	0	0	26	17	5	6	6
MRPS12	3	0	0	27	0	0	0	0	0	0	30	30	0	3	3
MRPS14	3	0	0	31	0	1	0	0	0	0	35	34	0	4	4
MRPS15	0	1	0	15	0	4	0	1	0	0	21	15	1	6	6
MRPS18A	4	0	0	28	0	3	0	0	0	0	35	32	0	7	7
MRPS18C	0	1	0	16	5	1	0	0	0	0	23	16	6	2	2
MRPS21	2	0	0	19	0	0	0	0	0	0	21	21	0	2	2
MRPS23	1	0	0	19	0	0	0	0	0	0	20	20	0	1	1
MRPS24	1	0	0	31	0	1	0	0	0	0	33	32	0	2	2
MRPS26	2	1	0	61	0	1	0	0	0	0	65	63	1	4	4
MRPS28	9	0	0	58	3	1	0	0	0	0	71	67	3	10	10
MRPS30	1	0	0	18	2	3	0	2	0	0	26	19	2	6	6
MRPS31	9	1	0	122	7	2	0	2	0	0	143	131	8	14	14
MRPS35	2	0	0	24	0	2	0	0	0	0	28	26	0	4	4
MRPS5	0	0	0	27	1	3	0	1	0	0	32	27	1	4	4
MRPS7	2	0	0	23	0	2	0	0	0	0	27	25	0	4	4
MRPS9	0	0	0	28	2	4	0	0	0	0	34	28	2	4	4
MRTO4	0	1	0	17	3	0	0	0	0	0	21	17	4	1	1
MSI1	0	0	0	17	0	4	0	2	0	0	23	17	0	6	6
MSI2	2	2	0	7	1	1	0	1	0	0	14	9	3	6	6
MSN	0	1	0	16	0	8	0	0	0	0	25	16	1	9	9
MTCL1	0	0	0	4	0	18	0	4	0	0	26	4	0	22	22
MTDH	6	0	0	66	7	6	0	3	0	0	88	72	7	15	15
MTERF1	3	0	0	30	0	3	0	1	0	0	37	33	0	7	7
MTHFD1	0	0	0	15	20	3	0	1	0	0	39	15	20	4	4
MTHFSD	0	1	0	28	0	5	0	1	0	0	35	28	1	7	7
MTIF2	0	0	0	29	10	3	0	2	0	0	44	29	10	5	5
MTO1	0	0	0	18	9	7	0	1	0	0	35	18	9	8	8
MTPAP	0	0	0	15	14	2	0	1	0	0	32	15	14	3	3
MTRF1	9	1	0	95	2	1	0	0	0	0	108	104	3	11	11
MYBBP1A	0	7	0	8	1	8	0	0	0	0	24	8	8	15	15
MYEF2	0	3	0	19	0	3	0	3	0	0	28	19	3	9	9
MYH14	0	0	0	12	3	23	0	6	0	0	44	12	3	29	29
MYH9	1	0	0	7	3	17	0	2	0	1	31	8	3	21	21
MYO18A	6	0	1	14	0	14	0	3	0	0	38	20	0	24	23
MYO5A	0	3	0	8	0	19	0	2	0	0	32	8	3	24	24
NAA15	0	1	0	12	14	5	0	4	0	1	37	12	15	11	11
NAA50	0	1	0	14	5	1	0	1	0	0	22	14	6	3	3
NAF1	0	4	0	13	14	4	0	0	0	0	35	13	18	8	8
NAP1L1	0	2	0	23	2	4	0	0	0	0	31	23	4	6	6
NAP1L4	0	0	0	28	10	2	0	0	0	0	40	28	10	2	2
NARS	0	6	0	4	100	4	0	0	0	0	114	4	106	10	10
NAT10	1	1	0	24	5	7	0	1	0	1	40	25	6	11	11
NBPF10	3	1	0	23	0	9	0	0	0	0	36	26	1	13	13
NCBP1	1	0	0	19	8	7	0	0	0	0	35	20	8	8	8
NCBP2	0	0	0	19	1	3	0	0	0	0	23	19	1	3	3
NCBP3	0	6	0	9	56	1	0	2	0	0	74	9	62	9	9
NCL	0	1	0	31	3	5	0	0	0	1	41	31	4	7	7
NCOA5	29	0	0	174	7	7	0	4	0	0	221	203	7	40	40
NDRG1	12	0	0	29	0	7	0	0	0	0	48	41	0	19	19
NDRG2	0	0	0	17	1	0	0	1	0	0	19	17	1	1	1
NDRG4	1	0	0	19	0	0	0	0	0	0	20	20	0	1	1
NDUFS6	3	2	0	21	1	2	0	0	0	0	29	24	3	7	7
NDUFV3	0	1	0	11	11	0	0	0	0	0	23	11	12	1	1
NELFE	0	0	0	30	2	2	0	4	0	0	38	30	2	6	6
NFX1	1	0	0	26	6	4	0	1	0	0	38	27	6	6	6
NGDN	0	0	0	17	6	2	0	0	0	0	25	17	6	2	2
NGRN	2	1	0	21	11	0	0	1	0	0	36	23	12	4	4
NHP2	0	0	0	17	0	1	0	0	0	0	18	17	0	1	1
NIFK	0	0	0	18	10	1	0	1	0	0	30	18	10	2	2
NIP7	0	0	0	30	1	3	0	0	0	0	34	30	1	3	3
NKAP	1	1	0	23	1	3	0	0	0	1	30	24	2	6	6
NKRF	1	1	0	18	0	3	0	2	0	0	25	19	1	7	7
NKTR	0	0	0	14	0	6	0	3	0	0	23	14	0	9	9
NLRP11	1	0	0	23	0	6	0	5	0	0	35	24	0	12	12
NMD3	0	0	0	12	1	4	0	2	0	0	19	12	1	6	6
NME1	2	0	0	28	0	0	0	0	0	0	30	30	0	2	2
NMT1	1	0	0	36	14	4	0	1	0	0	56	37	14	6	6
NOA1	1	1	0	12	11	1	0	1	0	0	27	13	12	4	4
NOC2L	0	3	0	12	5	4	0	0	0	0	24	12	8	7	7
NOC3L	0	4	0	11	3	4	0	3	0	0	25	11	7	11	11
NOC4L	0	0	1	20	1	6	0	2	0	0	30	20	1	9	8
NOL10	0	0	0	27	11	4	0	1	0	0	43	27	11	5	5
NOL11	6	0	0	28	8	3	0	1	0	0	46	34	8	10	10
NOL12	0	0	0	16	1	2	0	0	0	0	19	16	1	2	2
NOL6	1	0	0	22	7	15	0	3	0	0	48	23	7	19	19
NOL7	0	1	0	19	15	0	0	2	0	0	37	19	16	3	3
NOL8	3	0	0	21	15	7	0	2	0	0	48	24	15	12	12
NOLC1	0	4	0	14	4	2	0	2	0	1	27	14	8	9	9
NOM1	0	0	0	53	5	6	0	4	0	0	68	53	5	10	10
NONO	0	1	0	25	1	7	0	0	0	0	34	25	2	8	8
NOP14	0	2	0	14	16	5	0	0	0	0	37	14	18	7	7
NOP16	1	0	0	17	1	1	0	0	0	0	20	18	1	2	2
NOP2	4	0	0	39	3	4	0	2	0	0	52	43	3	10	10
NOP56	2	1	0	55	3	5	0	0	0	0	66	57	4	8	8
NOP58	0	0	0	17	8	4	0	3	0	0	32	17	8	7	7
NOP9	0	0	0	12	4	8	0	1	0	0	25	12	4	9	9
NOSIP	0	0	0	15	0	4	0	0	0	0	19	15	0	4	4
NOVA1	0	0	0	9	0	6	0	6	0	0	21	9	0	12	12
NOVA2	0	0	0	15	0	2	0	0	0	0	17	15	0	2	2
NPM1	0	0	0	16	5	3	0	0	0	1	25	16	5	4	4
NPM3	1	4	0	19	0	2	0	0	0	0	26	20	4	7	7
NQO1	0	0	0	16	0	0	0	0	0	0	16	16	0	0	0
NSA2	0	2	0	19	4	2	0	0	0	0	27	19	6	4	4
NSF	1	0	0	18	7	3	0	0	0	0	29	19	7	4	4
NSFL1C	2	2	0	79	34	5	0	1	0	0	123	81	36	10	10
NSRP1	4	0	0	24	14	3	0	3	0	0	48	28	14	10	10
NSUN2	1	1	1	27	10	6	0	2	0	0	48	28	11	11	10
NSUN5	2	0	0	52	2	5	0	1	0	0	62	54	2	8	8
NTPCR	2	1	0	23	1	1	0	0	0	0	28	25	2	4	4
NUCKS1	2	0	0	25	4	2	0	0	0	0	33	27	4	4	4
NUDT16L1	0	0	0	24	0	1	0	0	0	2	27	24	0	3	3
NUDT21	1	0	0	35	9	1	0	0	0	0	46	36	9	2	2
NUFIP2	4	0	0	30	10	2	0	1	0	0	47	34	10	7	7
NUP42	2	0	0	61	1	5	0	2	0	0	71	63	1	9	9
NUSAP1	0	7	0	7	3	1	0	0	0	0	18	7	10	8	8
NVL	2	0	0	35	6	7	0	0	0	0	50	37	6	9	9
NXF1	0	0	0	14	2	3	0	1	0	0	20	14	2	4	4
OASL	0	1	0	17	0	2	0	0	0	0	20	17	1	3	3
OGN	2	0	0	14	0	1	0	0	0	0	17	16	0	3	3
OLA1	0	1	0	21	2	1	0	2	0	0	27	21	3	4	4
OTUD4	0	2	0	8	11	15	0	1	0	0	37	8	13	18	18
P2RX7	0	0	0	12	0	1	0	0	0	0	13	12	0	1	1
P4HB	3	1	0	11	0	4	0	0	0	0	19	14	1	8	8
PA2G4	1	0	0	27	2	0	0	0	0	0	30	28	2	1	1
PABPC1	11	1	0	113	0	6	0	1	0	0	132	124	1	19	19
PABPC1L	29	0	0	132	0	6	0	1	0	0	168	161	0	36	36
PABPC4	2	0	0	15	2	6	0	1	0	0	26	17	2	9	9
PABPC4L	0	2	0	10	0	11	0	2	0	0	25	10	2	15	15
PABPN1	0	0	0	15	2	0	0	1	0	0	18	15	2	1	1
PAFAH1B3	1	0	0	22	0	0	0	0	0	0	23	23	0	1	1
PAICS	1	1	0	13	12	2	0	0	0	0	29	14	13	4	4
PAIP1	0	0	0	30	10	2	0	0	0	0	42	30	10	2	2
TENT4B	3	0	0	37	5	5	0	3	0	0	53	40	5	11	11
PARK7	1	4	0	18	8	0	0	2	0	0	33	19	12	7	7
PARN	1	0	0	20	1	5	0	0	0	0	27	21	1	6	6
PARP1	2	0	0	22	1	5	0	0	3	0	33	24	1	10	10
PARP12	1	0	0	13	0	1	0	1	0	0	16	14	0	3	3
PATL1	0	0	0	18	6	2	0	1	0	0	27	18	6	3	3
PATZ1	2	0	0	10	1	4	0	1	0	0	18	12	1	7	7
PAWR	1	0	0	23	8	0	0	1	0	0	33	24	8	2	2
PC	0	0	0	13	0	10	0	0	0	0	23	13	0	10	10
PCBP1	0	0	0	15	2	14	0	0	0	0	31	15	2	14	14
PCBP2	1	0	1	24	2	1	0	1	0	0	30	25	2	4	3
PCBP3	0	1	0	16	0	4	0	0	0	0	21	16	1	5	5
PCBP4	0	1	0	15	0	1	0	0	0	0	17	15	1	2	2
PCDH20	2	1	0	50	0	15	0	4	0	0	72	52	1	22	22
PCDHGA9	0	0	1	13	0	8	0	0	0	0	22	13	0	9	8
PCNP	0	0	0	23	2	0	0	0	0	0	25	23	2	0	0
PCSK9	0	0	0	14	0	3	0	0	0	0	17	14	0	3	3
PDAP1	3	0	0	58	3	1	0	0	0	0	65	61	3	4	4
PDCD11	0	4	0	10	10	9	0	1	0	0	34	10	14	14	14
PDCD6IP	0	0	0	11	13	7	0	0	0	0	31	11	13	7	7
PDIA2	1	2	0	3	0	3	0	0	0	0	9	4	2	6	6
PDIA3	0	6	0	9	6	4	0	3	0	0	28	9	12	13	13
PDIA4	0	0	0	15	0	4	0	0	0	0	19	15	0	4	4
PDLIM5	0	0	0	5	9	8	0	0	0	0	22	5	9	8	8
PDS5A	0	0	0	9	20	9	0	2	0	0	40	9	20	11	11
PEBP1	0	0	0	21	2	1	0	0	0	0	24	21	2	1	1
PEF1	0	1	0	16	22	4	0	1	0	0	44	16	23	6	6
PEG10	3	0	0	10	0	2	0	0	0	0	15	13	0	5	5
PELP1	0	6	0	7	4	8	0	0	0	0	25	7	10	14	14
PES1	1	0	0	14	5	3	0	1	0	0	24	15	5	5	5
PFN1	0	6	0	10	0	0	0	0	0	0	16	10	6	6	6
PGRMC1	1	1	0	20	0	1	0	0	0	0	23	21	1	3	3
PHF10	1	1	0	13	9	4	0	0	0	0	28	14	10	6	6
PHF3	1	0	0	19	18	7	0	4	0	0	49	20	18	12	12
PHF5A	1	0	0	20	0	0	0	0	0	0	21	21	0	1	1
PHF6	1	0	0	15	5	2	0	0	0	0	23	16	5	3	3
PHGDH	1	3	0	20	0	3	0	0	0	0	27	21	3	7	7
PIN4	0	1	0	20	0	0	0	1	0	0	22	20	1	2	2
PKM	0	0	0	10	0	1	0	0	0	0	11	10	0	1	1
PKN2	0	0	0	11	9	6	0	3	0	0	29	11	9	9	9
PLA2G1B	0	0	0	5	0	0	0	0	0	0	5	5	0	0	0
PLEC	11	0	0	19	0	22	0	7	0	0	59	30	0	40	40
PMS1	0	0	0	16	5	5	0	0	2	0	28	16	5	7	7
PNISR	0	2	0	14	1	7	0	8	0	0	32	14	3	17	17
PNN	1	0	0	13	5	1	0	2	0	0	22	14	5	4	4
PNO1	0	0	0	25	2	1	0	0	0	0	28	25	2	1	1
PNPT1	0	0	0	28	4	5	0	2	0	0	39	28	4	7	7
POLDIP3	0	0	0	11	39	5	0	2	0	0	57	11	39	7	7
POLR2A	0	6	0	6	5	7	0	2	0	0	26	6	11	15	15
POLR2B	1	1	0	13	22	8	0	3	0	0	48	14	23	13	13
POLRMT	0	4	0	14	0	17	0	0	0	0	35	14	4	21	21
POP1	6	0	0	67	0	9	0	3	0	0	85	73	0	18	18
POP7	3	0	0	42	2	2	0	0	0	0	49	45	2	5	5
POU5F1	0	0	0	19	0	1	0	2	0	0	22	19	0	3	3
PPAN	0	3	0	27	2	2	0	0	0	0	34	27	5	5	5
PPHLN1	0	0	0	9	8	3	0	2	0	0	22	9	8	5	5
PPIA	1	0	0	72	1	0	0	0	0	0	74	73	1	1	1
PPIB	0	1	0	9	0	1	0	1	0	0	12	9	1	3	3
PPID	0	4	0	18	9	2	0	1	0	0	34	18	13	7	7
PPIE	2	0	0	22	1	4	0	0	0	0	29	24	1	6	6
PPIF	2	0	0	15	1	0	0	0	0	0	18	17	1	2	2
PPIG	0	0	0	21	15	3	0	2	0	0	41	21	15	5	5
PPIL4	2	1	0	19	15	4	0	1	0	0	42	21	16	8	8
PPP1CC	0	0	0	20	11	2	0	0	0	0	33	20	11	2	2
PPP1R10	0	0	0	8	8	7	0	3	0	1	27	8	8	11	11
PPRC1	0	4	0	11	8	10	0	4	0	0	37	11	12	18	18
PRDX1	0	0	0	16	5	2	0	0	0	0	23	16	5	2	2
PRDX3	1	0	0	11	1	0	0	0	0	0	13	12	1	1	1
PRKAR2A	0	1	0	22	2	1	0	0	0	0	26	22	3	2	2
PRKDC	6	1	1	74	2	12	0	17	0	1	114	80	3	38	37
PRKRA	0	1	0	19	2	5	0	1	0	0	28	19	3	7	7
PRMT1	0	0	0	15	0	2	0	0	0	0	17	15	0	2	2
PRPF3	2	0	0	27	2	7	0	1	0	0	39	29	2	10	10
PRPF31	1	0	0	24	4	5	0	0	0	1	35	25	4	7	7
PRPF38A	0	0	0	18	15	2	0	1	0	0	36	18	15	3	3
PRPF38B	0	4	0	5	14	4	0	2	0	0	29	5	18	10	10
PRPF40A	0	1	0	22	8	3	0	2	0	0	36	22	9	6	6
PRPF4B	0	0	0	21	15	5	0	4	0	1	46	21	15	10	10
PRPF6	27	0	0	146	0	8	0	1	0	0	182	173	0	36	36
PRPF8	2	5	0	10	26	15	0	2	0	0	60	12	31	24	24
PRR3	0	0	0	12	2	1	0	0	0	0	15	12	2	1	1
PRRC2A	0	0	0	14	10	13	0	5	0	0	42	14	10	18	18
PRRC2B	0	0	0	18	10	15	0	0	0	0	43	18	10	15	15
PRRC2C	2	0	0	27	10	7	0	3	0	1	50	29	10	13	13
PSIP1	1	0	0	15	7	3	0	1	0	3	30	16	7	8	8
PSMA4	1	0	0	12	6	2	0	0	0	0	21	13	6	3	3
PSMB1	1	1	0	18	1	1	0	0	0	0	22	19	2	3	3
PSMC1	0	0	0	10	6	2	0	1	0	0	19	10	6	3	3
PSMC2	2	0	0	43	2	2	0	0	0	0	49	45	2	4	4
PSMD4	2	0	0	24	0	3	0	0	0	0	29	26	0	5	5
PSPC1	12	1	1	22	10	7	0	1	0	0	54	34	11	22	21
PTBP1	0	4	0	13	5	5	0	0	0	0	27	13	9	9	9
PTBP2	0	1	0	10	0	8	0	3	0	0	22	10	1	12	12
PTBP3	1	0	0	14	4	7	0	0	0	0	26	15	4	8	8
PTCD1	3	0	0	43	1	7	0	0	0	0	54	46	1	10	10
PTCD2	0	2	0	10	3	3	0	1	0	0	19	10	5	6	6
PTCD3	0	0	0	28	5	3	0	0	0	0	36	28	5	3	3
PTDSS1	6	0	0	126	6	5	0	0	0	1	144	132	6	12	12
PTMA	0	1	0	16	1	0	0	0	0	0	18	16	2	1	1
PTPN1	24	0	0	128	0	2	1	0	2	0	157	152	0	29	29
PTPN12	1	1	0	17	5	7	0	3	0	0	34	18	6	12	12
CAVIN1	2	0	0	8	0	5	0	1	0	0	16	10	0	8	8
PTRH1	0	0	0	24	0	0	0	1	0	0	25	24	0	1	1
PUF60	11	0	0	68	0	6	0	0	0	0	85	79	0	17	17
PUM1	0	1	1	10	13	6	0	3	0	0	34	10	14	11	10
PUM2	0	0	0	22	6	6	0	0	0	0	34	22	6	6	6
PUM3	2	1	0	27	7	3	0	3	0	0	43	29	8	9	9
PURA	0	0	0	3	1	1	0	1	0	1	7	3	1	3	3
PURB	1	0	0	54	5	0	0	0	0	0	60	55	5	1	1
PURG	2	17	0	2	0	6	0	2	0	0	29	4	17	27	27
PUS1	0	0	0	17	0	3	0	0	0	0	20	17	0	3	3
PUS7	2	0	0	49	3	4	0	4	0	0	62	51	3	10	10
PWP2	0	2	0	16	10	7	0	1	0	0	36	16	12	10	10
PYM1	1	0	0	20	1	1	0	2	0	1	26	21	1	5	5
QKI	1	2	0	8	0	3	0	3	0	0	17	9	2	9	9
R3HDM1	0	0	0	30	8	8	0	1	0	0	47	30	8	9	9
R3HDM2	0	0	0	12	2	7	0	3	0	0	24	12	2	10	10
RACK1	0	0	0	20	0	2	0	0	0	1	23	20	0	3	3
RALY	31	0	1	172	0	4	0	0	0	0	208	203	0	36	35
RALYL	8	0	0	13	0	9	0	1	0	0	31	21	0	18	18
RAN	0	0	0	21	0	5	0	0	0	0	26	21	0	5	5
RANBP2	0	0	0	8	0	14	0	5	0	0	27	8	0	19	19
RARS2	0	0	0	20	7	6	0	1	0	0	34	20	7	7	7
RAVER1	0	3	0	23	4	7	0	2	0	0	39	23	7	12	12
RAVER2	0	2	0	10	9	5	0	0	0	0	26	10	11	7	7
RBBP5	2	0	0	24	12	2	0	1	0	0	41	26	12	5	5
RBBP6	3	1	0	13	14	7	0	3	0	0	41	16	15	14	14
RBFOX2	1	0	0	11	4	2	0	1	0	0	19	12	4	4	4
RBM10	1	0	0	13	7	7	0	0	2	0	30	14	7	10	10
RBM12	29	1	0	26	7	3	0	0	0	0	66	55	8	33	33
RBM12B	6	0	0	21	9	7	0	3	0	0	46	27	9	16	16
RBM14	0	0	0	11	1	3	0	2	0	0	17	11	1	5	5
RBM14-RBM4	0	0	0	0	0	0	0	0	0	0	0	0	0	0	0
RBM15	0	3	0	14	2	9	0	2	0	0	30	14	5	14	14
RBM15B	0	2	0	15	13	0	0	0	0	0	30	15	15	2	2
RBM19	0	0	0	20	2	7	0	1	0	0	30	20	2	8	8
RBM20	0	3	0	4	0	7	0	3	0	0	17	4	3	13	13
RBM22	0	1	0	15	14	5	0	1	0	0	36	15	15	7	7
RBM23	0	0	0	13	37	0	0	0	0	0	50	13	37	0	0
RBM24	0	0	0	14	0	0	0	1	0	0	15	14	0	1	1
RBM25	0	1	0	7	16	7	0	0	0	0	31	7	17	8	8
RBM26	2	0	0	79	7	5	0	2	0	0	95	81	7	9	9
RBM27	0	1	0	12	7	6	0	4	0	1	31	12	8	12	12
RBM28	1	0	0	42	6	5	0	2	0	0	56	43	6	8	8
RBM3	1	2	0	19	0	1	0	0	0	0	23	20	2	4	4
RBM33	0	0	0	36	1	6	0	4	0	1	48	36	1	11	11
RBM34	2	0	0	18	12	3	0	1	0	0	36	20	12	6	6
RBM38	30	0	0	38	0	3	0	0	0	0	71	68	0	33	33
RBM39	30	1	0	182	4	5	0	0	0	0	222	212	5	36	36
RBM4	0	0	0	12	2	3	0	0	0	0	17	12	2	3	3
RBM42	1	0	0	31	2	5	0	0	0	0	39	32	2	6	6
RBM45	0	1	0	14	7	4	0	1	0	0	27	14	8	6	6
RBM47	0	0	0	9	5	5	0	1	0	0	20	9	5	6	6
RBM4B	0	0	0	17	3	5	0	0	0	0	25	17	3	5	5
RBM5	0	1	0	15	2	2	0	2	0	0	22	15	3	5	5
RBM6	0	1	0	16	0	6	0	0	0	0	23	16	1	7	7
RBM7	0	1	0	15	1	0	0	1	0	0	18	15	2	2	2
RBM8A	3	1	0	24	4	0	0	0	0	0	32	27	5	4	4
RBMS1	0	0	0	20	0	4	0	2	0	0	26	20	0	6	6
RBMS2	1	0	0	22	1	2	0	0	0	0	26	23	1	3	3
RBMS3	0	0	0	13	0	6	0	1	0	0	20	13	0	7	7
RBMX	1	0	0	16	4	0	0	2	0	0	23	17	4	3	3
RBMX2	1	0	0	21	1	3	0	1	0	0	27	22	1	5	5
RBMXL1	0	0	0	12	4	3	0	0	0	0	19	12	4	3	3
RBPMS	4	18	0	21	0	1	0	1	0	0	45	25	18	24	24
RC3H1	2	0	0	20	8	8	0	1	0	1	40	22	8	12	12
RC3H2	0	0	0	15	3	4	0	4	0	1	27	15	3	9	9
RCC1L	1	0	0	56	3	1	0	0	0	0	61	57	3	2	2
RCC2	0	1	0	7	17	4	0	2	0	0	31	7	18	7	7
RDX	0	2	0	13	0	7	0	1	0	0	23	13	2	10	10
REPIN1	0	1	0	49	0	2	0	0	0	0	52	49	1	3	3
REXO4	0	0	0	22	0	1	0	0	0	0	23	22	0	1	1
RIDA	6	0	0	98	4	4	0	0	0	0	112	104	4	10	10
RIF1	0	1	0	19	9	13	0	5	0	1	48	19	10	20	20
RIMS1	0	0	0	19	0	20	0	11	0	0	50	19	0	31	31
RNF10	0	0	0	24	11	6	0	0	0	0	41	24	11	6	6
RNH1	0	2	0	18	2	3	0	0	0	0	25	18	4	5	5
RNPS1	1	0	0	43	5	1	0	2	0	0	52	44	5	4	4
ROCK2	0	0	0	19	2	3	0	6	0	0	30	19	2	9	9
ROR2	3	0	0	22	0	13	0	1	0	0	39	25	0	17	17
RP9	2	1	0	93	1	0	0	2	0	0	99	95	2	5	5
RPF1	0	1	0	9	12	1	0	1	0	0	24	9	13	3	3
RPF2	0	1	0	24	10	3	0	0	0	0	38	24	11	4	4
RPGR	1	3	0	18	3	3	0	1	0	0	29	19	6	8	8
RPL10	2	0	0	24	0	2	0	0	0	0	28	26	0	4	4
RPL10A	0	0	0	27	1	1	0	0	0	0	29	27	1	1	1
RPL11	0	2	0	17	0	1	0	0	0	0	20	17	2	3	3
RPL12	0	0	0	24	0	0	0	1	0	0	25	24	0	1	1
RPL13	0	1	0	24	0	1	0	0	0	0	26	24	1	2	2
RPL13A	0	0	0	27	0	1	0	0	0	0	28	27	0	1	1
RPL14	0	0	0	15	1	4	0	0	0	0	20	15	1	4	4
RPL15	0	0	0	18	1	1	0	0	0	0	20	18	1	1	1
RPL17	1	0	0	12	2	2	0	0	0	0	17	13	2	3	3
RPL17-C18ORF32	1	0	0	0	0	0	0	0	0	0	1	1	0	1	1
RPL18	0	0	0	32	0	0	0	0	0	0	32	32	0	0	0
RPL18A	1	3	0	21	0	1	0	0	0	0	26	22	3	5	5
RPL19	8	0	0	39	2	1	0	0	0	0	50	47	2	9	9
RPL21	21	0	0	66	0	1	0	0	0	0	88	87	0	22	22
RPL22	0	4	0	10	7	1	0	8	0	0	30	10	11	13	13
RPL23	6	0	0	27	0	0	0	0	0	0	33	33	0	6	6
RPL23A	5	0	0	34	0	0	0	0	0	0	39	39	0	5	5
RPL24	0	0	0	14	0	2	0	0	0	0	16	14	0	2	2
RPL26	0	6	0	14	0	1	0	0	0	0	21	14	6	7	7
RPL27	1	0	0	25	0	1	0	0	0	0	27	26	0	2	2
RPL27A	0	0	0	19	1	1	0	0	0	0	21	19	1	1	1
RPL28	1	0	0	22	0	4	0	0	0	0	27	23	0	5	5
RPL29	0	1	0	15	0	0	0	0	0	0	16	15	1	1	1
RPL3	0	0	0	15	0	4	0	0	0	0	19	15	0	4	4
RPL30	6	0	0	84	0	0	0	0	0	0	90	90	0	6	6
RPL31	0	0	0	20	0	1	0	0	0	0	21	20	0	1	1
RPL32	0	0	0	12	1	1	0	0	0	0	14	12	1	1	1
RPL35	0	0	0	20	0	1	0	0	0	0	21	20	0	1	1
RPL35A	0	0	0	18	1	0	0	0	0	0	19	18	1	0	0
RPL36	0	3	0	25	0	1	0	0	0	0	29	25	3	4	4
RPL36A	0	0	0	22	0	0	0	0	0	0	22	22	0	0	0
RPL37	1	0	0	33	0	0	0	0	0	0	34	34	0	1	1
RPL37A	0	0	0	27	0	0	0	0	0	0	27	27	0	0	0
RPL38	2	0	0	23	0	0	0	0	0	0	25	25	0	2	2
RPL4	0	0	0	16	9	4	0	0	0	0	29	16	9	4	4
RPL5	0	0	0	17	0	4	0	0	0	0	21	17	0	4	4
RPL6	0	0	0	28	10	2	0	0	0	0	40	28	10	2	2
RPL7	7	0	0	71	4	5	0	0	0	0	87	78	4	12	12
RPL7A	0	0	0	25	0	1	0	0	0	0	26	25	0	1	1
RPL7L1	4	0	0	35	7	2	0	0	0	0	48	39	7	6	6
RPL8	11	0	0	60	0	0	0	0	0	0	71	71	0	11	11
RPLP0	0	0	0	26	0	1	0	0	0	0	27	26	0	1	1
RPLP2	0	1	0	17	0	0	0	0	0	0	18	17	1	1	1
RPN1	0	0	0	23	3	4	0	0	0	0	30	23	3	4	4
RPP25	0	0	0	8	3	0	0	0	0	0	11	8	3	0	0
RPP25L	1	1	0	20	0	1	0	1	0	0	24	21	1	4	4
RPP30	0	3	0	17	3	2	0	0	0	0	25	17	6	5	5
RPRD1B	23	1	0	197	2	1	0	0	0	0	224	220	3	25	25
RPRD2	2	0	0	36	11	5	0	5	0	0	59	38	11	12	12
RPS10	0	0	0	20	0	0	0	0	0	0	20	20	0	0	0
RPS11	0	0	0	23	0	2	0	0	0	0	25	23	0	2	2
RPS12	1	0	0	24	1	0	0	0	0	0	26	25	1	1	1
RPS13	1	0	0	11	1	1	0	0	0	0	14	12	1	2	2
RPS14	0	1	0	17	0	0	0	0	0	0	18	17	1	1	1
RPS15	0	3	0	28	0	0	0	0	0	0	31	28	3	3	3
RPS15A	1	0	1	16	0	0	0	0	0	0	18	17	0	2	1
RPS16	3	0	0	26	0	0	0	1	0	0	30	29	0	4	4
RPS17	1	0	0	15	0	0	0	0	0	0	16	16	0	1	1
RPS18	0	0	0	22	0	0	0	0	0	0	22	22	0	0	0
RPS19	1	0	0	31	0	0	0	0	0	0	32	32	0	1	1
RPS19BP1	0	0	0	16	2	0	0	0	0	0	18	16	2	0	0
RPS2	0	0	0	15	0	2	0	0	0	0	17	15	0	2	2
RPS20	7	0	0	70	4	0	0	0	0	0	81	77	4	7	7
RPS21	26	0	0	58	0	0	0	0	0	0	84	84	0	26	26
RPS23	0	1	0	18	3	3	0	0	0	0	25	18	4	4	4
RPS24	2	0	0	22	0	1	0	0	0	0	25	24	0	3	3
RPS25	0	0	0	13	9	1	0	0	0	0	23	13	9	1	1
RPS26	1	0	0	24	0	0	0	0	0	0	25	25	0	1	1
RPS27	2	0	0	30	0	0	0	0	0	0	32	32	0	2	2
RPS27A	0	0	0	24	0	0	0	0	0	1	25	24	0	1	1
RPS27L	0	0	0	15	0	0	0	0	0	0	15	15	0	0	0
RPS28	0	3	0	28	0	1	0	0	0	0	32	28	3	4	4
RPS3	0	0	0	19	0	1	0	0	0	0	20	19	0	1	1
RPS3A	0	1	0	21	0	0	0	0	0	0	22	21	1	1	1
RPS4X	0	1	0	16	0	0	0	0	0	0	17	16	1	1	1
RPS5	1	0	0	26	0	3	0	0	0	0	30	27	0	4	4
RPS6	2	0	0	14	0	2	0	0	0	0	18	16	0	4	4
RPS7	0	0	0	20	0	1	0	0	0	0	21	20	0	1	1
RPS8	0	0	0	15	0	1	0	0	0	0	16	15	0	1	1
RPS9	1	1	0	21	0	2	0	0	0	0	25	22	1	4	4
RPSA	0	0	0	15	0	2	0	0	0	0	17	15	0	2	2
RPUSD2	0	6	0	13	5	4	0	1	0	0	29	13	11	11	11
RPUSD3	0	0	0	14	2	2	0	0	0	0	18	14	2	2	2
RPUSD4	1	0	0	22	8	4	0	0	0	1	36	23	8	6	6
RRBP1	5	2	1	55	0	6	0	1	0	0	70	60	2	15	14
RRP1	0	2	0	17	3	3	0	0	0	0	25	17	5	5	5
RRP12	0	4	0	13	4	7	0	1	0	0	29	13	8	12	12
RRP15	2	1	0	33	14	5	0	0	0	0	55	35	15	8	8
RRP1B	0	1	0	15	12	8	0	2	0	0	38	15	13	11	11
RRP36	4	0	0	27	5	0	0	0	0	0	36	31	5	4	4
RRP7A	0	0	0	16	0	2	0	1	0	0	19	16	0	3	3
RRP8	0	0	0	14	4	1	0	0	0	0	19	14	4	1	1
RRP9	0	1	0	21	0	4	0	0	0	1	27	21	1	6	6
RRS1	8	0	0	84	1	2	0	1	0	1	97	92	1	12	12
RSL1D1	1	0	0	18	6	3	0	1	0	0	29	19	6	5	5
RSL24D1	0	2	0	12	0	1	0	0	0	0	15	12	2	3	3
RSRC2	0	0	0	9	16	2	0	2	0	0	29	9	16	4	4
RTCA	0	2	0	15	12	5	0	1	0	0	35	15	14	8	8
RTCB	1	0	0	10	3	1	0	1	0	0	16	11	3	3	3
RTF1	0	7	0	7	52	4	0	1	0	0	71	7	59	12	12
RTN4	0	0	0	20	2	4	0	5	0	0	31	20	2	9	9
RWDD4	1	9	0	13	9	1	0	0	0	0	33	14	18	11	11
S100A16	2	0	0	12	0	1	0	0	0	0	15	14	0	3	3
S100A4	2	0	0	20	0	1	0	0	0	0	23	22	0	3	3
S100A9	2	0	0	1	0	2	0	0	0	0	5	3	0	4	4
SAFB	0	3	0	8	8	6	0	3	0	1	29	8	11	13	13
SAFB2	0	3	0	9	6	9	0	3	0	0	30	9	9	15	15
SAMD4A	0	0	0	7	0	4	0	2	0	0	13	7	0	6	6
SAMD4B	3	0	1	25	7	6	0	1	0	0	43	28	7	11	10
SAMSN1	0	3	0	4	0	4	0	0	0	0	11	4	3	7	7
SAP18	15	1	0	124	1	0	0	1	0	0	142	139	2	17	17
SAP30BP	3	0	0	34	10	2	0	1	0	0	50	37	10	6	6
SARNP	1	0	0	18	6	4	0	0	0	0	29	19	6	5	5
SARS	0	5	0	17	7	4	0	0	0	0	33	17	12	9	9
SARS2	3	0	0	20	1	5	0	0	0	0	29	23	1	8	8
SART1	0	0	0	16	4	1	0	0	0	0	21	16	4	1	1
SART3	0	0	0	24	4	8	0	0	0	0	36	24	4	8	8
SBDS	2	0	0	42	5	1	0	1	0	0	51	44	5	4	4
SCAF11	0	0	0	25	12	10	0	9	0	0	56	25	12	19	19
SCAF4	0	0	0	9	11	6	0	11	0	0	37	9	11	17	17
SCAF8	2	1	0	13	16	8	0	5	0	0	45	15	17	16	16
SCAMP2	0	0	0	4	11	0	0	0	0	0	15	4	11	0	0
SCAMP3	2	0	0	37	2	2	0	0	0	0	43	39	2	4	4
SCG3	0	3	0	2	0	3	0	0	0	0	8	2	3	6	6
SDAD1	0	2	0	12	14	6	0	2	0	0	36	12	16	10	10
SEC23IP	1	0	0	4	15	3	0	2	0	0	25	5	15	6	6
SEC31A	0	1	0	7	10	7	0	4	0	0	29	7	11	12	12
SEC61A1	0	0	0	14	3	11	0	1	0	0	29	14	3	12	12
SEC61B	1	0	0	17	2	2	0	2	0	0	24	18	2	5	5
SEC62	0	0	0	13	12	1	0	1	0	0	27	13	12	2	2
SEC63	0	1	0	9	14	4	0	1	0	0	29	9	15	6	6
SECISBP2	3	0	0	20	3	2	0	0	0	0	28	23	3	5	5
SECISBP2L	0	3	0	11	9	6	0	0	0	0	29	11	12	9	9
SELENOH	0	1	0	23	1	1	0	0	0	0	26	23	2	2	2
SEPTIN11	0	2	1	7	10	5	0	0	0	0	25	7	12	8	7
SEPTIN7	3	0	0	42	6	4	0	0	0	0	55	45	6	7	7
SERBP1	0	0	0	9	18	0	0	0	0	0	27	9	18	0	0
SERPINH1	0	0	0	12	0	4	0	0	0	0	16	12	0	4	4
SF1	0	0	0	11	7	6	0	3	0	0	27	11	7	9	9
SF3A1	1	0	0	10	19	5	0	0	0	0	35	11	19	6	6
SF3A2	0	4	0	18	2	2	0	1	0	0	27	18	6	7	7
SF3A3	1	0	0	17	17	2	0	0	0	0	37	18	17	3	3
SF3B1	0	0	0	18	13	13	0	1	0	0	45	18	13	14	14
SF3B2	0	0	0	10	8	7	0	0	0	1	26	10	8	8	8
SF3B4	2	0	0	25	2	2	0	3	0	0	34	27	2	7	7
SF3B6	0	0	0	33	5	0	0	0	0	0	38	33	5	0	0
SFPQ	0	1	0	10	4	6	0	0	0	0	21	10	5	7	7
MTREX	0	2	1	13	15	10	0	1	0	0	42	13	17	14	13
SLBP	0	1	0	14	5	4	0	0	0	0	24	14	6	5	5
SLC16A3	3	1	0	13	0	1	0	0	0	1	19	16	1	6	6
SLC25A11	0	6	0	9	2	2	0	0	0	0	19	9	8	8	8
SLC25A48	0	0	0	10	0	1	0	0	0	1	12	10	0	2	2
SLC25A5	1	1	0	18	0	4	0	0	0	1	25	19	1	7	7
SLC3A2	0	0	0	25	1	7	0	2	0	0	35	25	1	9	9
SLIRP	0	0	0	17	0	0	0	0	0	0	17	17	0	0	0
SLTM	0	1	0	3	17	8	0	3	0	0	32	3	18	12	12
SMC1A	2	1	0	17	0	12	0	1	0	0	33	19	1	16	16
SMG1	1	0	0	19	8	13	0	1	0	0	42	20	8	15	15
SMNDC1	0	3	0	13	3	1	0	1	0	0	21	13	6	5	5
SND1	1	0	2	53	3	6	0	2	0	0	67	54	3	11	9
SNIP1	1	0	0	13	26	8	0	0	0	0	48	14	26	9	9
SNRNP200	0	0	0	36	3	9	0	1	0	0	49	36	3	10	10
SNRNP40	0	1	0	14	8	1	0	0	0	0	24	14	9	2	2
SNRNP70	0	0	0	22	1	3	0	1	0	0	27	22	1	4	4
SNRPA	1	0	0	14	3	2	0	1	0	0	21	15	3	4	4
SNRPA1	1	1	0	23	0	0	0	0	0	0	25	24	1	2	2
SNRPB	2	1	0	73	0	1	0	0	0	0	77	75	1	4	4
SNRPC	0	0	0	29	2	0	0	0	0	0	31	29	2	0	0
SNRPD1	1	0	0	4	11	0	0	0	0	0	16	5	11	1	1
SNRPD2	0	0	0	26	0	0	0	0	0	0	26	26	0	0	0
SNRPD3	0	0	0	11	19	0	0	0	0	0	30	11	19	0	0
SNRPF	0	0	0	25	0	0	0	0	0	0	25	25	0	0	0
SNRPG	0	0	0	22	0	0	0	0	0	0	22	22	0	0	0
SNTB1	12	0	0	33	0	3	0	1	0	0	49	45	0	16	16
SNTB2	0	0	0	17	2	4	0	1	0	0	24	17	2	5	5
SNU13	1	0	0	17	7	2	0	0	0	0	27	18	7	3	3
SNW1	0	0	0	9	32	4	0	2	0	0	47	9	32	6	6
SON	1	0	0	11	12	11	0	0	0	0	35	12	12	12	12
SORBS1	1	5	0	6	0	7	0	1	0	0	20	7	5	14	14
SORBS2	1	10	0	12	0	11	0	2	0	0	36	13	10	24	24
SPAG9	2	0	0	30	7	8	0	2	0	0	49	32	7	12	12
SPATS2	0	0	0	33	8	5	0	0	0	1	47	33	8	6	6
SPATS2L	0	0	0	18	5	6	0	0	0	0	29	18	5	6	6
SPEN	0	0	0	9	9	12	0	0	10	1	41	9	9	23	23
SPOUT1	0	0	0	22	0	7	0	0	0	0	29	22	0	7	7
SPTAN1	0	0	0	11	3	10	0	3	0	0	27	11	3	13	13
SPTBN1	0	1	0	18	0	19	0	3	0	0	41	18	1	23	23
SPTBN5	0	7	0	12	0	12	0	1	0	1	33	12	7	21	21
SRBD1	0	2	0	10	9	5	0	0	0	0	26	10	11	7	7
SREK1	0	4	0	11	15	5	0	3	0	0	38	11	19	12	12
SRFBP1	0	3	0	15	8	3	0	1	0	0	30	15	11	7	7
SRP14	0	6	0	12	21	0	0	0	0	0	39	12	27	6	6
SRP19	0	8	0	12	16	1	0	0	0	0	37	12	24	9	9
SRP54	0	0	0	6	24	2	0	0	0	0	32	6	24	2	2
SRP68	3	0	0	24	17	9	0	0	0	0	53	27	17	12	12
SRP72	1	1	0	16	14	3	0	2	0	0	37	17	15	7	7
SRPK1	0	0	0	29	2	5	0	3	0	0	39	29	2	8	8
SRPK2	2	0	0	27	9	3	0	0	0	1	42	29	9	6	6
SRPRA	1	0	0	11	3	3	0	1	0	0	19	12	3	5	5
SRPRB	0	0	0	19	1	1	0	1	0	0	22	19	1	2	2
SRRM1	0	1	0	4	20	8	0	1	0	0	34	4	21	10	10
SRRM2	0	0	0	10	5	19	0	2	0	1	37	10	5	22	22
SRRT	3	0	0	8	4	9	0	2	0	0	26	11	4	14	14
SRSF1	1	0	0	10	6	3	0	1	0	0	21	11	6	5	5
SRSF10	0	1	0	14	5	0	0	0	0	0	20	14	6	1	1
SRSF11	0	1	0	8	7	1	0	3	0	0	20	8	8	5	5
SRSF12	0	0	0	8	0	3	0	0	0	0	11	8	0	3	3
SRSF2	2	0	0	10	2	1	0	0	0	0	15	12	2	3	3
SRSF3	0	0	0	10	3	0	0	0	0	1	14	10	3	1	1
SRSF4	0	1	0	6	45	4	0	0	0	1	57	6	46	6	6
SRSF5	1	1	0	8	5	2	0	0	0	1	18	9	6	5	5
SRSF6	27	0	0	63	0	4	0	3	0	0	97	90	0	34	34
SRSF7	0	0	0	14	1	6	0	0	0	0	21	14	1	6	6
SRSF8	0	1	0	15	6	1	0	0	0	0	23	15	7	2	2
SRSF9	0	0	0	27	2	1	0	0	0	0	30	27	2	1	1
SSB	0	0	0	23	13	1	0	1	0	0	38	23	13	2	2
SSBP1	1	0	0	38	6	1	0	0	0	0	46	39	6	2	2
SSR1	0	0	0	7	4	3	0	0	0	0	14	7	4	3	3
SSRP1	0	1	0	15	7	7	0	1	0	0	31	15	8	9	9
ST13	0	0	0	20	12	0	0	0	0	0	32	20	12	0	0
STAU1	22	0	0	247	3	3	0	1	0	0	276	269	3	26	26
STAU2	7	0	0	58	10	2	0	3	0	0	80	65	10	12	12
STIP1	0	0	0	19	2	4	0	1	0	1	27	19	2	6	6
STK10	0	0	0	8	0	4	0	3	0	1	16	8	0	8	8
STRAP	1	0	0	25	1	2	0	0	0	0	29	26	1	3	3
STRBP	0	0	0	17	14	5	0	0	0	0	36	17	14	5	5
STX18	0	1	0	15	27	3	0	0	0	0	46	15	28	4	4
STX7	1	1	0	16	4	1	0	1	0	0	24	17	5	4	4
STXBP1	0	0	0	11	0	4	0	0	0	0	15	11	0	4	4
SUB1	1	1	0	21	1	0	0	0	0	0	24	22	2	2	2
SUCLG1	0	1	0	20	1	2	0	0	0	0	24	20	2	3	3
SUCO	2	0	0	17	0	6	0	3	0	0	28	19	0	11	11
SUGP1	0	3	0	15	4	3	0	0	0	0	25	15	7	6	6
SUGP2	0	3	0	13	3	6	0	1	0	0	26	13	6	10	10
SUMO1	0	0	0	18	11	0	0	0	0	0	29	18	11	0	0
SUMO2	2	0	0	15	4	0	0	0	0	0	21	17	4	2	2
SUPT16H	0	0	0	11	30	9	0	4	0	0	54	11	30	13	13
SUPT5H	3	0	0	19	6	9	0	1	0	0	38	22	6	13	13
SUPT6H	6	0	0	22	9	15	0	1	0	1	54	28	9	23	23
SUPV3L1	1	0	0	17	6	2	0	0	0	0	26	18	6	3	3
SURF6	0	0	0	15	0	3	0	2	0	0	20	15	0	5	5
SYF2	0	2	0	8	15	2	0	0	0	0	27	8	17	4	4
SYNCRIP	0	1	0	19	19	5	0	3	0	0	47	19	20	9	9
SYNE1	3	1	0	9	0	70	0	19	0	0	102	12	1	93	93
SYNE2	0	1	0	14	0	24	0	10	0	2	51	14	1	37	37
TACO1	4	0	0	35	7	0	0	0	0	0	46	39	7	4	4
TAF15	4	0	1	23	2	1	0	0	0	0	31	27	2	6	5
TAGLN	0	0	0	6	0	2	0	0	0	0	8	6	0	2	2
TAGLN2	2	0	0	20	0	2	0	0	0	0	24	22	0	4	4
TARDBP	0	2	0	5	14	1	0	0	0	0	22	5	16	3	3
TARS	1	0	0	32	7	2	0	0	0	0	42	33	7	3	3
TBCA	0	1	0	13	9	0	0	2	0	0	25	13	10	3	3
TBL2	1	0	0	46	1	6	0	1	0	0	55	47	1	8	8
TBL3	0	0	0	18	0	5	0	0	0	0	23	18	0	5	5
TBRG4	2	0	0	50	0	2	0	1	0	0	55	52	0	5	5
TCEA1	7	0	0	51	4	3	0	0	0	0	65	58	4	10	10
ELOA	0	2	0	7	25	2	0	2	0	0	38	7	27	6	6
TCERG1	0	1	0	15	6	11	0	5	0	0	38	15	7	17	17
TCF20	0	0	0	13	6	8	0	10	0	0	37	13	6	18	18
TCOF1	0	1	0	17	2	5	0	4	0	1	30	17	3	11	11
TCP1	2	1	0	20	9	5	0	0	0	0	37	22	10	8	8
TDRD3	2	1	0	79	15	10	0	2	0	0	109	81	16	15	15
TECR	0	3	0	16	1	2	0	0	0	0	22	16	4	5	5
TEFM	3	1	0	15	1	3	0	1	0	0	24	18	2	8	8
TES	1	0	0	42	4	6	0	0	0	0	53	43	4	7	7
TFAM	0	0	0	17	0	3	0	0	0	0	20	17	0	3	3
TFB1M	2	1	0	11	1	3	0	2	0	0	20	13	2	8	8
TFB2M	3	1	0	19	7	3	0	0	0	0	33	22	8	7	7
TFRC	0	0	0	26	0	3	0	0	0	0	29	26	0	3	3
THRAP3	0	1	0	6	19	8	0	2	0	0	36	6	20	11	11
THUMPD1	2	0	0	24	7	2	0	1	0	0	36	26	7	5	5
TIA1	0	0	0	17	1	2	0	4	0	0	24	17	1	6	6
TIAL1	1	0	0	7	7	5	0	3	0	0	23	8	7	9	9
TKT	0	1	0	15	5	4	0	1	0	0	26	15	6	6	6
TLN1	1	0	0	12	0	14	0	2	0	0	29	13	0	17	17
TMA16	0	5	0	21	9	2	0	1	0	0	38	21	14	8	8
TMA7	0	1	0	21	1	0	0	0	0	0	23	21	2	1	1
TMED10	0	1	0	6	18	0	0	0	0	0	25	6	19	1	1
TMEM214	0	0	0	18	4	4	0	0	0	0	26	18	4	4	4
TMEM263	0	0	0	14	0	0	0	0	0	0	14	14	0	0	0
TMPO	0	0	0	26	2	6	0	1	0	1	36	26	2	8	8
TMSB4X	2	2	0	0	0	0	0	0	0	0	4	2	2	4	4
TNKS1BP1	0	1	0	9	3	13	0	3	0	0	29	9	4	17	17
TNPO1	0	2	0	5	12	8	0	1	0	0	28	5	14	11	11
TNRC6A	3	1	0	18	10	9	0	1	0	1	43	21	11	15	15
TNRC6B	1	0	0	8	7	12	0	14	0	0	42	9	7	27	27
TNS1	0	0	0	10	0	24	0	2	0	0	36	10	0	26	26
TOP1	23	0	0	92	6	5	0	0	4	0	130	115	6	32	32
TOP2A	9	0	0	22	3	4	0	3	0	0	41	31	3	16	16
TOP3B	0	0	0	15	0	6	0	0	0	0	21	15	0	6	6
TPD52L2	27	0	0	174	0	1	0	0	0	0	202	201	0	28	28
TPR	2	0	0	25	3	10	0	3	0	0	43	27	3	15	15
TPT1	8	3	0	62	1	0	0	1	0	0	75	70	4	12	12
TPX2	33	0	1	131	3	5	0	1	0	0	174	164	3	40	39
TRA2A	1	0	0	24	2	0	0	0	0	0	27	25	2	1	1
TRA2B	0	0	0	11	4	2	0	0	0	1	18	11	4	3	3
TRAP1	0	0	0	24	2	5	0	2	0	0	33	24	2	7	7
TRIM25	1	0	0	9	3	4	0	1	0	0	18	10	3	6	6
TRIM28	1	0	0	22	1	2	0	1	0	0	27	23	1	4	4
TRIM56	3	0	0	34	1	7	0	1	0	0	46	37	1	11	11
TRIM71	0	0	0	6	0	11	0	2	0	0	19	6	0	13	13
TRIP6	3	0	0	37	0	4	0	2	0	0	46	40	0	9	9
TRMT1	0	3	0	16	0	3	0	1	0	0	23	16	3	7	7
TRMT10A	0	0	0	5	0	4	0	1	0	0	10	5	0	5	5
TRMT10C	0	0	0	15	1	3	0	0	0	0	19	15	1	3	3
TRMT1L	2	0	0	27	11	3	0	1	0	0	44	29	11	6	6
TRMT2A	0	0	0	12	2	2	0	2	0	0	18	12	2	4	4
TRMT6	1	1	1	90	1	3	0	1	0	0	98	91	2	7	6
TRNAU1AP	0	1	1	9	0	1	0	0	0	0	12	9	1	3	2
TRUB1	2	1	0	18	2	2	0	1	0	0	26	20	3	6	6
TRUB2	0	0	0	17	1	4	0	0	0	0	22	17	1	4	4
TSFM	0	0	0	28	4	3	0	1	0	1	37	28	4	5	5
TSNAX	2	0	0	25	1	1	0	0	0	0	29	27	1	3	3
TSR1	2	5	0	8	45	2	0	1	0	0	63	10	50	10	10
TUFM	3	1	0	31	2	5	0	1	0	1	44	34	3	11	11
TWF2	0	2	0	16	0	2	0	1	0	0	21	16	2	5	5
TXN	0	1	0	24	2	0	0	0	0	0	27	24	3	1	1
TXNDC5	0	0	0	10	0	2	0	0	0	0	12	10	0	2	2
U2AF1	0	1	0	15	2	3	0	0	0	0	21	15	3	4	4
U2AF2	1	0	0	28	3	2	0	3	0	0	37	29	3	6	6
U2SURP	0	0	0	15	14	4	0	4	0	1	38	15	14	9	9
UBA1	1	2	0	16	1	4	0	0	0	0	24	17	3	7	7
UBAP2	1	1	0	23	10	4	0	2	0	0	41	24	11	8	8
UBAP2L	2	0	0	28	4	4	0	0	0	0	38	30	4	6	6
UBC	0	0	0	13	0	1	0	1	0	0	15	13	0	2	2
UBE2I	1	2	0	55	5	1	0	0	0	0	64	56	7	4	4
UBE2L3	0	0	0	10	26	2	0	0	0	1	39	10	26	3	3
UBE2M	1	0	0	23	2	2	0	1	0	0	29	24	2	4	4
UBE2N	0	0	0	22	1	1	0	0	0	0	24	22	1	1	1
UBE2O	2	0	0	15	6	7	0	2	0	0	32	17	6	11	11
UBFD1	2	2	0	22	10	4	0	0	0	0	40	24	12	8	8
UBQLN1	1	0	0	19	18	3	0	1	0	0	42	20	18	5	5
UBTF	1	0	1	20	3	7	0	1	0	0	33	21	3	10	9
UCHL5	2	0	0	19	2	1	0	1	0	0	25	21	2	4	4
UNK	3	0	0	31	7	4	0	3	0	0	48	34	7	10	10
UPF1	0	3	0	19	8	10	0	0	0	0	40	19	11	13	13
UPF3B	1	1	1	26	0	2	0	2	0	0	33	27	1	7	6
URB1	0	0	0	20	3	13	0	3	0	0	39	20	3	16	16
URB2	2	0	0	33	9	8	0	0	0	1	53	35	9	11	11
USO1	0	2	1	11	12	3	0	2	0	0	31	11	14	8	7
USP10	0	1	0	43	6	7	0	2	0	0	59	43	7	10	10
USP36	3	0	0	34	2	6	0	2	0	0	47	37	2	11	11
USP42	1	0	0	71	3	7	0	0	0	0	82	72	3	8	8
UTP11	1	0	0	14	10	1	0	1	0	0	27	15	10	3	3
UTP14A	1	0	0	30	0	4	0	0	0	0	35	31	0	5	5
UTP15	0	2	0	15	11	2	0	0	0	0	30	15	13	4	4
UTP18	2	0	0	24	6	2	0	0	0	0	34	26	6	4	4
UTP20	0	1	0	15	3	16	0	1	0	0	36	15	4	18	18
UTP23	10	0	0	72	1	5	0	1	0	0	89	82	1	16	16
UTP3	1	1	0	12	8	3	0	1	0	0	26	13	9	6	6
UTP4	0	0	0	27	2	7	0	2	0	0	38	27	2	9	9
VCP	1	1	0	16	3	5	0	0	0	0	26	17	4	7	7
VIL1	0	0	0	23	0	6	0	0	0	0	29	23	0	6	6
VIM	0	0	0	9	0	0	0	0	0	0	9	9	0	0	0
WBP11	0	1	0	37	23	5	0	0	0	0	66	37	24	6	6
BUD23	1	0	1	67	3	2	0	0	0	0	74	68	3	4	3
WDR3	0	2	0	11	8	10	0	1	0	0	32	11	10	13	13
WDR33	0	0	0	21	16	10	0	2	0	0	49	21	16	12	12
WDR36	0	7	0	13	11	9	0	2	0	0	42	13	18	18	18
WDR43	0	0	0	25	4	4	0	0	0	1	34	25	4	5	5
WDR46	0	0	0	29	6	3	0	0	0	0	38	29	6	3	3
WDR6	0	1	0	11	0	7	0	1	0	0	20	11	1	9	9
WDR75	0	0	0	16	12	5	0	2	0	0	35	16	12	7	7
XIRP1	0	0	0	8	0	12	0	4	0	1	25	8	0	17	17
XPO5	4	0	0	35	7	10	0	2	0	0	58	39	7	16	16
XRCC5	0	0	0	22	12	10	0	0	0	0	44	22	12	10	10
XRCC6	1	0	0	14	27	5	0	1	0	0	48	15	27	7	7
XRN1	0	0	0	19	2	10	0	5	0	0	36	19	2	15	15
XRN2	4	1	0	117	19	5	0	2	0	0	148	121	20	12	12
YAP1	0	1	0	16	2	3	0	0	0	0	22	16	3	4	4
YARS	0	1	0	16	2	1	0	1	0	0	21	16	3	3	3
YARS2	2	0	0	30	3	6	0	1	0	1	43	32	3	10	10
YBX1	1	0	0	22	8	2	0	0	0	0	33	23	8	3	3
YBX2	0	6	0	7	0	2	0	0	0	0	15	7	6	8	8
YBX3	0	0	1	19	2	1	0	1	0	0	24	19	2	3	2
YLPM1	0	1	0	3	11	13	0	10	0	1	39	3	12	25	25
YTHDC1	0	1	0	9	8	9	0	3	0	0	30	9	9	13	13
YTHDC2	0	6	0	11	20	8	0	5	0	0	50	11	26	19	19
YTHDF1	27	0	0	232	0	4	0	1	0	0	264	259	0	32	32
YTHDF2	0	2	0	8	34	3	0	1	0	0	48	8	36	6	6
YTHDF3	8	0	0	61	5	6	0	0	0	0	80	69	5	14	14
YWHAB	29	0	2	179	2	1	0	0	0	0	213	208	2	32	30
YWHAE	2	5	3	11	44	1	0	0	0	0	66	13	49	11	8
YWHAG	1	0	0	45	5	2	0	0	0	0	53	46	5	3	3
YWHAZ	11	0	0	63	4	1	0	1	0	0	80	74	4	13	13
ZC3H10	1	0	0	22	1	3	0	1	0	0	28	23	1	5	5
ZC3H11A	2	0	0	34	13	8	0	1	0	0	58	36	13	11	11
ZC3H13	8	4	0	94	8	7	0	15	0	0	136	102	12	34	34
ZC3H14	0	0	0	7	36	2	0	0	0	0	45	7	36	2	2
ZC3H15	0	2	0	19	4	3	0	1	0	1	30	19	6	7	7
ZC3H18	0	1	0	34	7	7	0	7	0	2	58	34	8	17	17
ZC3H4	0	0	0	11	7	9	0	1	0	0	28	11	7	10	10
ZC3H7A	2	0	0	10	10	4	0	2	0	0	28	12	10	8	8
ZC3H7B	0	0	0	12	14	5	0	0	0	0	31	12	14	5	5
ZC3H8	0	0	0	34	3	0	0	0	0	0	37	34	3	0	0
ZC3HAV1	1	0	0	12	8	4	0	0	0	0	25	13	8	5	5
TUT4	0	0	0	15	6	10	0	1	0	0	32	15	6	11	11
ZCCHC17	0	1	0	14	3	2	0	0	0	1	21	14	4	4	4
ZCCHC24	2	0	0	15	0	1	0	0	0	0	18	17	0	3	3
ZCCHC3	4	2	0	106	7	0	0	0	0	0	119	110	9	6	6
TUT7	1	0	0	8	6	7	0	1	0	1	24	9	6	10	10
ZCCHC7	1	0	1	20	5	3	0	0	0	0	30	21	5	5	4
ZCCHC8	0	0	0	18	12	3	0	1	0	0	34	18	12	4	4
ZCCHC9	0	1	0	11	4	3	0	1	0	0	20	11	5	5	5
ZCRB1	0	0	0	16	4	2	0	0	0	0	22	16	4	2	2
ZFC3H1	0	0	0	13	0	4	0	10	0	0	27	13	0	14	14
ZFP36	3	0	0	14	0	1	0	2	0	0	20	17	0	6	6
ZFP36L1	0	1	0	18	0	3	0	1	0	0	23	18	1	5	5
ZFP36L2	0	4	1	13	3	1	0	18	0	0	40	13	7	24	23
ZFR	1	1	0	13	4	5	0	1	0	0	25	14	5	8	8
ZMAT3	0	0	0	16	0	4	0	0	0	0	20	16	0	4	4
ZNF106	0	7	0	7	18	8	0	4	0	0	44	7	25	19	19
ZNF207	3	0	0	12	3	2	0	0	0	0	20	15	3	5	5
ZNF326	0	1	0	10	15	7	0	2	0	0	35	10	16	10	10
ZNF346	0	0	0	12	7	5	0	0	0	0	24	12	7	5	5
ZNF385A	1	0	0	17	0	7	0	0	0	0	25	18	0	8	8
ZNF579	1	0	0	19	0	3	0	0	0	0	23	20	0	4	4
ZNF598	0	0	0	25	2	3	0	1	0	0	31	25	2	4	4
ZNF622	1	1	0	30	2	5	0	1	0	1	41	31	3	9	9
ZNF638	0	0	0	16	15	8	0	3	0	0	42	16	15	11	11
ZNF768	3	0	0	24	3	5	0	0	0	0	35	27	3	8	8
ZNFX1	23	0	0	38	0	11	0	4	0	1	77	61	0	39	39
ZRANB2	0	1	0	17	1	3	0	1	0	0	23	17	2	5	5
ZYX	1	0	0	23	0	2	0	0	0	0	26	24	0	3	3

## Sheet: S3
Supplementary Table 3. RNA-binding proteins genomic alterations in Rectal adenocarcinoma (TCGA, PanCancer Atlas)
RNA-binding protein	Amplification	Deep Deletion	Fusion	mRNA Upregulation	mRNA Downregulation	Missense Mutation (putative passenger)	Missense Mutation (putative driver)	Truncating mutation (putative passenger)	Truncating mutation (putative driver)	Inframe Mutation (putative passenger)	Total number of alterations	Amplification + mRNA upregulation	Deep Deletion + mRNA downregulation	Mutations + fusion	Mutations
A1CF	0	0	0	7	0	0	0	0	0	0	7	7	0	0	0
AARS	0	0	0	12	0	2	0	0	0	0	14	12	0	2	2
AATF	1	0	0	15	0	1	0	0	0	0	17	16	0	2	2
ABCE1	0	0	0	5	9	2	0	0	0	0	16	5	9	2	2
ABCF1	2	0	0	6	0	1	0	0	0	0	9	8	0	3	3
ABT1	1	0	0	11	3	1	0	0	0	0	16	12	3	2	2
MAP3K20	1	0	0	11	0	0	0	1	0	0	13	12	0	2	2
ACAA2	0	2	0	2	0	1	0	0	0	0	5	2	2	3	3
ACAT1	0	1	0	7	2	0	0	0	0	0	10	7	3	1	1
ACIN1	0	0	0	4	4	2	0	1	0	0	11	4	4	3	3
ACO1	0	0	0	18	0	0	0	1	0	0	19	18	0	1	1
ACO2	0	0	0	3	3	0	0	0	0	0	6	3	3	0	0
ACTN4	0	0	0	8	1	0	0	0	0	0	9	8	1	0	0
ADAR	1	0	0	15	1	2	0	1	0	0	20	16	1	4	4
ADARB1	0	1	0	8	0	2	0	0	0	0	11	8	1	3	3
ADARB2	0	0	0	5	0	6	0	2	0	0	13	5	0	8	8
ADD1	1	0	0	7	6	0	0	0	0	1	15	8	6	2	2
ADD3	0	0	0	2	3	1	0	1	0	0	7	2	3	2	2
ADK	2	1	0	5	0	0	0	0	0	0	8	7	1	3	3
AFDN	0	0	0	7	8	2	0	2	0	0	19	7	8	4	4
AFF4	0	0	0	2	8	3	0	0	0	0	13	2	8	3	3
AFP	0	0	0	2	0	2	0	0	0	0	4	2	0	2	2
AGO1	0	0	0	4	0	1	0	0	0	0	5	4	0	1	1
AGO2	0	0	0	18	0	2	0	0	0	0	20	18	0	2	2
AGO3	0	0	0	6	1	1	0	0	0	0	8	6	1	1	1
AHCYL2	0	0	0	8	0	1	0	0	0	0	9	8	0	1	1
AHNAK	0	0	0	8	0	7	0	0	0	1	16	8	0	8	8
AIMP1	0	1	0	3	8	0	0	0	0	0	12	3	9	1	1
AKAP1	1	0	0	9	4	0	0	0	0	0	14	10	4	1	1
AKAP17A	2	2	0	7	3	2	0	0	0	0	16	9	5	6	6
AKAP8	0	0	0	6	1	0	0	0	0	0	7	6	1	0	0
AKAP8L	0	0	0	12	1	1	0	0	0	0	14	12	1	1	1
ALDH18A1	0	0	0	6	9	0	0	0	0	0	15	6	9	0	0
ALDH6A1	0	0	0	3	0	2	0	0	0	0	5	3	0	2	2
ALDH7A1	0	1	0	3	0	2	0	0	0	0	6	3	1	3	3
ALDOA	0	0	0	12	0	0	0	0	0	0	12	12	0	0	0
ALDOC	1	0	0	5	0	2	0	0	0	0	8	6	0	3	3
ALG13	0	0	0	14	0	3	0	1	0	0	18	14	0	4	4
ALKBH5	0	0	0	1	28	0	0	0	0	0	29	1	28	0	0
ALYREF	1	0	1	11	0	1	0	0	0	0	14	12	0	3	2
ANK3	0	1	0	5	1	6	0	2	0	0	15	5	2	9	9
ANKHD1	0	0	1	7	5	3	0	2	0	0	18	7	5	6	5
ANKRD17	0	0	0	5	3	2	0	2	0	0	12	5	3	4	4
ANP32A	0	0	0	4	6	1	0	1	0	0	12	4	6	2	2
ANP32B	0	0	0	10	0	0	0	1	0	0	11	10	0	1	1
ANXA11	3	0	0	9	6	0	0	0	0	0	18	12	6	3	3
ANXA2	0	0	0	1	0	0	0	0	0	0	1	1	0	0	0
ANXA7	1	1	0	7	3	3	0	0	0	0	15	8	4	5	5
APEH	0	1	0	6	0	1	0	0	0	0	8	6	1	2	2
APEX1	0	1	0	6	6	1	0	0	0	0	14	6	7	2	2
API5	0	0	0	4	8	1	0	0	0	0	13	4	8	1	1
APOB	0	0	0	4	0	7	0	3	0	0	14	4	0	10	10
APOBEC3B	0	0	0	5	0	0	0	0	0	0	5	5	0	0	0
APOBEC3C	0	0	0	4	0	0	0	1	0	0	5	4	0	1	1
APOBEC3F	0	0	0	5	0	1	0	0	0	0	6	5	0	1	1
AQR	0	1	0	3	9	3	0	1	0	0	17	3	10	5	5
ARCN1	1	0	0	6	8	1	0	0	0	0	16	7	8	2	2
ARF1	1	0	0	9	0	1	0	0	0	0	11	10	0	2	2
ARHGEF1	0	0	1	9	0	1	0	1	0	0	12	9	0	3	2
ARHGEF2	1	0	0	15	0	0	0	2	0	0	18	16	0	3	3
ARL6IP4	0	1	0	9	1	2	0	0	0	0	13	9	2	3	3
ARPC1B	0	0	0	10	0	0	0	0	0	0	10	10	0	0	0
ASCC3	0	0	0	6	4	4	0	0	0	0	14	6	4	4	4
ASS1	0	0	0	7	0	1	0	0	0	0	8	7	0	1	1
ATP1A1	0	0	0	5	0	3	0	0	0	0	8	5	0	3	3
ATP2A2	0	0	0	10	4	2	0	1	0	0	17	10	4	3	3
ATP5F1A	1	0	0	1	57	2	0	0	0	0	61	2	57	3	3
ATP5F1B	0	0	0	7	1	1	0	0	0	0	9	7	1	1	1
ATP5F1C	0	0	0	6	0	2	0	1	0	0	9	6	0	3	3
ATXN2	0	0	0	8	0	2	0	0	0	0	10	8	0	2	2
ATXN2L	0	0	0	7	0	2	0	1	0	0	10	7	0	3	3
BAG4	4	1	0	9	4	1	0	0	0	0	19	13	5	6	6
BASP1	0	0	0	7	0	1	0	0	0	0	8	7	0	1	1
BAZ1B	1	0	0	12	0	6	0	0	0	0	19	13	0	7	7
BCCIP	0	0	0	3	7	0	0	0	0	0	10	3	7	0	0
BCLAF1	0	0	0	4	9	3	0	2	0	0	18	4	9	5	5
BICC1	0	1	0	6	0	2	0	0	0	0	9	6	1	3	3
BMS1	0	0	0	4	2	5	0	1	0	0	12	4	2	6	6
BOP1	5	0	0	32	0	0	0	0	0	0	37	37	0	5	5
BRD2	2	0	0	7	4	1	0	0	0	0	14	9	4	3	3
BRIX1	0	0	0	8	7	2	0	0	0	0	17	8	7	2	2
BST2	0	0	0	10	0	0	0	0	0	0	10	10	0	0	0
BTF3	0	0	0	7	8	1	0	0	0	0	16	7	8	1	1
BUD13	0	0	0	6	5	0	0	0	0	0	11	6	5	0	0
BYSL	3	0	0	15	2	2	0	0	0	0	22	18	2	5	5
BZW1	0	0	0	2	7	1	0	0	0	0	10	2	7	1	1
BZW2	1	0	0	19	1	2	0	0	0	0	23	20	1	3	3
C11ORF68	0	1	0	7	2	0	0	0	0	0	10	7	3	1	1
C12ORF43	0	0	0	9	3	1	0	0	0	0	13	9	3	1	1
RTRAF	0	0	0	2	6	0	0	1	0	0	9	2	6	1	1
C14ORF93	0	0	0	7	0	0	0	1	0	0	8	7	0	1	1
CCDC9B	0	1	0	3	0	0	0	0	0	0	4	3	1	1	1
C19ORF47	0	0	0	11	0	0	0	0	0	0	11	11	0	0	0
SHFL	0	0	0	7	0	0	0	0	0	0	7	7	0	0	0
C1ORF131	1	1	0	16	7	1	0	0	0	0	26	17	8	3	3
SNHG28	1	0	0	8	0	2	0	0	0	0	11	9	0	3	3
C1ORF35	1	0	0	15	0	0	0	0	0	1	17	16	0	2	2
C1ORF52	0	0	0	5	2	1	0	0	0	0	8	5	2	1	1
C2ORF15	0	0	0	10	0	1	0	0	0	0	11	10	0	1	1
C4BPA	2	0	0	2	0	5	0	1	0	0	10	4	0	8	8
C7ORF50	0	0	0	1	0	0	0	0	0	0	1	1	0	0	0
CACTIN	0	0	0	6	0	0	0	0	0	0	6	6	0	0	0
CACYBP	2	0	0	12	6	0	0	1	0	0	21	14	6	3	3
CADM1	0	0	0	3	0	1	0	0	0	0	4	3	0	1	1
CALD1	0	0	0	10	0	3	0	2	0	0	15	10	0	5	5
CALR	0	0	0	5	0	0	0	0	0	0	5	5	0	0	0
CAND1	0	0	0	6	8	2	0	0	0	0	16	6	8	2	2
CANX	0	0	0	5	9	0	0	0	0	0	14	5	9	0	0
CAPRIN1	0	0	0	6	9	2	0	0	0	0	17	6	9	2	2
CARHSP1	0	0	0	12	0	0	0	0	0	0	12	12	0	0	0
CASC3	2	0	0	12	5	2	0	0	0	0	21	14	5	4	4
CAST	0	0	0	5	4	0	0	0	0	1	10	5	4	1	1
CAT	0	0	0	6	1	1	0	0	0	0	8	6	1	1	1
CC2D1B	0	0	0	4	3	1	0	0	0	0	8	4	3	1	1
CCAR1	1	0	0	2	5	2	0	0	0	0	10	3	5	3	3
CCAR2	0	7	1	7	58	3	0	0	0	0	76	7	65	11	10
CCDC124	0	0	0	10	0	2	0	0	0	0	12	10	0	2	2
CCDC137	1	0	0	12	2	0	0	0	0	0	15	13	2	1	1
CCDC43	1	0	0	8	8	1	0	0	0	0	18	9	8	2	2
CCDC47	2	0	0	7	9	1	0	0	0	0	19	9	9	3	3
CCDC59	0	0	0	10	4	0	0	0	0	0	14	10	4	0	0
CCDC86	1	0	0	9	1	2	0	0	0	0	13	10	1	3	3
CCDC9	0	0	0	8	2	1	0	0	0	0	11	8	2	1	1
CCT2	1	0	0	8	2	2	0	0	0	0	13	9	2	3	3
CCT3	1	0	0	15	3	2	0	0	0	0	21	16	3	3	3
CCT4	0	0	0	10	0	2	0	0	0	0	12	10	0	2	2
CCT6A	0	0	0	37	2	1	0	1	0	0	41	37	2	2	2
CD3EAP	0	0	0	11	0	0	0	0	0	0	11	11	0	0	0
CD44	0	0	0	7	0	1	0	0	0	0	8	7	0	1	1
CDC40	0	0	0	4	8	2	0	0	0	0	14	4	8	2	2
CDC42EP4	1	0	0	8	0	1	0	0	0	0	10	9	0	2	2
CDC5L	2	0	0	9	9	1	0	1	0	0	22	11	9	4	4
CDK11B	0	1	0	5	2	1	0	0	0	0	9	5	3	2	2
CDK13	0	0	0	26	1	3	0	0	0	0	30	26	1	3	3
CDKN2A	0	0	0	3	0	0	0	0	0	0	3	3	0	0	0
CDV3	0	0	0	7	4	1	0	0	0	0	12	7	4	1	1
CEBPZ	0	0	0	6	9	1	0	0	0	0	16	6	9	1	1
CELF1	0	0	0	7	4	2	0	0	0	0	13	7	4	2	2
CELF2	0	0	0	9	0	0	0	0	0	0	9	9	0	0	0
CFAP20	0	0	0	7	2	0	0	0	0	0	9	7	2	0	0
CFAP65	0	0	0	5	0	0	0	1	0	1	7	5	0	2	2
CFL1	0	1	1	7	2	0	0	0	0	0	11	7	3	2	1
CGN	2	0	0	8	0	2	0	0	0	0	12	10	0	4	4
CHCHD1	1	1	0	7	0	0	0	0	0	0	9	8	1	2	2
CHCHD3	0	0	0	22	4	1	0	1	0	0	28	22	4	2	2
CHD2	1	0	0	2	2	5	0	0	0	0	10	3	2	6	6
CHD3	0	1	0	4	1	3	0	0	0	0	9	4	2	4	4
CHERP	0	0	0	14	3	0	0	0	0	0	17	14	3	0	0
CHGA	0	0	0	3	0	2	0	0	0	0	5	3	0	2	2
CHMP4B	17	0	1	92	0	0	0	0	0	0	110	109	0	18	17
CHTOP	2	0	0	15	0	1	0	0	0	0	18	17	0	3	3
CIRBP	0	0	0	8	0	1	0	0	0	0	9	8	0	1	1
CISD1	0	1	0	7	2	0	0	0	0	0	10	7	3	1	1
CISD2	0	1	0	7	1	0	0	0	0	0	9	7	2	1	1
CKAP4	0	0	0	11	0	2	0	0	0	0	13	11	0	2	2
CLASP2	1	0	0	6	8	2	0	0	0	0	17	7	8	3	3
CLK3	0	0	0	4	0	2	0	0	0	0	6	4	0	2	2
CLNS1A	1	0	0	11	2	1	0	0	0	0	15	12	2	2	2
CLTC	2	0	0	5	8	3	0	2	0	0	20	7	8	7	7
CMSS1	0	0	0	12	1	1	0	0	0	0	14	12	1	1	1
CNBP	0	0	0	17	1	0	0	0	0	0	18	17	1	0	0
CNDP2	0	2	0	1	20	2	0	0	0	0	25	1	22	4	4
CNN1	0	0	0	10	0	2	0	0	0	0	12	10	0	2	2
CNN2	0	0	0	8	4	1	0	0	0	0	13	8	4	1	1
CNN3	0	0	0	4	0	0	0	0	0	0	4	4	0	0	0
CNOT1	0	0	0	5	4	6	0	0	0	0	15	5	4	6	6
CNOT4	0	0	0	19	4	1	0	1	0	0	25	19	4	2	2
CNOT9	1	0	0	7	4	0	0	0	0	0	12	8	4	1	1
COA6	1	1	0	7	0	0	0	0	0	0	9	8	1	2	2
COL14A1	5	0	0	3	0	2	0	3	0	0	13	8	0	10	10
COPB1	0	0	0	8	8	5	0	0	0	0	21	8	8	5	5
COPG1	0	0	0	12	3	1	0	0	0	0	16	12	3	1	1
CORO1A	0	0	0	8	0	1	0	0	0	0	9	8	0	1	1
CPEB2	1	0	0	3	1	2	0	0	0	0	7	4	1	3	3
CPEB3	0	0	0	6	0	1	0	1	0	0	8	6	0	2	2
CPEB4	0	0	0	4	0	2	0	1	0	0	7	4	0	3	3
CPLX2	0	0	0	8	0	0	0	0	0	0	8	8	0	0	0
CPNE3	4	0	0	26	0	1	0	1	0	0	32	30	0	6	6
CPSF4	0	0	0	6	0	1	0	0	0	0	7	6	0	1	1
CPSF6	1	0	1	4	3	1	0	0	0	0	10	5	3	3	2
CPSF7	0	0	0	8	12	3	0	0	0	0	23	8	12	3	3
CRKL	0	0	0	8	10	1	0	0	0	0	19	8	10	1	1
CRNKL1	3	0	0	34	2	2	0	1	0	0	42	37	2	6	6
CRYAB	0	0	0	5	0	0	0	0	0	0	5	5	0	0	0
CS	0	0	0	8	5	0	0	0	0	0	13	8	5	0	0
CSDE1	1	0	0	4	11	2	0	0	0	0	18	5	11	3	3
CSE1L	16	0	0	68	2	0	0	0	0	0	86	84	2	16	16
CSNK1E	0	0	0	5	3	0	0	0	0	0	8	5	3	0	0
CSRP1	1	0	0	14	0	0	0	1	0	0	16	15	0	2	2
CSTB	0	0	0	7	2	0	0	0	0	0	9	7	2	0	0
CSTF1	16	0	0	96	1	0	0	0	0	0	113	112	1	16	16
CSTF2	0	1	0	5	0	0	0	0	0	0	6	5	1	1	1
CSTF2T	0	3	0	5	8	3	0	0	0	0	19	5	11	6	6
CSTF3	0	0	0	1	9	2	0	0	0	0	12	1	9	2	2
CTNNA1	0	0	0	9	14	3	0	0	0	0	26	9	14	3	3
CTNND1	0	2	0	4	7	2	0	2	0	0	17	4	9	6	6
CTTN	2	0	0	10	5	1	0	0	0	0	18	12	5	3	3
CWC15	0	0	0	7	5	1	0	0	0	0	13	7	5	1	1
RADX	0	0	0	8	0	3	0	0	0	0	11	8	0	3	3
CXXC5	0	0	0	5	1	0	0	0	0	0	6	5	1	0	0
CYCS	1	0	0	12	3	0	0	0	0	0	16	13	3	1	1
DAP3	1	0	0	14	3	1	0	0	0	0	19	15	3	2	2
DARS	0	1	0	13	8	3	0	0	0	0	25	13	9	4	4
DARS2	2	0	0	11	0	1	0	1	0	0	15	13	0	4	4
DAZAP1	0	0	0	7	1	0	0	0	0	0	8	7	1	0	0
DBI	0	0	0	3	0	0	0	0	0	0	3	3	0	0	0
DBNL	0	0	0	7	0	0	0	0	0	0	7	7	0	0	0
DBR1	0	0	0	4	1	1	0	0	0	0	6	4	1	1	1
DBT	0	0	0	4	8	0	0	0	0	0	12	4	8	0	0
DCAF13	5	0	0	34	0	2	0	0	0	0	41	39	0	7	7
DCD	0	0	0	0	0	0	0	0	0	0	0	0	0	0	0
DCLRE1C	0	0	0	5	4	2	0	0	0	0	11	5	4	2	2
DCN	0	0	0	11	0	2	0	0	0	0	13	11	0	2	2
DCTN2	0	0	0	11	1	1	0	0	0	0	13	11	1	1	1
DDX1	0	0	0	6	7	0	0	1	0	0	14	6	7	1	1
DDX10	0	1	0	5	11	1	0	1	0	0	19	5	12	3	3
DDX17	0	0	0	3	10	0	0	0	0	0	13	3	10	0	0
DDX18	0	0	0	11	8	1	0	1	0	0	21	11	8	2	2
DDX19A	0	0	0	11	7	0	0	1	0	0	19	11	7	1	1
DDX21	0	0	0	7	4	1	0	0	0	0	12	7	4	1	1
DDX23	0	0	0	10	2	3	0	0	0	0	15	10	2	3	3
DDX24	0	0	0	4	11	3	0	1	0	0	19	4	11	4	4
DDX27	15	0	0	106	0	2	0	0	0	0	123	121	0	17	17
DDX28	0	0	0	8	0	3	0	0	0	0	11	8	0	3	3
DDX31	1	0	0	12	5	1	0	1	0	0	20	13	5	3	3
DDX39A	0	0	0	7	0	0	0	0	0	0	7	7	0	0	0
DDX39B	2	0	0	9	1	0	0	0	0	0	12	11	1	2	2
DDX3X	0	0	0	5	8	0	0	0	0	0	13	5	8	0	0
DDX41	0	0	0	4	1	1	0	0	0	0	6	4	1	1	1
DDX42	2	0	0	7	4	0	0	2	0	0	15	9	4	4	4
DDX43	0	0	0	9	0	2	0	1	0	0	12	9	0	3	3
DDX46	0	0	0	6	10	0	0	2	0	0	18	6	10	2	2
DDX47	0	1	0	11	10	0	0	0	0	0	22	11	11	1	1
DDX49	0	0	0	9	0	1	0	0	0	0	10	9	0	1	1
DDX5	2	0	0	8	7	1	0	0	0	0	18	10	7	3	3
DDX50	0	0	0	4	8	1	0	2	0	0	15	4	8	3	3
DDX51	0	0	0	7	1	0	0	0	0	0	8	7	1	0	0
DDX52	1	0	0	5	12	0	0	1	0	0	19	6	12	2	2
DDX54	0	0	0	5	1	2	0	0	0	0	8	5	1	2	2
DDX55	0	0	0	9	3	0	0	1	0	0	13	9	3	1	1
DDX56	0	0	0	17	0	1	0	0	0	0	18	17	0	1	1
DDX6	1	0	0	4	9	0	0	0	0	0	14	5	9	1	1
DDX60L	0	1	0	2	0	2	0	2	0	0	7	2	1	5	5
DEK	0	0	0	8	3	0	0	1	0	0	12	8	3	1	1
DHCR7	0	0	0	6	0	1	0	1	0	0	8	6	0	2	2
DHX15	0	0	0	6	7	1	0	0	0	0	14	6	7	1	1
DHX16	2	0	0	9	2	1	0	0	0	0	14	11	2	3	3
DHX29	0	0	0	4	13	1	0	1	0	0	19	4	13	2	2
DHX30	1	2	1	3	0	3	0	0	0	0	10	4	2	7	6
DHX33	0	1	0	2	25	1	0	1	0	0	30	2	26	3	3
DHX34	0	0	0	9	0	1	0	0	0	0	10	9	0	1	1
DHX36	0	0	0	13	10	3	0	3	0	0	29	13	10	6	6
DHX38	0	0	0	7	3	3	0	0	0	0	13	7	3	3	3
DHX57	0	0	0	9	7	1	0	0	0	0	17	9	7	1	1
DHX8	1	0	0	9	3	3	0	0	0	0	16	10	3	4	4
DHX9	2	0	0	8	2	4	0	0	0	0	16	10	2	6	6
DIAPH1	0	0	0	5	4	2	0	0	0	0	11	5	4	2	2
DIDO1	15	0	0	82	0	3	0	2	0	0	102	97	0	20	20
UTP25	1	0	0	17	4	3	0	0	0	0	25	18	4	4	4
DIMT1	0	0	0	3	1	0	0	0	0	0	4	3	1	0	0
DKC1	1	0	0	6	0	1	0	0	0	0	8	7	0	2	2
DLAT	0	0	0	5	9	2	0	1	0	0	17	5	9	3	3
DLD	1	0	0	11	5	1	0	0	0	0	18	12	5	2	2
DMGDH	0	0	0	8	0	3	0	0	0	0	11	8	0	3	3
DNAJA1	0	0	0	10	0	1	0	0	0	0	11	10	0	1	1
DNAJB12	1	1	1	9	13	1	0	0	0	0	26	10	14	4	3
DNAJC1	0	0	0	6	1	0	0	0	0	0	7	6	1	0	0
DNAJC2	1	0	0	22	5	3	0	1	0	0	32	23	5	5	5
DNAJC21	0	0	0	15	8	0	0	0	0	0	23	15	8	0	0
DNM1	0	0	0	7	0	3	0	0	0	0	10	7	0	3	3
DNTTIP2	0	0	0	1	8	1	0	0	0	0	10	1	8	1	1
DROSHA	0	0	0	8	3	3	0	0	0	0	14	8	3	3	3
DSP	0	0	0	5	2	5	0	0	0	0	12	5	2	5	5
DST	0	0	0	8	0	5	0	3	0	0	16	8	0	8	8
DUS3L	0	0	0	7	0	0	0	0	0	0	7	7	0	0	0
DUSP11	0	0	0	3	0	1	0	0	0	0	4	3	0	1	1
DUSP14	1	0	0	8	0	0	0	0	0	0	9	9	0	1	1
DUSP9	1	0	0	5	0	0	0	0	0	0	6	6	0	1	1
DUT	0	0	0	4	0	1	0	0	0	0	5	4	0	1	1
DYNC1H1	0	0	0	4	2	7	0	0	0	0	13	4	2	7	7
DYNC1I2	0	0	0	10	5	1	0	0	0	0	16	10	5	1	1
DYNC1LI1	1	0	0	8	5	1	0	0	0	0	15	9	5	2	2
DYNC2H1	0	1	0	12	0	6	0	4	0	0	23	12	1	11	11
DZIP3	0	0	0	8	4	2	0	3	0	0	17	8	4	5	5
EBNA1BP2	1	0	0	8	0	2	0	0	0	0	11	9	0	3	3
EBP	0	0	0	7	0	0	0	0	0	0	7	7	0	0	0
EDC4	0	0	0	8	0	2	0	0	0	0	10	8	0	2	2
EDF1	1	1	0	1	0	0	0	0	0	0	3	2	1	2	2
EEF1A1	0	0	0	5	1	1	0	0	0	0	7	5	1	1	1
EEF1G	0	0	0	5	4	0	0	0	0	0	9	5	4	0	0
EEF2	0	0	0	6	0	1	0	0	0	0	7	6	0	1	1
EFTUD2	1	0	0	14	10	3	0	0	0	0	28	15	10	4	4
EIF1	2	0	0	17	1	1	0	0	0	0	21	19	1	3	3
EIF1AX	2	0	0	10	0	0	0	0	0	0	12	12	0	2	2
EIF1B	1	0	0	5	5	1	0	0	0	0	12	6	5	2	2
EIF2AK2	0	0	0	7	3	0	0	0	0	0	10	7	3	0	0
EIF2D	2	0	0	9	0	1	0	0	0	0	12	11	0	3	3
EIF2S1	0	0	0	3	7	1	0	0	0	0	11	3	7	1	1
EIF2S2	19	0	0	83	0	0	0	0	0	0	102	102	0	19	19
EIF3A	0	0	0	3	3	5	0	0	0	0	11	3	3	5	5
EIF3B	0	0	0	3	0	1	0	0	0	0	4	3	0	1	1
EIF3C	0	0	0	11	0	0	0	0	0	0	11	11	0	0	0
EIF3D	0	0	0	8	4	1	0	0	0	0	13	8	4	1	1
EIF3E	4	0	0	23	1	1	0	0	0	0	29	27	1	5	5
EIF3G	0	0	0	13	2	0	0	0	0	0	15	13	2	0	0
EIF3H	4	0	0	47	3	1	0	0	0	0	55	51	3	5	5
EIF3I	0	0	0	5	4	0	0	0	0	0	9	5	4	0	0
EIF3J	0	1	0	4	15	2	0	0	0	0	22	4	16	3	3
EIF3L	0	0	0	5	8	1	0	0	0	0	14	5	8	1	1
EIF4A1	0	1	0	5	24	0	0	0	0	0	30	5	25	1	1
EIF4A2	0	0	0	7	1	1	0	0	0	0	9	7	1	1	1
EIF4A3	1	0	0	10	4	0	0	0	0	0	15	11	4	1	1
EIF4B	0	0	0	12	2	0	0	2	0	0	16	12	2	2	2
EIF4E	0	0	0	3	6	1	0	0	0	0	10	3	6	1	1
EIF4E2	0	0	0	4	0	2	0	0	0	0	6	4	0	2	2
EIF4ENIF1	0	0	0	3	25	0	0	0	0	0	28	3	25	0	0
EIF4G1	0	0	0	9	3	4	0	0	0	0	16	9	3	4	4
EIF4G2	0	0	0	6	11	2	0	1	0	0	20	6	11	3	3
EIF4G3	0	1	1	1	9	2	0	1	0	0	15	1	10	5	4
EIF4H	1	0	0	24	3	1	0	0	0	0	29	25	3	2	2
EIF5	0	0	0	3	6	0	0	1	0	0	10	3	6	1	1
EIF5A	0	2	0	2	0	0	0	0	0	0	4	2	2	2	2
EIF5B	0	0	0	3	0	1	0	1	0	0	5	3	0	2	2
ELAC2	0	0	0	3	58	1	0	1	0	0	63	3	58	2	2
ELAVL1	0	0	0	7	6	0	0	1	0	0	14	7	6	1	1
ELAVL2	1	0	0	13	0	2	0	0	0	0	16	14	0	3	3
ELAVL3	0	0	0	9	0	2	0	0	0	0	11	9	0	2	2
ELOF1	0	0	0	7	0	1	0	0	0	0	8	7	0	1	1
EMG1	1	0	0	14	0	0	0	0	0	0	15	15	0	1	1
EML4	0	0	0	8	7	2	0	0	0	0	17	8	7	2	2
ENO1	1	1	0	3	2	0	0	0	0	0	7	4	3	2	2
ENSA	2	0	0	17	4	1	0	0	0	0	24	19	4	3	3
EPB41	0	0	0	3	3	1	0	0	0	0	7	3	3	1	1
EPB41L2	0	0	0	7	0	1	0	0	0	0	8	7	0	1	1
EPPK1	5	0	0	16	0	3	0	0	0	0	24	21	0	8	8
EPRS	1	0	0	8	5	2	0	1	0	0	17	9	5	4	4
EPS8L3	0	1	0	6	2	1	0	0	0	0	10	6	3	2	2
ERAL1	1	0	0	17	5	0	0	0	0	0	23	18	5	1	1
ERH	0	0	0	4	0	1	0	0	0	0	5	4	0	1	1
ERI3	0	0	0	5	0	2	0	0	0	0	7	5	0	2	2
ERP29	0	0	0	10	0	0	0	0	0	0	10	10	0	0	0
ESF1	1	0	0	21	0	1	0	3	0	0	26	22	0	5	5
ESRP2	0	0	0	6	0	0	0	2	0	0	8	6	0	2	2
ETF1	0	0	0	4	11	2	0	0	0	0	17	4	11	2	2
EWSR1	0	0	0	4	6	2	0	0	0	0	12	4	6	2	2
EXOSC10	0	1	0	3	20	0	0	0	0	0	24	3	21	1	1
EXOSC2	0	0	0	5	0	1	0	0	0	0	6	5	0	1	1
EXOSC6	0	0	0	6	0	0	0	0	0	0	6	6	0	0	0
EXOSC9	0	0	0	4	6	3	0	0	0	0	13	4	6	3	3
EZR	0	0	0	8	0	1	0	0	0	0	9	8	0	1	1
F11R	2	0	0	13	1	0	0	0	0	0	16	15	1	2	2
FADS2	0	0	0	12	0	2	0	0	0	0	14	12	0	2	2
RAMAC	0	0	0	3	3	0	0	0	0	0	6	3	3	0	0
FAM120A	0	0	0	8	1	4	0	0	0	0	13	8	1	4	4
FAM120C	0	0	0	6	0	2	0	0	0	0	8	6	0	2	2
FAM133B	0	0	0	7	3	1	0	0	0	0	11	7	3	1	1
TASOR	0	1	0	4	9	1	0	1	0	0	16	4	10	3	3
FAM32A	0	0	0	10	3	0	0	0	0	0	13	10	3	0	0
TENT5A	0	0	0	5	0	0	0	0	0	0	5	5	0	0	0
FAM50A	1	0	0	11	0	0	0	0	0	0	12	12	0	1	1
FAM98A	0	0	0	7	5	1	0	0	0	0	13	7	5	1	1
FAM98B	0	1	0	5	0	1	0	1	0	0	8	5	1	3	3
FARSA	0	0	0	11	1	0	0	1	0	0	13	11	1	1	1
FARSB	0	0	0	8	6	1	0	1	0	0	16	8	6	2	2
FASN	1	0	0	6	0	5	0	0	0	0	12	7	0	6	6
FASTKD1	0	0	0	7	5	3	0	0	0	0	15	7	5	3	3
FASTKD2	0	0	0	10	6	1	0	1	0	0	18	10	6	2	2
FASTKD3	0	0	0	3	0	3	0	1	0	0	7	3	0	4	4
FASTKD5	0	0	0	21	2	0	0	0	0	0	23	21	2	0	0
FAU	0	1	0	6	0	2	0	0	0	0	9	6	1	3	3
FBL	0	0	0	7	0	0	0	0	0	0	7	7	0	0	0
FBN1	0	0	0	9	0	11	0	0	0	0	20	9	0	11	11
FBRSL1	0	0	0	8	0	0	0	0	0	0	8	8	0	0	0
FCF1	0	0	0	4	9	1	0	0	0	0	14	4	9	1	1
FDPS	1	0	0	10	0	0	0	0	0	0	11	11	0	1	1
FEN1	0	0	0	10	0	1	0	0	0	0	11	10	0	1	1
FGFR1OP	0	0	0	8	9	0	0	1	0	0	18	8	9	1	1
FIP1L1	0	0	0	5	7	2	0	0	0	0	14	5	7	2	2
FKBP1A	0	0	0	32	8	1	0	0	0	0	41	32	8	1	1
FKBP2	0	0	0	6	0	0	0	0	0	0	6	6	0	0	0
FKBP3	0	0	0	3	8	2	0	0	0	0	13	3	8	2	2
FKBP4	3	0	0	12	1	1	0	0	0	0	17	15	1	4	4
FLNA	1	0	0	10	0	4	0	0	0	0	15	11	0	5	5
FLNB	0	1	0	6	0	2	0	1	0	0	10	6	1	4	4
FLYWCH2	0	1	0	6	0	0	0	0	0	0	7	6	1	1	1
FMR1	1	1	0	8	0	2	0	0	0	0	12	9	1	4	4
FN1	0	0	0	8	0	4	0	1	0	0	13	8	0	5	5
FNDC3A	1	0	0	19	1	1	0	1	0	0	23	20	1	3	3
FNDC3B	0	0	0	11	0	1	0	0	0	0	12	11	0	1	1
FRG1	0	4	0	3	0	1	0	0	0	0	8	3	4	5	5
FSCN1	0	0	0	3	0	0	0	0	0	0	3	3	0	0	0
FTSJ3	1	0	0	12	3	1	0	1	0	0	18	13	3	3	3
FUBP1	0	0	0	4	2	1	0	0	2	0	9	4	2	3	3
FUBP3	0	0	0	6	4	1	0	0	0	0	11	6	4	1	1
FUS	0	0	0	5	0	1	0	0	0	0	6	5	0	1	1
FXR1	0	0	0	8	0	3	0	0	0	0	11	8	0	3	3
FXR2	0	1	0	3	43	1	0	0	0	0	48	3	44	2	2
FYTTD1	0	0	0	9	4	1	0	0	0	0	14	9	4	1	1
G3BP1	0	0	0	7	12	2	0	0	0	0	21	7	12	2	2
G3BP2	0	0	0	4	8	2	0	0	0	0	14	4	8	2	2
GANAB	0	0	0	8	7	1	0	0	0	0	16	8	7	1	1
GAR1	0	0	0	3	0	0	0	0	0	0	3	3	0	0	0
GAS2	1	0	0	13	0	0	0	1	0	0	15	14	0	2	2
GCN1	1	0	0	10	2	3	0	0	0	0	16	11	2	4	4
GDI2	0	1	0	7	0	0	0	0	0	0	8	7	1	1	1
GEMIN5	0	0	0	7	6	1	0	0	0	0	14	7	6	1	1
GFM1	0	0	0	12	3	0	0	1	0	0	16	12	3	1	1
GGCT	2	0	0	25	0	2	0	0	0	0	29	27	0	4	4
GIGYF2	0	0	1	8	6	1	0	5	0	0	21	8	6	7	6
GLRX3	0	0	0	8	0	1	0	1	0	0	10	8	0	2	2
NOP53	0	0	0	12	0	1	0	0	0	0	13	12	0	1	1
GMPR2	0	0	0	4	6	2	0	0	0	0	12	4	6	2	2
GNE	0	0	0	16	0	1	0	0	0	0	17	16	0	1	1
GNL2	0	0	0	3	8	1	0	1	0	0	13	3	8	2	2
GNL3	0	1	0	5	9	0	0	0	0	0	15	5	10	1	1
GNL3L	0	0	0	7	1	2	0	0	0	0	10	7	1	2	2
GOLGA4	1	0	0	8	5	4	0	2	0	0	20	9	5	7	7
GOLGB1	0	0	0	7	3	1	0	3	0	0	14	7	3	4	4
GOT2	0	0	0	10	1	0	0	0	0	0	11	10	1	0	0
GP2	0	0	0	3	0	3	0	0	0	0	6	3	0	3	3
GPATCH4	1	0	0	10	0	0	0	0	0	0	11	11	0	1	1
GPATCH8	1	0	0	5	4	2	0	0	0	0	12	6	4	3	3
GPR161	1	0	0	5	0	5	0	1	0	0	12	6	0	7	7
GRB2	1	0	0	12	13	1	0	0	0	0	27	13	13	2	2
GRN	1	0	0	6	0	0	0	0	0	0	7	7	0	1	1
GRSF1	0	0	0	4	15	0	0	1	0	0	20	4	15	1	1
GRWD1	0	0	0	4	0	0	0	1	0	0	5	4	0	1	1
GSPT1	0	0	0	5	8	0	0	0	0	0	13	5	8	0	0
GSPT2	1	0	0	6	0	0	0	0	0	0	7	7	0	1	1
GSTP1	1	0	0	7	1	0	0	0	0	0	9	8	1	1	1
GTF2E2	1	4	0	9	32	1	0	0	0	0	47	10	36	6	6
GTF2F1	0	0	0	8	1	3	0	0	0	0	12	8	1	3	3
GTPBP1	0	0	0	3	8	1	0	0	0	0	12	3	8	1	1
GTPBP10	1	0	0	8	2	2	0	0	0	0	13	9	2	3	3
GTPBP4	0	0	0	4	2	2	0	0	0	0	8	4	2	2	2
H1F0	0	0	0	5	0	0	0	0	0	0	5	5	0	0	0
H1FX	0	0	0	4	0	0	0	0	0	1	5	4	0	1	1
H2AFY	0	0	0	9	2	2	0	0	0	0	13	9	2	2	2
HABP4	0	0	0	7	0	1	0	0	0	0	8	7	0	1	1
HADH	0	0	0	2	0	2	0	0	0	0	4	2	0	2	2
HADHB	0	0	0	9	1	2	0	0	0	0	12	9	1	2	2
HARS2	0	0	0	6	4	2	0	0	0	0	12	6	4	2	2
HDAC2	0	0	0	8	9	1	0	1	0	0	19	8	9	2	2
HDGF	1	0	0	10	0	0	0	0	0	0	11	11	0	1	1
HDLBP	0	0	0	6	4	3	0	1	0	0	14	6	4	4	4
HEATR1	1	0	0	22	9	7	0	0	0	0	39	23	9	8	8
HEATR6	2	0	0	11	2	1	0	0	0	0	16	13	2	3	3
HELZ	1	0	0	8	2	2	0	1	0	0	14	9	2	4	4
HELZ2	15	0	0	56	0	2	0	0	0	0	73	71	0	17	17
HERC5	0	0	0	13	0	3	0	1	0	0	17	13	0	4	4
HIBADH	1	0	0	48	2	0	0	0	0	0	51	49	2	1	1
HIST1H1B	2	0	0	2	0	3	0	0	0	0	7	4	0	5	5
HIST1H1C	1	0	0	3	0	1	0	0	0	0	5	4	0	2	2
HIST1H1D	1	0	0	3	0	1	0	0	0	0	5	4	0	2	2
HIST1H1E	1	0	0	3	0	0	0	0	0	0	4	4	0	1	1
HIST1H4A	1	0	0	3	0	0	0	0	0	0	4	4	0	1	1
HIST1H4B	1	0	0	1	0	0	0	0	0	0	2	2	0	1	1
HIST1H4D	1	0	0	4	0	0	0	0	0	0	5	5	0	1	1
HIST1H4E	1	0	0	3	0	0	0	0	0	0	4	4	0	1	1
HIST1H4F	1	0	0	7	0	0	0	0	0	0	8	8	0	1	1
HIST1H4H	1	0	0	5	0	0	0	0	0	0	6	6	0	1	1
HIST1H4K	2	0	0	13	0	0	0	0	0	0	15	15	0	2	2
HIST1H4L	2	0	0	2	0	0	0	0	0	0	4	4	0	2	2
HIST2H4B	0	0	0	0	0	0	0	0	0	0	0	0	0	0	0
HLA-A	2	0	0	6	0	1	0	0	0	0	9	8	0	3	3
HLTF	0	0	0	6	0	3	0	1	0	0	10	6	0	4	4
HMGA1	2	0	0	4	0	0	0	0	0	0	6	6	0	2	2
HMGB1	7	0	0	40	4	0	0	0	0	0	51	47	4	7	7
HMGB2	0	1	0	7	0	1	0	0	0	0	9	7	1	2	2
HMGB3	1	2	0	5	0	1	0	0	0	0	9	6	2	4	4
HMGN2	0	0	0	3	2	0	0	0	0	0	5	3	2	0	0
HMGN5	0	1	0	9	0	0	0	0	0	0	10	9	1	1	1
HNRNPA0	0	0	0	5	3	0	0	0	0	0	8	5	3	0	0
HNRNPA1	0	0	0	7	3	0	0	0	0	0	10	7	3	0	0
HNRNPA1L2	1	0	0	5	1	0	0	0	0	0	7	6	1	1	1
HNRNPA2B1	1	0	0	8	3	0	0	0	0	0	12	9	3	1	1
HNRNPA3	0	0	0	7	8	1	0	1	0	0	17	7	8	2	2
HNRNPAB	0	0	0	6	5	1	0	1	0	1	14	6	5	3	3
HNRNPC	0	0	0	4	5	0	0	0	0	0	9	4	5	0	0
HNRNPCL1	0	1	0	0	0	1	0	0	0	0	2	0	1	2	2
HNRNPD	0	0	0	6	2	0	0	0	0	0	8	6	2	0	0
HNRNPDL	0	0	0	4	7	1	0	0	0	0	12	4	7	1	1
HNRNPF	0	0	0	7	4	2	0	1	0	0	14	7	4	3	3
HNRNPH1	0	0	0	9	2	1	0	0	0	0	12	9	2	1	1
HNRNPH2	0	1	0	9	2	3	0	0	0	0	15	9	3	4	4
HNRNPH3	1	0	0	6	0	1	0	0	0	0	8	7	0	2	2
HNRNPK	0	0	0	2	8	3	0	0	0	0	13	2	8	3	3
HNRNPL	0	0	0	6	4	1	0	1	0	0	12	6	4	2	2
HNRNPLL	0	0	0	6	3	0	0	0	0	0	9	6	3	0	0
HNRNPM	0	0	0	7	3	0	0	1	0	0	11	7	3	1	1
HNRNPR	0	0	0	2	5	0	0	0	0	0	7	2	5	0	0
HNRNPU	1	0	0	4	4	0	0	0	0	1	10	5	4	2	2
HNRNPUL1	0	0	0	10	3	3	0	0	0	0	16	10	3	3	3
HNRNPUL2	0	0	0	4	2	1	0	0	0	0	7	4	2	1	1
HOOK1	0	0	0	4	0	0	0	1	0	0	5	4	0	1	1
HOXB6	1	0	0	5	0	1	0	0	0	0	7	6	0	2	2
HSD17B10	0	0	0	11	0	1	0	0	0	0	12	11	0	1	1
HSP90AA1	0	0	0	5	1	1	0	1	0	0	8	5	1	2	2
HSP90AB1	3	0	0	13	1	1	0	1	0	0	19	16	1	5	5
HSP90B1	0	0	0	7	5	2	0	1	0	0	15	7	5	3	3
HSPA1A	2	0	0	3	0	0	0	0	0	0	5	5	0	2	2
HSPA1B	2	0	0	3	0	0	0	0	0	0	5	5	0	2	2
HSPA5	0	0	0	7	0	1	0	1	0	0	9	7	0	2	2
HSPA8	0	0	0	7	4	3	0	0	0	0	14	7	4	3	3
HSPA9	0	0	0	4	5	1	0	0	0	0	10	4	5	1	1
HSPB1	1	0	0	2	0	0	0	0	0	0	3	3	0	1	1
HSPD1	0	0	0	12	3	1	0	2	0	0	18	12	3	3	3
HSPE1	0	0	0	11	0	0	0	0	0	0	11	11	0	0	0
HTATSF1	1	1	0	4	1	2	0	0	0	0	9	5	2	4	4
HUWE1	0	0	0	6	0	6	0	0	0	0	12	6	0	6	6
IBA57	1	0	0	13	0	0	0	0	0	0	14	14	0	1	1
IDH1	0	0	0	10	0	1	0	0	0	0	11	10	0	1	1
IDH2	1	0	0	5	0	2	0	0	0	0	8	6	0	3	3
IFI16	1	0	0	10	0	2	0	0	0	0	13	11	0	3	3
IFIT2	0	0	0	7	0	1	0	1	0	0	9	7	0	2	2
IFIT5	0	0	0	4	0	2	0	0	0	0	6	4	0	2	2
IGF2BP1	1	0	1	8	0	3	0	0	0	0	13	9	0	5	4
IGF2BP2	0	0	0	13	1	2	0	0	0	0	16	13	1	2	2
IGF2BP3	1	0	0	11	0	1	0	0	0	0	13	12	0	2	2
ILF2	2	0	0	13	0	0	0	0	0	0	15	15	0	2	2
ILF3	0	0	0	7	1	2	0	0	0	0	10	7	1	2	2
IMMT	0	0	0	7	8	1	0	1	0	0	17	7	8	2	2
IMP3	0	0	0	3	0	1	0	0	0	0	4	3	0	1	1
IPO4	0	0	0	3	0	0	0	0	0	0	3	3	0	0	0
IPO5	2	0	0	39	1	1	0	0	0	0	43	41	1	3	3
IQCG	0	0	0	6	0	1	0	0	0	0	7	6	0	1	1
IREB2	0	0	0	1	13	3	0	1	0	0	18	1	13	4	4
ISG20L2	1	0	0	15	6	0	0	0	0	0	22	16	6	1	1
ISY1	0	0	0	7	7	0	0	0	0	0	14	7	7	0	0
JUN	0	0	0	12	1	1	0	0	0	0	14	12	1	1	1
KCTD12	4	0	0	3	0	0	0	0	0	0	7	7	0	4	4
KDM5A	0	1	1	16	9	4	0	1	0	0	32	16	10	7	6
KHDRBS1	0	0	0	2	5	0	0	0	0	0	7	2	5	0	0
KHDRBS3	4	0	0	18	0	0	0	0	0	0	22	22	0	4	4
KHSRP	0	0	0	7	2	2	0	0	0	0	11	7	2	2	2
KIAA0100	1	0	0	12	4	3	0	0	0	0	20	13	4	4	4
MARF1	0	0	0	8	3	4	0	0	0	0	15	8	3	4	4
KIAA1324	0	1	0	5	0	2	0	0	0	0	8	5	1	3	3
VIRMA	5	0	0	43	8	3	0	3	0	0	62	48	8	11	11
KIF1C	0	1	0	3	7	0	0	0	0	0	11	3	8	1	1
KMT2C	1	0	0	10	1	2	0	0	2	0	16	11	1	5	5
KNOP1	0	0	0	11	6	0	0	0	0	0	17	11	6	0	0
KPNA2	2	0	0	9	0	1	0	0	0	0	12	11	0	3	3
KPNB1	1	0	0	7	3	1	0	1	0	0	13	8	3	3	3
KRI1	0	0	0	11	0	1	0	0	0	0	12	11	0	1	1
KRR1	0	0	0	5	4	2	0	0	0	0	11	5	4	2	2
KRT18	0	0	0	10	0	0	0	0	0	0	10	10	0	0	0
KTN1	0	0	0	4	8	0	0	1	0	0	13	4	8	1	1
KYAT3	0	1	0	6	1	3	0	0	0	0	11	6	2	4	4
LAMA2	0	0	0	5	0	4	0	2	0	0	11	5	0	6	6
LARP1	0	0	0	5	4	3	0	1	0	0	13	5	4	4	4
LARP1B	0	0	0	6	9	2	0	1	0	0	18	6	9	3	3
LARP4	0	0	0	11	8	0	0	2	0	0	21	11	8	2	2
LARP4B	0	0	0	7	8	1	0	2	0	0	18	7	8	3	3
LARP7	0	0	0	1	9	0	0	0	0	0	10	1	9	0	0
LAS1L	0	1	0	7	0	4	0	0	0	0	12	7	1	5	5
LASP1	3	0	1	9	3	0	0	0	0	0	16	12	3	4	3
LBR	1	0	0	12	3	3	0	0	0	0	19	13	3	4	4
LDHA	0	0	0	9	3	1	0	0	0	0	13	9	3	1	1
LDHB	1	1	0	12	0	1	0	0	0	0	15	13	1	3	3
LEPR	0	0	0	8	0	4	0	1	0	0	13	8	0	5	5
LGALS1	0	0	0	10	0	0	0	0	0	0	10	10	0	0	0
LGALS3	0	0	1	5	0	0	0	0	0	0	6	5	0	1	0
LIMA1	0	0	0	5	0	2	0	2	0	0	9	5	0	4	4
LIN28B	0	0	0	2	0	1	0	0	0	0	3	2	0	1	1
LIN7C	0	0	0	3	8	2	0	0	0	0	13	3	8	2	2
LLPH	0	0	0	9	5	1	0	0	0	0	15	9	5	1	1
LMF2	0	3	0	8	0	0	0	1	0	0	12	8	3	4	4
LMNA	1	0	0	12	0	3	0	0	0	0	16	13	0	4	4
LRP1	0	0	0	7	0	7	0	1	0	0	15	7	0	8	8
LRPPRC	0	0	0	9	7	2	0	0	0	0	18	9	7	2	2
LRRC47	0	1	0	2	35	0	0	0	0	0	38	2	36	1	1
LRRC59	1	0	0	8	2	2	0	0	0	0	13	9	2	3	3
LSM1	4	1	0	12	6	0	0	0	0	0	23	16	7	5	5
LSM14A	0	0	0	11	3	3	0	2	0	0	19	11	3	5	5
LSM14B	15	0	0	95	1	0	0	0	0	0	111	110	1	15	15
LSM2	2	0	0	8	0	1	0	0	0	0	11	10	0	3	3
LSM3	1	0	0	8	2	0	0	1	0	0	12	9	2	2	2
LSM4	0	0	0	7	0	0	0	0	0	0	7	7	0	0	0
LSM6	0	0	0	4	3	0	0	0	0	0	7	4	3	0	0
LSM8	0	0	0	10	0	0	0	0	0	0	10	10	0	0	0
LTA4H	0	0	0	15	1	0	0	0	0	0	16	15	1	0	0
LUC7L	0	1	0	6	0	1	0	0	0	0	8	6	1	2	2
LUC7L2	0	0	0	14	6	0	0	0	0	0	20	14	6	0	0
LUC7L3	1	0	0	9	1	2	0	1	0	0	14	10	1	4	4
LYAR	1	0	0	6	7	2	0	0	0	0	16	7	7	3	3
MACF1	0	0	0	8	0	10	0	1	0	0	19	8	0	11	11
MAGOH	0	0	0	5	1	0	0	0	0	0	6	5	1	0	0
MAGOHB	1	0	0	8	2	1	0	0	0	0	12	9	2	2	2
MAK16	1	4	0	9	17	1	0	1	0	0	33	10	21	7	7
MANF	0	1	0	1	0	0	0	0	0	0	2	1	1	1	1
MAP1B	0	0	0	7	0	2	0	2	0	0	11	7	0	4	4
MAP2	0	0	0	2	0	7	0	2	0	0	11	2	0	9	9
MAP4	1	2	0	8	4	2	0	0	0	0	17	9	6	5	5
MAPRE1	18	0	0	60	2	0	0	0	0	0	80	78	2	18	18
MAPT	1	0	0	3	0	5	0	0	0	0	9	4	0	6	6
MARK2	0	0	0	5	3	1	0	0	0	0	9	5	3	1	1
MAT1A	2	0	0	7	0	2	0	0	0	0	11	9	0	4	4
MAT2A	0	0	0	8	0	1	0	0	0	0	9	8	0	1	1
MATR3	0	0	0	3	10	3	0	0	0	0	16	3	10	3	3
MAZ	0	0	0	8	0	0	0	0	0	0	8	8	0	0	0
MBNL1	0	0	0	10	4	1	0	0	0	0	15	10	4	1	1
MBNL2	2	0	0	34	0	2	0	0	0	0	38	36	0	4	4
MBNL3	0	1	0	7	0	1	0	2	0	0	11	7	1	4	4
MCAT	0	1	0	3	0	1	0	0	0	0	5	3	1	2	2
MCRIP2	0	1	0	2	0	0	0	0	0	0	3	2	1	1	1
MDC1	2	0	0	6	0	4	0	0	0	0	12	8	0	6	6
MDH1	0	0	0	10	0	1	0	0	0	0	11	10	0	1	1
MDH2	1	0	0	10	0	1	0	0	0	0	12	11	0	2	2
MECP2	1	0	0	7	0	1	0	0	0	0	9	8	0	2	2
MEPCE	0	0	0	21	0	3	0	0	0	0	24	21	0	3	3
METAP2	0	0	0	6	7	2	0	0	0	0	15	6	7	2	2
METTL16	0	1	0	3	11	4	0	0	0	0	19	3	12	5	5
METTL8	0	0	0	9	5	0	0	0	0	0	14	9	5	0	0
MEX3A	1	0	0	12	0	3	0	0	0	0	16	13	0	4	4
MEX3B	0	0	0	8	0	1	0	0	0	0	9	8	0	1	1
MEX3C	0	4	0	2	6	2	0	0	0	0	14	2	10	6	6
MEX3D	0	0	0	5	0	2	0	0	0	0	7	5	0	2	2
MFAP1	0	1	0	5	8	1	0	0	0	0	15	5	9	2	2
MGST1	1	1	0	9	0	1	0	0	0	0	12	10	1	3	3
MKI67	0	0	0	5	0	7	0	1	0	1	14	5	0	9	9
MKRN1	0	0	0	23	2	1	0	0	0	0	26	23	2	1	1
MKRN2	1	1	0	14	6	2	0	0	0	0	24	15	7	4	4
MKRN3	0	0	0	11	0	4	0	0	0	0	15	11	0	4	4
MMAA	0	0	0	3	7	2	0	1	0	0	13	3	7	3	3
MOV10	1	0	1	6	3	1	0	0	0	0	12	7	3	3	2
MPHOSPH10	0	0	0	8	7	0	0	0	0	0	15	8	7	0	0
MRM1	0	0	0	8	2	0	0	1	0	0	11	8	2	1	1
MRM3	0	2	0	1	26	0	0	0	0	0	29	1	28	2	2
MRPL1	0	0	0	5	1	1	0	2	0	0	9	5	1	3	3
MRPL10	1	0	0	9	2	0	0	0	0	0	12	10	2	1	1
MRPL11	0	0	0	8	0	0	0	0	0	0	8	8	0	0	0
MRPL13	5	0	0	8	0	1	0	0	0	0	14	13	0	6	6
MRPL14	3	0	0	5	0	0	0	0	0	0	8	8	0	3	3
MRPL15	3	0	0	6	0	1	0	0	0	0	10	9	0	4	4
MRPL16	0	1	0	4	0	0	0	0	0	0	5	4	1	1	1
MRPL19	0	0	0	4	8	1	0	0	0	0	13	4	8	1	1
MRPL2	3	0	0	9	0	0	0	0	0	0	12	12	0	3	3
MRPL20	0	1	0	2	0	0	0	0	0	0	3	2	1	1	1
MRPL21	1	0	0	7	0	0	0	0	0	0	8	8	0	1	1
MRPL22	0	0	0	6	0	0	0	0	0	0	6	6	0	0	0
MRPL24	1	0	0	12	0	0	0	0	0	0	13	13	0	1	1
MRPL27	1	0	0	7	0	0	0	0	0	0	8	8	0	1	1
MRPL28	0	1	0	1	0	0	0	0	0	0	2	1	1	1	1
MRPL3	0	0	0	11	3	1	0	0	0	0	15	11	3	1	1
MRPL32	1	0	0	6	0	1	0	0	0	0	8	7	0	2	2
MRPL34	0	0	0	4	0	0	0	0	0	0	4	4	0	0	0
MRPL37	0	0	1	5	5	1	0	0	0	0	12	5	5	2	1
MRPL39	0	0	0	5	0	2	0	0	0	0	7	5	0	2	2
MRPL4	0	0	0	8	0	0	0	0	0	0	8	8	0	0	0
MRPL40	0	0	0	3	0	0	0	0	0	0	3	3	0	0	0
MRPL41	1	2	0	4	0	0	0	0	0	0	7	5	2	3	3
MRPL42	0	0	1	9	4	0	0	0	0	0	14	9	4	1	0
MRPL43	0	0	0	12	0	0	0	0	0	0	12	12	0	0	0
MRPL44	0	0	0	8	0	1	0	0	0	1	10	8	0	2	2
MRPL45	2	0	1	13	1	0	0	1	0	0	18	15	1	4	3
MRPL51	1	0	0	6	3	0	0	0	0	0	10	7	3	1	1
MRPL54	0	0	0	5	0	1	0	0	0	0	6	5	0	1	1
MRPL57	10	0	0	20	0	0	0	0	0	0	30	30	0	10	10
MRPL9	2	0	0	14	0	0	0	0	0	0	16	16	0	2	2
MRPS10	3	0	0	9	7	0	0	1	0	0	20	12	7	4	4
MRPS11	1	0	0	8	0	0	0	0	0	0	9	9	0	1	1
MRPS12	0	0	0	6	0	0	0	0	0	0	6	6	0	0	0
MRPS14	2	0	0	15	4	1	0	0	0	0	22	17	4	3	3
MRPS15	0	0	0	2	0	0	0	1	0	0	3	2	0	1	1
MRPS18A	3	0	0	5	0	0	0	0	0	0	8	8	0	3	3
MRPS18C	0	0	0	3	2	0	0	1	0	0	6	3	2	1	1
MRPS21	2	0	0	7	0	1	0	0	0	0	10	9	0	3	3
MRPS23	1	0	0	4	0	1	0	0	0	0	6	5	0	2	2
MRPS24	0	0	0	6	0	2	0	0	0	0	8	6	0	2	2
MRPS26	0	0	0	11	0	0	0	0	0	0	11	11	0	0	0
MRPS28	6	0	0	12	0	0	0	0	0	0	18	18	0	6	6
MRPS30	2	0	0	8	0	2	0	0	0	0	12	10	0	4	4
MRPS31	6	0	0	63	1	0	0	1	0	0	71	69	1	7	7
MRPS35	1	0	0	13	1	0	0	0	0	0	15	14	1	1	1
MRPS5	0	0	0	8	0	0	0	1	0	0	9	8	0	1	1
MRPS7	1	0	0	12	0	0	0	0	0	0	13	13	0	1	1
MRPS9	0	0	0	9	2	0	0	0	0	0	11	9	2	0	0
MRTO4	0	1	0	2	0	1	0	0	0	0	4	2	1	2	2
MSI1	0	0	0	11	0	0	0	0	0	0	11	11	0	0	0
MSI2	1	0	0	4	0	1	0	0	0	0	6	5	0	2	2
MSN	0	1	0	8	0	2	0	0	0	0	11	8	1	3	3
MTCL1	1	1	0	5	0	2	0	0	0	0	9	6	1	4	4
MTDH	6	0	0	44	4	2	0	1	0	0	57	50	4	9	9
MTERF1	0	0	0	5	0	1	0	2	0	0	8	5	0	3	3
MTHFD1	0	0	0	6	7	0	0	0	0	0	13	6	7	0	0
MTHFSD	0	0	0	14	0	2	0	0	0	0	16	14	0	2	2
MTIF2	0	0	0	12	8	3	0	0	0	0	23	12	8	3	3
MTO1	0	0	0	3	5	0	0	0	0	0	8	3	5	0	0
MTPAP	0	0	0	4	9	2	0	0	0	0	15	4	9	2	2
MTRF1	7	0	0	34	1	2	0	1	0	0	45	41	1	10	10
MYBBP1A	0	1	0	0	4	0	0	0	0	0	5	0	5	1	1
MYEF2	0	0	0	4	0	2	0	0	0	0	6	4	0	2	2
MYH14	0	0	0	3	0	2	0	0	0	0	5	3	0	2	2
MYH9	0	0	1	4	1	3	0	0	0	0	9	4	1	4	3
MYO18A	1	0	0	8	1	4	0	0	0	0	14	9	1	5	5
MYO5A	0	0	0	7	0	5	0	0	0	0	12	7	0	5	5
NAA15	0	0	0	3	8	1	0	1	0	0	13	3	8	2	2
NAA50	0	0	0	7	2	0	0	0	0	0	9	7	2	0	0
NAF1	0	0	0	5	7	1	0	2	0	0	15	5	7	3	3
NAP1L1	0	0	0	9	3	3	0	0	0	0	15	9	3	3	3
NAP1L4	0	0	0	8	5	2	0	1	0	0	16	8	5	3	3
NARS	0	2	0	1	23	2	0	0	0	0	28	1	25	4	4
NAT10	0	0	0	8	1	1	0	0	0	0	10	8	1	1	1
NBPF10	2	0	0	11	0	1	0	1	0	0	15	13	0	4	4
NCBP1	0	0	0	9	4	5	0	2	0	0	20	9	4	7	7
NCBP2	0	0	0	11	1	1	0	0	0	0	13	11	1	1	1
NCBP3	0	1	0	3	7	0	0	0	0	0	11	3	8	1	1
NCL	0	0	0	10	1	1	0	0	0	1	13	10	1	2	2
NCOA5	15	0	0	95	1	1	0	1	0	0	113	110	1	17	17
NDRG1	5	0	0	20	0	0	0	0	0	0	25	25	0	5	5
NDRG2	0	0	0	6	0	2	0	0	0	0	8	6	0	2	2
NDRG4	0	0	0	7	0	1	0	0	0	0	8	7	0	1	1
NDUFS6	0	0	0	1	0	0	0	0	0	0	1	1	0	0	0
NDUFV3	0	0	0	7	10	0	0	1	0	0	18	7	10	1	1
NELFE	2	0	0	4	0	1	0	1	0	0	8	6	0	4	4
NFX1	0	0	0	14	2	2	0	0	0	0	18	14	2	2	2
NGDN	0	0	0	4	11	1	0	0	0	0	16	4	11	1	1
NGRN	1	0	0	4	4	2	0	0	0	0	11	5	4	3	3
NHP2	0	0	0	8	0	2	0	0	0	0	10	8	0	2	2
NIFK	0	0	0	9	8	1	0	0	0	0	18	9	8	1	1
NIP7	0	0	0	11	4	1	0	0	0	0	16	11	4	1	1
NKAP	0	0	0	7	0	3	0	0	0	0	10	7	0	3	3
NKRF	0	0	0	6	2	1	0	0	0	0	9	6	2	1	1
NKTR	1	0	0	8	0	3	0	0	0	0	12	9	0	4	4
NLRP11	0	0	0	3	0	4	0	1	0	0	8	3	0	5	5
NMD3	0	0	0	9	2	1	0	0	0	0	12	9	2	1	1
NME1	1	0	0	8	0	0	0	0	0	0	9	9	0	1	1
NMT1	1	0	0	15	8	1	0	1	0	0	26	16	8	3	3
NOA1	0	1	0	5	7	1	0	0	0	0	14	5	8	2	2
NOC2L	0	1	0	4	0	5	0	0	0	0	10	4	1	6	6
NOC3L	1	0	0	7	3	1	0	1	0	0	13	8	3	3	3
NOC4L	0	0	0	9	0	0	0	0	0	0	9	9	0	0	0
NOL10	0	1	0	10	10	1	0	0	0	0	22	10	11	2	2
NOL11	2	0	0	7	9	2	0	0	0	0	20	9	9	4	4
NOL12	0	0	0	6	2	0	0	0	0	0	8	6	2	0	0
NOL6	0	0	0	14	1	0	0	1	0	0	16	14	1	1	1
NOL7	0	0	0	10	6	0	0	0	0	0	16	10	6	0	0
NOL8	0	0	0	4	9	3	0	1	0	0	17	4	9	4	4
NOLC1	0	0	0	3	6	0	0	0	0	0	9	3	6	0	0
NOM1	0	0	0	16	0	5	0	0	0	0	21	16	0	5	5
NONO	0	1	0	5	2	1	0	0	0	0	9	5	3	2	2
NOP14	1	0	0	5	12	4	0	1	0	0	23	6	12	6	6
NOP16	0	0	0	5	0	0	0	0	0	0	5	5	0	0	0
NOP2	1	0	0	12	5	1	0	1	0	0	20	13	5	3	3
NOP56	0	0	0	25	0	2	0	1	0	0	28	25	0	3	3
NOP58	0	0	0	7	7	1	0	1	0	0	16	7	7	2	2
NOP9	0	0	0	3	6	0	0	0	0	0	9	3	6	0	0
NOSIP	0	0	0	5	0	3	0	0	0	0	8	5	0	3	3
NOVA1	0	1	0	2	0	5	0	0	0	0	8	2	1	6	6
NOVA2	0	0	0	7	0	2	0	0	0	0	9	7	0	2	2
NPM1	0	0	0	6	5	1	0	0	0	0	12	6	5	1	1
NPM3	0	0	0	5	0	0	0	0	0	0	5	5	0	0	0
NQO1	0	0	0	6	0	0	0	0	0	0	6	6	0	0	0
NSA2	0	0	0	6	7	0	0	0	0	0	13	6	7	0	0
NSF	1	0	0	6	5	2	0	0	0	0	14	7	5	3	3
NSFL1C	0	0	0	41	21	2	0	0	0	0	64	41	21	2	2
NSRP1	0	0	0	8	9	1	0	0	0	0	18	8	9	1	1
NSUN2	1	0	0	5	4	2	0	0	0	0	12	6	4	3	3
NSUN5	1	0	0	4	0	0	0	0	0	0	5	5	0	1	1
NTPCR	1	1	0	6	0	0	0	0	0	0	8	7	1	2	2
NUCKS1	2	0	0	19	4	0	0	1	0	0	26	21	4	3	3
NUDT16L1	0	1	0	10	0	0	0	0	0	0	11	10	1	1	1
NUDT21	0	0	0	7	8	0	0	0	0	0	15	7	8	0	0
NUFIP2	0	0	0	6	8	1	0	0	0	0	15	6	8	1	1
NUP42	1	0	0	18	2	1	0	0	0	0	22	19	2	2	2
NUSAP1	0	1	0	3	4	1	0	0	0	0	9	3	5	2	2
NVL	1	0	0	18	6	3	0	0	0	0	28	19	6	4	4
NXF1	0	0	0	5	5	2	0	0	0	0	12	5	5	2	2
OASL	0	0	0	6	0	2	0	0	0	0	8	6	0	2	2
OGN	0	0	0	4	0	3	0	0	0	0	7	4	0	3	3
OLA1	0	0	0	11	1	2	0	1	0	0	15	11	1	3	3
OTUD4	0	0	0	6	9	2	0	2	0	0	19	6	9	4	4
P2RX7	0	0	0	4	0	0	0	0	0	0	4	4	0	0	0
P4HB	1	0	0	12	1	0	0	0	0	0	14	13	1	1	1
PA2G4	0	0	0	6	2	1	0	0	0	0	9	6	2	1	1
PABPC1	6	0	0	52	3	0	0	1	0	0	62	58	3	7	7
PABPC1L	17	0	0	41	0	2	0	0	0	0	60	58	0	19	19
PABPC4	0	0	0	5	2	2	0	0	0	0	9	5	2	2	2
PABPC4L	0	1	0	13	0	0	0	0	0	0	14	13	1	1	1
PABPN1	0	0	0	3	0	1	0	0	0	0	4	3	0	1	1
PAFAH1B3	0	0	0	7	0	1	0	0	0	0	8	7	0	1	1
PAICS	0	1	0	4	5	1	0	1	0	0	12	4	6	3	3
PAIP1	2	0	0	9	2	2	0	0	0	0	15	11	2	4	4
TENT4B	1	0	0	11	2	1	0	1	0	0	16	12	2	3	3
PARK7	0	1	0	3	2	0	0	0	0	0	6	3	3	1	1
PARN	0	0	0	13	1	0	0	1	0	0	15	13	1	1	1
PARP1	1	0	0	11	1	1	0	0	0	0	14	12	1	2	2
PARP12	0	0	0	18	1	1	0	0	0	0	20	18	1	1	1
PATL1	0	1	0	6	4	1	0	0	0	0	12	6	5	2	2
PATZ1	0	0	0	3	3	1	0	0	0	0	7	3	3	1	1
PAWR	0	0	0	6	3	3	0	0	0	0	12	6	3	3	3
PC	0	0	0	5	0	3	0	0	0	0	8	5	0	3	3
PCBP1	0	0	0	7	1	9	0	0	0	0	17	7	1	9	9
PCBP2	0	0	0	11	1	2	0	0	0	0	14	11	1	2	2
PCBP3	0	1	0	8	0	0	0	0	0	0	9	8	1	1	1
PCBP4	0	1	0	4	0	0	0	0	0	0	5	4	1	1	1
PCDH20	2	0	0	26	0	4	0	0	0	0	32	28	0	6	6
PCDHGA9	0	0	0	7	0	4	0	0	0	0	11	7	0	4	4
PCNP	0	0	0	5	8	1	0	0	0	0	14	5	8	1	1
PCSK9	0	0	0	5	0	1	0	0	0	0	6	5	0	1	1
PDAP1	0	0	0	19	0	0	0	0	0	0	19	19	0	0	0
PDCD11	0	0	0	2	6	5	0	0	0	0	13	2	6	5	5
PDCD6IP	1	0	0	9	7	2	0	2	0	0	21	10	7	5	5
PDIA2	0	1	0	8	0	0	0	0	0	0	9	8	1	1	1
PDIA3	0	1	0	3	1	2	0	0	0	0	7	3	2	3	3
PDIA4	0	0	0	7	0	1	0	0	0	0	8	7	0	1	1
PDLIM5	0	0	0	6	0	2	0	0	0	0	8	6	0	2	2
PDS5A	0	0	0	4	10	4	0	0	0	0	18	4	10	4	4
PEBP1	0	0	0	7	1	0	0	0	0	0	8	7	1	0	0
PEF1	0	0	0	3	5	1	0	0	0	0	9	3	5	1	1
PEG10	0	0	0	5	0	3	0	0	0	0	8	5	0	3	3
PELP1	0	1	0	3	2	1	0	0	0	0	7	3	3	2	2
PES1	0	0	0	6	5	0	0	0	0	0	11	6	5	0	0
PFN1	0	1	0	7	0	0	0	0	0	0	8	7	1	1	1
PGRMC1	0	0	0	10	0	0	0	0	0	0	10	10	0	0	0
PHF10	0	0	0	6	8	2	0	0	0	0	16	6	8	2	2
PHF3	1	0	0	4	9	4	0	2	0	0	20	5	9	7	7
PHF5A	0	0	0	8	0	0	0	0	0	0	8	8	0	0	0
PHF6	1	0	0	3	4	0	0	0	0	0	8	4	4	1	1
PHGDH	1	0	0	6	0	0	0	0	0	0	7	7	0	1	1
PIN4	0	1	0	10	0	0	0	0	0	0	11	10	1	1	1
PKM	0	0	0	1	0	0	0	0	0	0	1	1	0	0	0
PKN2	0	1	0	5	8	5	0	0	0	0	19	5	9	6	6
PLA2G1B	0	0	0	7	0	0	0	1	0	0	8	7	0	1	1
PLEC	6	0	0	19	0	5	0	0	0	0	30	25	0	11	11
PMS1	0	0	0	6	7	2	0	0	0	0	15	6	7	2	2
PNISR	0	0	0	5	0	2	0	1	0	0	8	5	0	3	3
PNN	0	0	0	4	2	0	0	2	0	0	8	4	2	2	2
PNO1	0	0	0	7	0	1	0	0	0	0	8	7	0	1	1
PNPT1	0	0	0	9	5	4	0	0	0	0	18	9	5	4	4
POLDIP3	0	1	0	5	20	1	0	1	0	0	28	5	21	3	3
POLR2A	0	2	0	1	1	4	0	0	0	0	8	1	3	6	6
POLR2B	0	1	0	5	10	2	0	0	0	0	18	5	11	3	3
POLRMT	0	0	0	7	0	3	0	0	0	0	10	7	0	3	3
POP1	6	0	1	22	0	3	0	1	0	0	33	28	0	11	10
POP7	0	0	0	7	0	0	0	0	0	0	7	7	0	0	0
POU5F1	2	0	0	10	0	0	0	0	0	1	13	12	0	3	3
PPAN	0	0	0	10	1	0	0	1	0	0	12	10	1	1	1
PPHLN1	0	0	0	8	8	3	0	0	0	0	19	8	8	3	3
PPIA	0	0	0	13	0	0	0	0	0	0	13	13	0	0	0
PPIB	0	0	0	6	0	0	0	0	0	0	6	6	0	0	0
PPID	0	0	0	7	10	2	0	1	0	0	20	7	10	3	3
PPIE	0	0	0	4	0	0	0	0	0	0	4	4	0	0	0
PPIF	3	0	0	11	0	0	0	0	0	0	14	14	0	3	3
PPIG	0	0	0	4	8	2	0	0	0	0	14	4	8	2	2
PPIL4	0	0	0	4	11	0	0	0	0	0	15	4	11	0	0
PPP1CC	0	0	0	5	8	1	0	0	0	0	14	5	8	1	1
PPP1R10	2	0	0	5	4	1	0	0	0	0	12	7	4	3	3
PPRC1	0	0	0	3	3	3	0	0	0	0	9	3	3	3	3
PRDX1	0	0	1	5	0	0	0	1	0	0	7	5	0	2	1
PRDX3	0	0	0	7	1	0	0	0	0	0	8	7	1	0	0
PRKAR2A	2	2	0	4	6	2	0	0	0	0	16	6	8	6	6
PRKDC	3	0	0	21	0	5	0	3	0	0	32	24	0	11	11
PRKRA	0	0	0	11	1	3	0	0	0	0	15	11	1	3	3
PRMT1	0	0	0	8	0	0	0	0	0	0	8	8	0	0	0
PRPF3	2	0	0	14	1	1	0	0	0	0	18	16	1	3	3
PRPF31	0	0	0	1	0	0	0	0	0	0	1	1	0	0	0
PRPF38A	0	0	0	6	8	3	0	0	0	0	17	6	8	3	3
PRPF38B	0	1	0	2	8	1	0	2	0	0	14	2	9	4	4
PRPF40A	0	1	0	7	10	1	0	0	0	0	19	7	11	2	2
PRPF4B	0	0	0	6	6	0	0	1	0	0	13	6	6	1	1
PRPF6	15	0	0	83	0	1	0	0	0	0	99	98	0	16	16
PRPF8	0	1	0	3	7	1	0	1	0	0	13	3	8	3	3
PRR3	2	0	0	8	0	0	0	0	0	0	10	10	0	2	2
PRRC2A	2	0	0	9	6	3	0	0	0	0	20	11	6	5	5
PRRC2B	1	0	0	4	5	6	0	1	0	0	17	5	5	8	8
PRRC2C	2	0	0	13	1	6	0	1	0	0	23	15	1	9	9
PSIP1	1	1	0	10	6	0	0	0	0	0	18	11	7	2	2
PSMA4	0	0	0	5	1	0	0	0	0	0	6	5	1	0	0
PSMB1	0	0	0	1	0	0	0	0	0	0	1	1	0	0	0
PSMC1	0	0	0	4	4	3	0	0	0	0	11	4	4	3	3
PSMC2	1	0	0	18	1	1	0	0	0	0	21	19	1	2	2
PSMD4	2	0	0	20	2	0	0	0	0	0	24	22	2	2	2
PSPC1	10	0	0	6	1	3	0	0	0	0	20	16	1	13	13
PTBP1	0	0	0	8	2	0	0	0	0	0	10	8	2	0	0
PTBP2	0	0	0	5	0	3	0	0	0	0	8	5	0	3	3
PTBP3	0	0	0	3	7	0	0	0	0	0	10	3	7	0	0
PTCD1	0	0	0	12	0	1	0	0	0	0	13	12	0	1	1
PTCD2	0	0	0	2	2	2	0	0	0	0	6	2	2	2	2
PTCD3	0	0	0	7	3	3	0	0	0	0	13	7	3	3	3
PTDSS1	5	0	0	61	2	2	0	1	0	0	71	66	2	8	8
PTMA	0	0	0	5	2	0	0	0	0	0	7	5	2	0	0
PTPN1	14	0	0	68	1	2	0	0	0	0	85	82	1	16	16
PTPN12	1	0	0	11	1	2	0	3	0	0	18	12	1	6	6
CAVIN1	1	0	0	9	0	1	0	0	0	0	11	10	0	2	2
PTRH1	0	0	0	8	0	0	0	0	0	0	8	8	0	0	0
PUF60	5	0	0	22	0	1	0	0	0	0	28	27	0	6	6
PUM1	0	0	0	2	5	6	0	0	0	0	13	2	5	6	6
PUM2	0	0	0	9	6	0	0	1	0	0	16	9	6	1	1
PUM3	0	2	0	10	6	3	0	0	0	0	21	10	8	5	5
PURA	0	0	0	6	2	0	0	0	0	0	8	6	2	0	0
PURB	0	0	0	20	3	1	0	0	0	0	24	20	3	1	1
PURG	0	4	0	8	0	2	0	0	0	0	14	8	4	6	6
PUS1	0	0	0	6	0	0	0	0	0	0	6	6	0	0	0
PUS7	1	0	0	17	1	1	0	1	0	0	21	18	1	3	3
PWP2	0	0	0	9	12	1	0	0	0	0	22	9	12	1	1
PYM1	0	0	0	10	0	1	0	0	0	0	11	10	0	1	1
QKI	0	0	0	10	0	1	0	0	0	0	11	10	0	1	1
R3HDM1	0	1	0	6	2	3	0	0	0	0	12	6	3	4	4
R3HDM2	0	0	0	10	2	1	0	0	0	0	13	10	2	1	1
RACK1	0	0	0	12	4	0	0	0	0	0	16	12	4	0	0
RALY	18	0	2	57	0	0	0	0	0	0	77	75	0	20	18
RALYL	4	0	0	4	0	1	0	0	0	0	9	8	0	5	5
RAN	0	0	0	11	0	0	0	0	0	0	11	11	0	0	0
RANBP2	0	0	0	9	0	6	0	1	0	0	16	9	0	7	7
RARS2	0	0	0	9	6	4	0	0	0	0	19	9	6	4	4
RAVER1	0	0	0	8	0	0	0	0	0	0	8	8	0	0	0
RAVER2	0	0	0	2	4	1	0	0	0	0	7	2	4	1	1
RBBP5	2	0	0	11	9	1	0	0	0	0	23	13	9	3	3
RBBP6	0	0	0	3	8	3	0	2	0	1	17	3	8	6	6
RBFOX2	0	0	0	8	6	0	0	0	0	0	14	8	6	0	0
RBM10	0	0	0	8	3	1	0	0	4	0	16	8	3	5	5
RBM12	18	0	1	12	5	2	0	1	0	0	39	30	5	22	21
RBM12B	6	0	0	9	1	2	0	1	0	0	19	15	1	9	9
RBM14	0	0	0	5	0	3	0	0	0	0	8	5	0	3	3
RBM14-RBM4	0	0	0	0	0	0	0	0	0	0	0	0	0	0	0
RBM15	0	1	0	5	0	5	0	0	0	0	11	5	1	6	6
RBM15B	0	1	0	5	4	0	0	0	0	0	10	5	5	1	1
RBM19	0	0	0	9	0	1	0	0	0	0	10	9	0	1	1
RBM20	0	0	0	2	0	1	0	0	0	0	3	2	0	1	1
RBM22	0	0	0	10	10	1	0	0	0	0	21	10	10	1	1
RBM23	0	0	0	8	7	1	0	0	0	0	16	8	7	1	1
RBM24	0	0	0	2	0	1	0	0	0	0	3	2	0	1	1
RBM25	0	0	0	6	8	4	0	0	0	0	18	6	8	4	4
RBM26	3	0	0	26	0	3	0	0	0	0	32	29	0	6	6
RBM27	0	0	0	6	8	1	0	2	0	0	17	6	8	3	3
RBM28	0	0	0	16	1	0	0	1	0	0	18	16	1	1	1
RBM3	0	0	0	15	0	0	0	0	0	0	15	15	0	0	0
RBM33	0	0	0	8	1	3	0	2	0	0	14	8	1	5	5
RBM34	2	0	0	12	8	2	0	0	0	0	24	14	8	4	4
RBM38	16	0	0	12	0	0	0	0	0	0	28	28	0	16	16
RBM39	19	0	0	39	1	0	0	1	0	0	60	58	1	20	20
RBM4	0	0	0	6	2	2	0	1	0	0	11	6	2	3	3
RBM42	0	0	0	7	0	2	0	0	0	0	9	7	0	2	2
RBM45	0	0	0	7	4	2	0	0	0	0	13	7	4	2	2
RBM47	0	0	0	7	1	1	0	0	0	0	9	7	1	1	1
RBM4B	0	0	0	8	0	1	0	0	0	0	9	8	0	1	1
RBM5	0	1	0	8	1	2	0	1	0	0	13	8	2	4	4
RBM6	0	1	0	5	0	1	0	1	0	0	8	5	1	3	3
RBM7	0	0	0	6	6	2	0	0	0	0	14	6	6	2	2
RBM8A	2	0	0	10	0	0	0	0	0	0	12	12	0	2	2
RBMS1	0	1	0	10	0	1	0	0	0	0	12	10	1	2	2
RBMS2	0	0	0	4	1	1	0	0	0	0	6	4	1	1	1
RBMS3	1	0	0	5	0	1	0	0	0	0	7	6	0	2	2
RBMX	1	1	0	5	0	3	0	0	0	0	10	6	1	5	5
RBMX2	0	1	0	8	1	0	0	0	0	0	10	8	2	1	1
RBMXL1	0	1	0	2	4	1	0	1	0	0	9	2	5	3	3
RBPMS	1	5	0	9	0	0	0	1	0	0	16	10	5	7	7
RC3H1	2	0	0	14	8	2	0	0	0	0	26	16	8	4	4
RC3H2	0	0	0	5	1	4	0	0	0	0	10	5	1	4	4
RCC1L	1	0	0	23	0	1	0	0	0	0	25	24	0	2	2
RCC2	0	1	0	3	4	3	0	0	0	0	11	3	5	4	4
RDX	0	1	0	10	0	4	0	0	0	0	15	10	1	5	5
REPIN1	0	0	0	14	1	0	0	0	0	0	15	14	1	0	0
REXO4	1	0	0	4	0	1	0	1	0	0	7	5	0	3	3
RIDA	6	0	0	30	1	1	0	0	0	0	38	36	1	7	7
RIF1	0	1	0	8	0	2	0	2	0	0	13	8	1	5	5
RIMS1	0	0	0	8	0	9	0	3	0	0	20	8	0	12	12
RNF10	0	0	0	14	2	2	0	0	0	0	18	14	2	2	2
RNH1	0	0	0	6	0	0	0	0	0	0	6	6	0	0	0
RNPS1	0	1	0	11	5	1	0	0	0	0	18	11	6	2	2
ROCK2	0	1	0	8	0	0	0	3	0	0	12	8	1	4	4
ROR2	0	0	0	9	0	1	0	0	0	0	10	9	0	1	1
RP9	1	0	0	12	0	0	0	0	0	0	13	13	0	1	1
RPF1	0	0	0	6	8	2	0	1	0	0	17	6	8	3	3
RPF2	0	0	0	4	0	2	0	1	0	0	7	4	0	3	3
RPGR	0	0	0	7	1	2	0	0	0	0	10	7	1	2	2
RPL10	1	0	0	10	0	0	0	0	0	0	11	11	0	1	1
RPL10A	1	0	0	8	0	1	0	0	0	0	10	9	0	2	2
RPL11	0	0	0	6	0	2	0	0	0	0	8	6	0	2	2
RPL12	0	0	0	11	0	0	0	0	0	0	11	11	0	0	0
RPL13	0	2	0	6	0	0	0	0	0	0	8	6	2	2	2
RPL13A	0	0	0	8	0	1	0	0	0	0	9	8	0	1	1
RPL14	1	0	0	5	0	0	0	0	0	0	6	6	0	1	1
RPL15	1	0	0	7	0	0	0	0	0	0	8	8	0	1	1
RPL17	0	1	0	1	1	0	0	0	0	0	3	1	2	1	1
RPL17-C18ORF32	0	1	0	0	0	0	0	0	0	0	1	0	1	1	1
RPL18	0	0	0	5	0	0	0	0	0	0	5	5	0	0	0
RPL18A	0	0	0	7	0	0	0	0	0	0	7	7	0	0	0
RPL19	4	0	0	14	0	1	0	0	0	0	19	18	0	5	5
RPL21	11	0	0	1	0	2	0	0	0	0	14	12	0	13	13
RPL22	0	1	0	3	5	0	0	1	0	0	10	3	6	2	2
RPL23	2	0	0	8	0	0	0	0	0	0	10	10	0	2	2
RPL23A	1	0	0	13	0	1	0	0	0	0	15	14	0	2	2
RPL24	0	0	0	6	0	0	0	0	0	0	6	6	0	0	0
RPL26	0	1	0	2	0	0	0	0	0	0	3	2	1	1	1
RPL27	1	0	0	6	0	1	0	0	0	0	8	7	0	2	2
RPL27A	0	0	0	6	0	0	0	0	0	0	6	6	0	0	0
RPL28	0	0	0	3	0	2	0	0	0	0	5	3	0	2	2
RPL29	0	1	0	5	0	0	0	0	0	0	6	5	1	1	1
RPL3	0	0	0	2	0	0	0	0	0	0	2	2	0	0	0
RPL30	6	0	0	39	1	0	0	0	0	0	46	45	1	6	6
RPL31	0	0	0	8	0	0	0	0	0	0	8	8	0	0	0
RPL32	1	0	0	6	0	0	0	0	0	0	7	7	0	1	1
RPL35	0	0	0	3	0	1	0	0	0	0	4	3	0	1	1
RPL35A	0	0	0	7	0	0	0	0	0	0	7	7	0	0	0
RPL36	0	0	0	10	0	0	0	0	0	0	10	10	0	0	0
RPL36A	0	1	0	2	0	0	0	0	0	0	3	2	1	1	1
RPL37	1	0	0	4	0	1	0	0	0	0	6	5	0	2	2
RPL37A	0	0	0	3	0	0	0	0	0	0	3	3	0	0	0
RPL38	1	0	0	10	0	0	0	0	0	0	11	11	0	1	1
RPL4	0	0	0	3	0	1	0	0	0	0	4	3	0	1	1
RPL5	0	0	0	6	0	2	0	0	0	0	8	6	0	2	2
RPL6	0	0	0	14	6	2	0	0	0	0	22	14	6	2	2
RPL7	3	0	0	31	1	1	0	0	0	0	36	34	1	4	4
RPL7A	1	0	0	11	1	0	0	0	0	0	13	12	1	1	1
RPL7L1	3	0	0	10	7	0	0	0	0	0	20	13	7	3	3
RPL8	5	0	0	23	0	1	0	0	0	0	29	28	0	6	6
RPLP0	0	0	0	13	0	0	0	0	0	0	13	13	0	0	0
RPLP2	0	0	0	11	0	0	0	0	0	0	11	11	0	0	0
RPN1	0	0	0	13	0	1	0	0	0	0	14	13	0	1	1
RPP25	0	0	0	4	2	0	0	0	0	0	6	4	2	0	0
RPP25L	0	0	0	11	0	0	0	0	0	0	11	11	0	0	0
RPP30	0	0	0	5	5	0	0	0	0	0	10	5	5	0	0
RPRD1B	20	0	0	70	0	1	0	0	0	0	91	90	0	21	21
RPRD2	2	0	0	21	4	2	0	0	0	0	29	23	4	4	4
RPS10	2	0	0	7	0	1	0	0	0	0	10	9	0	3	3
RPS11	0	0	0	5	0	0	0	0	0	0	5	5	0	0	0
RPS12	0	0	0	12	1	1	0	0	0	0	14	12	1	1	1
RPS13	0	0	0	8	0	0	0	0	0	0	8	8	0	0	0
RPS14	0	0	0	8	0	0	0	0	0	0	8	8	0	0	0
RPS15	0	0	0	8	0	0	0	0	0	0	8	8	0	0	0
RPS15A	0	0	0	3	0	1	0	0	0	0	4	3	0	1	1
RPS16	0	0	0	8	0	0	0	0	0	0	8	8	0	0	0
RPS17	0	0	0	8	0	0	0	0	0	0	8	8	0	0	0
RPS18	2	0	0	12	0	0	0	0	0	0	14	14	0	2	2
RPS19	0	0	1	3	0	1	0	0	0	0	5	3	0	2	1
RPS19BP1	0	0	0	6	0	0	0	0	0	0	6	6	0	0	0
RPS2	0	1	0	7	0	0	0	0	0	0	8	7	1	1	1
RPS20	3	0	0	18	0	0	0	0	0	0	21	21	0	3	3
RPS21	15	0	0	28	0	1	0	0	0	0	44	43	0	16	16
RPS23	0	0	0	9	1	0	0	0	0	0	10	9	1	0	0
RPS24	2	0	0	8	0	1	0	0	0	0	11	10	0	3	3
RPS25	1	0	0	5	6	0	0	0	0	0	12	6	6	1	1
RPS26	0	0	0	13	0	1	0	0	0	0	14	13	0	1	1
RPS27	2	0	0	15	0	1	0	0	0	0	18	17	0	3	3
RPS27A	0	0	0	5	0	0	0	0	0	0	5	5	0	0	0
RPS27L	0	0	0	4	0	0	0	0	0	0	4	4	0	0	0
RPS28	0	0	0	5	0	0	0	0	0	0	5	5	0	0	0
RPS3	0	0	0	6	0	2	0	0	0	0	8	6	0	2	2
RPS3A	0	0	0	3	0	1	0	0	0	0	4	3	0	1	1
RPS4X	0	1	0	12	0	0	0	0	0	0	13	12	1	1	1
RPS5	0	0	0	8	0	0	0	0	0	0	8	8	0	0	0
RPS6	0	1	0	8	0	2	0	0	0	0	11	8	1	3	3
RPS7	0	0	0	3	0	0	0	0	0	0	3	3	0	0	0
RPS8	0	0	0	7	0	0	0	0	0	0	7	7	0	0	0
RPS9	0	0	0	2	0	0	0	0	0	0	2	2	0	0	0
RPSA	1	0	0	3	0	0	0	0	0	0	4	4	0	1	1
RPUSD2	0	1	1	3	2	1	0	0	0	0	8	3	3	3	2
RPUSD3	0	0	0	4	0	0	0	1	0	0	5	4	0	1	1
RPUSD4	0	0	0	7	6	0	0	0	0	0	13	7	6	0	0
RRBP1	2	0	0	35	0	2	0	0	0	0	39	37	0	4	4
RRP1	0	0	0	4	4	0	0	0	0	0	8	4	4	0	0
RRP12	0	0	0	5	0	0	0	0	0	0	5	5	0	0	0
RRP15	1	0	0	10	8	0	0	0	0	0	19	11	8	1	1
RRP1B	0	0	0	7	13	2	0	0	0	0	22	7	13	2	2
RRP36	3	0	0	8	0	1	0	0	0	0	12	11	0	4	4
RRP7A	0	1	0	8	0	0	0	0	0	0	9	8	1	1	1
RRP8	0	0	0	5	1	3	0	1	0	0	10	5	1	4	4
RRP9	0	1	0	6	0	1	0	0	0	0	8	6	1	2	2
RRS1	4	0	0	43	1	0	0	0	0	0	48	47	1	4	4
RSL1D1	0	0	0	6	8	1	0	0	0	0	15	6	8	1	1
RSL24D1	0	0	0	2	0	0	0	0	0	0	2	2	0	0	0
RSRC2	0	1	0	3	9	2	0	0	0	0	15	3	10	3	3
RTCA	0	0	0	4	7	1	0	0	0	0	12	4	7	1	1
RTCB	0	0	0	6	5	1	0	0	0	0	12	6	5	1	1
RTF1	0	1	0	3	10	2	0	1	0	0	17	3	11	4	4
RTN4	0	0	0	6	1	2	0	0	0	0	9	6	1	2	2
RWDD4	0	4	0	4	2	0	0	0	0	0	10	4	6	4	4
S100A16	2	0	0	11	0	0	0	0	0	0	13	13	0	2	2
S100A4	2	0	0	4	0	0	0	0	0	0	6	6	0	2	2
S100A9	2	0	0	3	0	0	0	0	0	0	5	5	0	2	2
SAFB	0	0	0	2	5	3	0	0	0	0	10	2	5	3	3
SAFB2	0	0	0	5	3	1	0	1	0	0	10	5	3	2	2
SAMD4A	0	0	0	7	0	1	0	1	0	0	9	7	0	2	2
SAMD4B	0	0	0	12	3	0	0	0	0	0	15	12	3	0	0
SAMSN1	0	2	0	1	0	5	0	0	0	0	8	1	2	7	7
SAP18	10	0	0	66	2	1	0	0	0	0	79	76	2	11	11
SAP30BP	1	0	0	15	6	0	0	1	0	0	23	16	6	2	2
SARNP	0	0	0	5	1	1	0	0	0	0	7	5	1	1	1
SARS	0	1	0	6	5	1	0	0	0	0	13	6	6	2	2
SARS2	0	0	0	11	0	0	0	0	0	0	11	11	0	0	0
SART1	0	1	0	6	2	1	0	0	0	0	10	6	3	2	2
SART3	0	0	0	10	4	1	0	1	0	0	16	10	4	2	2
SBDS	0	0	0	25	2	0	0	0	0	0	27	25	2	0	0
SCAF11	1	0	0	11	9	4	0	0	0	0	25	12	9	5	5
SCAF4	0	0	0	5	7	3	0	0	0	0	15	5	7	3	3
SCAF8	0	0	0	4	13	3	0	2	0	0	22	4	13	5	5
SCAMP2	0	0	0	2	1	1	0	0	0	0	4	2	1	1	1
SCAMP3	1	0	0	19	1	0	0	0	0	0	21	20	1	1	1
SCG3	0	0	0	1	0	1	0	0	0	0	2	1	0	1	1
SDAD1	0	0	0	5	9	0	0	0	0	0	14	5	9	0	0
SEC23IP	0	0	0	2	9	2	0	0	0	0	13	2	9	2	2
SEC31A	0	0	0	6	2	1	0	0	0	0	9	6	2	1	1
SEC61A1	0	0	0	7	1	0	0	0	0	0	8	7	1	0	0
SEC61B	0	0	0	11	0	0	0	0	0	0	11	11	0	0	0
SEC62	0	0	0	11	7	1	0	0	0	0	19	11	7	1	1
SEC63	0	0	0	3	8	3	0	0	0	0	14	3	8	3	3
SECISBP2	0	0	0	10	4	0	0	0	0	0	14	10	4	0	0
SECISBP2L	0	0	0	1	4	3	0	0	0	0	8	1	4	3	3
SELENOH	0	1	0	4	0	0	0	0	0	0	5	4	1	1	1
SEPTIN11	0	0	0	5	4	1	0	0	0	0	10	5	4	1	1
SEPTIN7	0	0	0	16	2	0	0	1	0	0	19	16	2	1	1
SERBP1	0	0	0	2	9	2	0	2	0	0	15	2	9	4	4
SERPINH1	0	0	0	7	0	2	0	0	0	0	9	7	0	2	2
SF1	0	0	0	5	2	1	0	0	0	0	8	5	2	1	1
SF3A1	0	0	0	5	5	2	0	0	0	0	12	5	5	2	2
SF3A2	0	0	0	10	0	1	0	0	0	0	11	10	0	1	1
SF3A3	0	0	0	5	6	2	0	0	0	0	13	5	6	2	2
SF3B1	0	0	0	7	8	2	0	0	0	0	17	7	8	2	2
SF3B2	0	1	0	7	9	0	0	0	0	0	17	7	10	1	1
SF3B4	2	0	0	11	0	0	0	0	0	0	13	13	0	2	2
SF3B6	0	0	0	12	4	0	0	0	0	0	16	12	4	0	0
SFPQ	0	0	0	3	0	2	0	0	0	0	5	3	0	2	2
MTREX	0	0	1	3	11	3	0	0	0	0	18	3	11	4	3
SLBP	1	0	0	8	3	0	0	0	0	0	12	9	3	1	1
SLC16A3	1	0	0	8	0	0	0	0	0	0	9	9	0	1	1
SLC25A11	0	1	0	5	0	0	0	0	0	0	6	5	1	1	1
SLC25A48	0	0	0	2	0	2	0	0	0	0	4	2	0	2	2
SLC25A5	0	0	0	10	0	0	0	0	0	0	10	10	0	0	0
SLC3A2	0	0	0	5	0	0	0	0	0	0	5	5	0	0	0
SLIRP	0	0	0	2	0	0	0	0	0	0	2	2	0	0	0
SLTM	0	0	0	2	3	1	0	0	0	0	6	2	3	1	1
SMC1A	0	0	0	9	0	2	0	0	0	0	11	9	0	2	2
SMG1	0	0	0	9	2	3	0	1	0	0	15	9	2	4	4
SMNDC1	0	0	0	2	9	0	0	0	0	0	11	2	9	0	0
SND1	0	0	0	32	1	1	0	0	0	0	34	32	1	1	1
SNIP1	0	0	0	3	7	0	0	0	0	0	10	3	7	0	0
SNRNP200	0	0	0	11	1	5	0	0	0	0	17	11	1	5	5
SNRNP40	0	0	0	4	2	1	0	0	0	0	7	4	2	1	1
SNRNP70	0	0	0	2	0	1	0	0	0	0	3	2	0	1	1
SNRPA	0	0	0	3	0	1	0	0	0	0	4	3	0	1	1
SNRPA1	1	0	0	7	0	0	0	0	0	0	8	8	0	1	1
SNRPB	0	0	0	15	0	1	0	1	0	0	17	15	0	2	2
SNRPC	1	0	0	5	0	1	0	0	0	0	7	6	0	2	2
SNRPD1	0	0	0	3	5	0	0	0	0	0	8	3	5	0	0
SNRPD2	0	0	0	2	0	0	0	0	0	0	2	2	0	0	0
SNRPD3	0	0	0	7	2	1	0	0	0	0	10	7	2	1	1
SNRPF	0	0	0	10	0	0	0	0	0	0	10	10	0	0	0
SNRPG	0	0	0	7	0	0	0	0	0	0	7	7	0	0	0
SNTB1	5	0	0	26	0	0	0	0	0	0	31	31	0	5	5
SNTB2	0	0	0	6	3	0	0	0	0	0	9	6	3	0	0
SNU13	0	0	0	6	9	1	0	0	0	0	16	6	9	1	1
SNW1	0	0	0	1	9	1	0	0	0	0	11	1	9	1	1
SON	1	0	0	4	4	4	0	0	0	1	14	5	4	6	6
SORBS1	0	0	0	8	0	4	0	0	0	0	12	8	0	4	4
SORBS2	0	4	0	4	0	3	0	0	0	0	11	4	4	7	7
SPAG9	1	0	0	5	2	3	0	1	0	0	12	6	2	5	5
SPATS2	0	0	0	4	1	1	0	0	0	0	6	4	1	1	1
SPATS2L	0	0	0	3	2	0	0	2	0	0	7	3	2	2	2
SPEN	0	0	0	2	4	2	0	0	2	0	10	2	4	4	4
SPOUT1	0	0	0	7	0	0	0	0	0	0	7	7	0	0	0
SPTAN1	0	0	0	6	1	5	0	1	0	0	13	6	1	6	6
SPTBN1	0	0	0	6	0	1	0	1	0	0	8	6	0	2	2
SPTBN5	0	1	0	3	0	5	0	2	0	0	11	3	1	8	8
SRBD1	1	0	0	7	6	1	0	0	0	0	15	8	6	2	2
SREK1	0	0	0	4	8	1	0	2	0	0	15	4	8	3	3
SRFBP1	0	1	0	5	9	1	0	1	0	0	17	5	10	3	3
SRP14	0	1	0	4	0	0	0	0	0	0	5	4	1	1	1
SRP19	0	4	0	4	7	0	0	0	0	0	15	4	11	4	4
SRP54	0	0	0	2	10	3	0	1	0	0	16	2	10	4	4
SRP68	1	0	0	13	10	3	0	0	0	0	27	14	10	4	4
SRP72	0	1	0	7	9	3	0	0	0	0	20	7	10	4	4
SRPK1	2	0	0	5	1	2	0	2	0	0	12	7	1	6	6
SRPK2	1	0	0	6	3	2	0	1	0	0	13	7	3	4	4
SRPRA	0	0	0	6	1	4	0	0	0	0	11	6	1	4	4
SRPRB	0	0	0	2	0	1	0	0	0	0	3	2	0	1	1
SRRM1	0	0	0	4	9	3	0	0	0	0	16	4	9	3	3
SRRM2	0	1	0	7	4	4	0	1	0	0	17	7	5	6	6
SRRT	0	0	1	6	0	1	0	0	0	0	8	6	0	2	1
SRSF1	1	0	0	7	2	0	0	0	0	0	10	8	2	1	1
SRSF10	0	0	0	1	10	0	0	0	0	0	11	1	10	0	0
SRSF11	0	0	0	4	9	1	0	1	0	0	15	4	9	2	2
SRSF12	0	0	0	5	0	0	0	0	0	0	5	5	0	0	0
SRSF2	1	0	0	6	0	1	0	0	0	0	8	7	0	2	2
SRSF3	1	0	0	6	4	1	0	0	0	0	12	7	4	2	2
SRSF4	0	0	0	6	11	1	0	0	0	1	19	6	11	2	2
SRSF5	0	0	0	4	3	2	0	1	0	0	10	4	3	3	3
SRSF6	16	0	1	25	0	1	0	1	0	0	44	41	0	19	18
SRSF7	0	0	0	4	1	1	0	0	0	0	6	4	1	1	1
SRSF8	0	0	0	9	4	1	0	0	0	0	14	9	4	1	1
SRSF9	0	0	0	13	1	0	0	0	0	0	14	13	1	0	0
SSB	0	0	0	9	8	2	0	0	0	0	19	9	8	2	2
SSBP1	0	0	0	20	2	0	0	0	0	0	22	20	2	0	0
SSR1	0	0	0	5	6	0	0	0	0	0	11	5	6	0	0
SSRP1	0	0	0	9	3	1	0	0	0	0	13	9	3	1	1
ST13	0	0	0	2	12	1	0	0	0	0	15	2	12	1	1
STAU1	16	0	0	117	0	3	0	1	0	0	137	133	0	20	20
STAU2	3	0	1	25	8	0	0	0	0	0	37	28	8	4	3
STIP1	0	0	0	12	3	1	0	1	0	0	17	12	3	2	2
STK10	0	0	0	4	0	1	0	0	0	0	5	4	0	1	1
STRAP	0	1	0	3	0	1	0	0	0	0	5	3	1	2	2
STRBP	0	0	0	9	8	1	0	1	0	0	19	9	8	2	2
STX18	1	0	0	5	11	1	0	1	0	0	19	6	11	3	3
STX7	0	0	0	9	7	0	0	1	0	0	17	9	7	1	1
STXBP1	0	1	1	9	0	2	0	0	0	0	13	9	1	4	3
SUB1	0	0	0	3	0	0	0	0	0	0	3	3	0	0	0
SUCLG1	0	0	0	6	0	1	0	1	0	0	8	6	0	2	2
SUCO	2	1	0	12	4	4	0	1	0	0	24	14	5	8	8
SUGP1	0	0	0	8	1	0	0	0	0	0	9	8	1	0	0
SUGP2	0	0	0	10	0	2	0	1	0	0	13	10	0	3	3
SUMO1	0	0	0	8	7	0	0	1	0	0	16	8	7	1	1
SUMO2	1	0	0	6	6	0	0	0	0	0	13	7	6	1	1
SUPT16H	0	0	0	5	11	2	0	1	0	0	19	5	11	3	3
SUPT5H	0	0	0	9	1	2	0	0	0	0	12	9	1	2	2
SUPT6H	1	0	0	10	2	0	0	1	0	0	14	11	2	2	2
SUPV3L1	0	0	0	8	4	1	0	0	0	0	13	8	4	1	1
SURF6	1	0	0	8	1	1	0	0	0	0	11	9	1	2	2
SYF2	0	0	0	4	7	0	0	0	0	0	11	4	7	0	0
SYNCRIP	0	0	0	3	9	2	0	1	0	0	15	3	9	3	3
SYNE1	0	0	0	7	0	24	0	7	0	0	38	7	0	31	31
SYNE2	0	0	0	3	0	4	0	5	0	0	12	3	0	9	9
TACO1	2	0	0	11	0	0	0	0	0	0	13	13	0	2	2
TAF15	1	0	0	12	0	0	0	0	0	0	13	13	0	1	1
TAGLN	0	0	0	16	0	1	0	0	0	0	17	16	0	1	1
TAGLN2	1	0	0	9	1	1	0	0	0	0	12	10	1	2	2
TARDBP	0	1	0	2	6	0	0	0	0	0	9	2	7	1	1
TARS	0	0	0	9	3	1	0	2	0	0	15	9	3	3	3
TBCA	0	0	0	2	6	1	0	0	0	0	9	2	6	1	1
TBL2	1	0	0	32	0	0	0	0	0	0	33	33	0	1	1
TBL3	0	1	0	5	0	0	0	0	0	0	6	5	1	1	1
TBRG4	0	0	0	9	0	1	0	0	0	0	10	9	0	1	1
TCEA1	3	0	0	29	6	2	0	0	0	0	40	32	6	5	5
ELOA	0	0	0	2	9	1	0	0	0	1	13	2	9	2	2
TCERG1	0	0	0	5	4	1	0	3	0	0	13	5	4	4	4
TCF20	0	1	0	5	6	4	0	0	0	0	16	5	7	5	5
TCOF1	0	0	0	8	0	2	0	0	0	0	10	8	0	2	2
TCP1	0	0	0	4	8	1	0	1	0	0	14	4	8	2	2
TDRD3	3	0	0	26	3	4	0	0	0	0	36	29	3	7	7
TECR	0	0	0	11	1	1	0	0	0	0	13	11	1	1	1
TEFM	0	0	0	5	0	1	0	0	0	0	6	5	0	1	1
TES	0	0	0	27	2	1	0	0	0	0	30	27	2	1	1
TFAM	0	1	0	8	2	1	0	0	0	0	12	8	3	2	2
TFB1M	0	0	0	6	0	2	0	0	0	0	8	6	0	2	2
TFB2M	1	0	0	7	5	0	0	0	0	0	13	8	5	1	1
TFRC	0	0	0	8	0	2	0	0	0	0	10	8	0	2	2
THRAP3	0	0	0	4	8	3	0	0	0	1	16	4	8	4	4
THUMPD1	0	0	0	3	8	2	0	0	0	0	13	3	8	2	2
TIA1	0	0	0	9	1	1	0	0	0	0	11	9	1	1	1
TIAL1	0	0	0	4	7	1	0	0	0	0	12	4	7	1	1
TKT	0	1	0	8	0	0	0	0	0	0	9	8	1	1	1
TLN1	0	0	0	15	1	5	0	0	0	0	21	15	1	5	5
TMA16	0	0	0	4	7	2	0	0	0	0	13	4	7	2	2
TMA7	1	2	0	3	0	0	0	0	0	0	6	4	2	3	3
TMED10	0	0	0	3	14	1	0	0	0	0	18	3	14	1	1
TMEM214	0	0	0	3	3	2	0	0	0	0	8	3	3	2	2
TMEM263	0	0	0	9	0	0	0	0	0	0	9	9	0	0	0
TMPO	0	0	0	8	6	4	0	1	0	0	19	8	6	5	5
TMSB4X	1	0	0	0	0	0	0	0	0	0	1	1	0	1	1
TNKS1BP1	0	0	0	5	3	0	0	0	0	0	8	5	3	0	0
TNPO1	0	0	1	4	11	2	0	0	0	0	18	4	11	3	2
TNRC6A	0	0	0	7	3	6	0	1	0	0	17	7	3	7	7
TNRC6B	0	0	0	1	12	2	0	5	0	0	20	1	12	7	7
TNS1	0	0	0	13	0	3	0	0	0	2	18	13	0	5	5
TOP1	17	0	0	64	4	4	0	0	0	0	89	81	4	21	21
TOP2A	3	0	1	7	0	2	0	2	0	0	15	10	0	8	7
TOP3B	1	1	0	6	1	0	0	0	0	0	9	7	2	2	2
TPD52L2	15	0	0	46	0	0	0	0	0	0	61	61	0	15	15
TPR	2	0	0	14	2	0	0	3	0	0	21	16	2	5	5
TPT1	5	1	0	33	0	0	0	0	0	0	39	38	1	6	6
TPX2	19	0	0	53	0	1	0	0	0	0	73	72	0	20	20
TRA2A	1	0	0	6	1	1	0	0	0	0	9	7	1	2	2
TRA2B	0	0	0	4	5	4	0	0	0	0	13	4	5	4	4
TRAP1	0	1	0	6	0	1	0	0	0	0	8	6	1	2	2
TRIM25	1	0	0	5	1	2	0	0	0	0	9	6	1	3	3
TRIM28	0	0	0	9	0	2	0	0	0	0	11	9	0	2	2
TRIM56	1	0	0	16	0	0	0	1	0	0	18	17	0	2	2
TRIM71	1	0	0	3	0	2	0	0	0	0	6	4	0	3	3
TRIP6	0	0	0	8	0	0	0	1	0	0	9	8	0	1	1
TRMT1	0	0	0	5	0	0	0	0	0	0	5	5	0	0	0
TRMT10A	0	0	0	2	1	0	0	1	0	0	4	2	1	1	1
TRMT10C	0	0	0	5	1	2	0	0	0	0	8	5	1	2	2
TRMT1L	2	0	0	15	8	2	0	0	0	0	27	17	8	4	4
TRMT2A	0	0	0	9	0	0	0	0	0	0	9	9	0	0	0
TRMT6	0	0	0	25	3	0	0	0	0	0	28	25	3	0	0
TRNAU1AP	0	0	0	4	0	3	0	0	0	0	7	4	0	3	3
TRUB1	0	0	0	5	2	0	0	1	0	0	8	5	2	1	1
TRUB2	0	0	0	11	0	1	0	0	0	0	12	11	0	1	1
TSFM	1	0	0	9	0	2	0	0	0	0	12	10	0	3	3
TSNAX	1	1	0	8	2	0	0	1	0	0	13	9	3	3	3
TSR1	0	1	0	3	20	4	0	0	0	0	28	3	21	5	5
TUFM	0	0	0	5	0	0	0	0	0	0	5	5	0	0	0
TWF2	0	1	0	4	0	0	0	0	0	0	5	4	1	1	1
TXN	0	0	0	13	0	0	0	0	0	0	13	13	0	0	0
TXNDC5	0	0	0	8	2	1	0	0	0	0	11	8	2	1	1
U2AF1	0	0	0	4	2	1	0	0	0	0	7	4	2	1	1
U2AF2	0	0	0	13	0	2	0	0	0	0	15	13	0	2	2
U2SURP	0	0	0	12	9	1	0	1	0	0	23	12	9	2	2
UBA1	0	0	0	9	0	2	0	0	0	0	11	9	0	2	2
UBAP2	0	0	0	13	3	3	0	0	0	0	19	13	3	3	3
UBAP2L	1	0	0	9	3	2	0	0	0	0	15	10	3	3	3
UBC	0	0	0	8	0	0	0	0	0	0	8	8	0	0	0
UBE2I	0	1	0	5	2	1	0	0	0	0	9	5	3	2	2
UBE2L3	0	0	0	8	6	0	0	0	0	0	14	8	6	0	0
UBE2M	0	0	0	1	0	1	0	0	0	0	2	1	0	1	1
UBE2N	0	0	0	5	0	0	0	0	0	0	5	5	0	0	0
UBE2O	1	0	0	9	2	1	0	0	0	0	13	10	2	2	2
UBFD1	0	0	0	6	4	1	0	0	0	0	11	6	4	1	1
UBQLN1	0	1	0	9	9	2	0	0	0	0	21	9	10	3	3
UBTF	1	0	0	8	4	1	0	1	0	0	15	9	4	3	3
UCHL5	2	0	0	10	7	1	0	1	0	0	21	12	7	4	4
UNK	1	0	0	7	1	0	0	1	0	0	10	8	1	2	2
UPF1	0	0	0	10	3	3	0	0	0	1	17	10	3	4	4
UPF3B	0	0	0	4	0	2	0	1	0	0	7	4	0	3	3
URB1	0	0	0	5	1	2	0	1	0	0	9	5	1	3	3
URB2	1	0	0	12	2	4	0	0	0	0	19	13	2	5	5
USO1	0	0	0	4	9	1	0	2	0	0	16	4	9	3	3
USP10	0	0	0	15	8	2	0	1	0	0	26	15	8	3	3
USP36	1	0	0	5	4	0	0	0	0	0	10	6	4	1	1
USP42	0	0	0	35	2	1	0	0	0	0	38	35	2	1	1
UTP11	0	0	0	3	9	1	0	0	0	0	13	3	9	1	1
UTP14A	0	0	0	7	0	1	0	0	0	0	8	7	0	1	1
UTP15	0	0	0	3	9	2	0	0	0	0	14	3	9	2	2
UTP18	2	0	0	12	6	0	0	0	0	0	20	14	6	2	2
UTP20	0	0	0	4	0	3	0	1	0	0	8	4	0	4	4
UTP23	4	0	0	45	4	0	0	0	0	1	54	49	4	5	5
UTP3	0	0	0	7	3	0	0	0	0	0	10	7	3	0	0
UTP4	0	0	0	9	1	3	0	0	0	0	13	9	1	3	3
VCP	0	0	0	19	2	0	0	0	0	0	21	19	2	0	0
VIL1	0	0	0	11	3	4	0	0	0	0	18	11	3	4	4
VIM	0	0	0	12	0	1	0	0	0	0	13	12	0	1	1
WBP11	0	1	0	18	11	0	0	0	0	0	30	18	12	1	1
BUD23	1	0	0	10	0	0	0	0	0	0	11	11	0	1	1
WDR3	1	0	0	5	9	0	0	0	0	0	15	6	9	1	1
WDR33	0	0	0	3	8	8	0	1	0	0	20	3	8	9	9
WDR36	0	4	0	2	9	1	0	1	0	0	17	2	13	6	6
WDR43	0	0	0	13	5	1	0	0	0	0	19	13	5	1	1
WDR46	2	0	0	3	0	1	0	0	0	0	6	5	0	3	3
WDR6	1	1	0	6	0	2	0	0	0	0	10	7	1	4	4
WDR75	0	1	0	9	8	1	0	0	0	0	19	9	9	2	2
XIRP1	1	0	0	7	0	4	0	0	0	0	12	8	0	5	5
XPO5	3	0	0	15	3	0	0	1	0	0	22	18	3	4	4
XRCC5	0	0	0	8	9	4	0	0	0	0	21	8	9	4	4
XRCC6	0	0	0	7	16	1	0	0	0	0	24	7	16	1	1
XRN1	0	0	0	3	1	5	0	1	0	1	11	3	1	7	7
XRN2	3	0	0	48	4	2	0	1	0	0	58	51	4	6	6
YAP1	0	1	0	9	3	1	0	0	0	0	14	9	4	2	2
YARS	0	0	0	3	3	2	0	0	0	0	8	3	3	2	2
YARS2	0	0	0	13	3	2	0	0	0	0	18	13	3	2	2
YBX1	1	0	0	9	5	0	0	0	0	0	15	10	5	1	1
YBX2	0	2	0	1	0	1	0	0	0	0	4	1	2	3	3
YBX3	1	0	0	15	7	1	0	0	0	0	24	16	7	2	2
YLPM1	0	0	0	3	1	3	0	3	0	0	10	3	1	6	6
YTHDC1	0	0	0	3	2	3	0	1	0	0	9	3	2	4	4
YTHDC2	0	3	0	5	6	2	0	1	0	0	17	5	9	6	6
YTHDF1	14	0	0	117	0	1	0	0	0	0	132	131	0	15	15
YTHDF2	0	0	0	4	15	4	0	0	0	0	23	4	15	4	4
YTHDF3	4	0	0	39	6	3	0	0	0	0	52	43	6	7	7
YWHAB	17	0	0	77	0	0	0	0	0	0	94	94	0	17	17
YWHAE	0	2	0	2	27	0	0	0	0	0	31	2	29	2	2
YWHAG	1	0	0	25	1	0	0	0	0	0	27	26	1	1	1
YWHAZ	6	0	0	31	4	0	0	0	0	0	41	37	4	6	6
ZC3H10	0	0	0	6	0	0	0	0	0	0	6	6	0	0	0
ZC3H11A	2	0	0	18	6	3	0	0	0	0	29	20	6	5	5
ZC3H13	7	0	0	32	0	3	0	4	0	0	46	39	0	14	14
ZC3H14	0	0	0	6	16	2	0	1	0	0	25	6	16	3	3
ZC3H15	0	1	0	6	8	2	0	0	0	0	17	6	9	3	3
ZC3H18	0	2	0	9	4	2	0	2	0	1	20	9	6	7	7
ZC3H4	0	0	0	7	2	2	0	0	0	0	11	7	2	2	2
ZC3H7A	0	0	0	4	7	3	0	1	0	0	15	4	7	4	4
ZC3H7B	0	0	0	3	3	2	0	0	0	0	8	3	3	2	2
ZC3H8	0	0	0	13	7	0	0	0	0	0	20	13	7	0	0
ZC3HAV1	0	0	0	8	2	4	0	1	0	0	15	8	2	5	5
TUT4	0	0	0	3	1	5	0	1	0	0	10	3	1	6	6
ZCCHC17	0	0	0	4	0	1	0	0	0	0	5	4	0	1	1
ZCCHC24	3	0	0	8	0	0	0	0	0	0	11	11	0	3	3
ZCCHC3	0	0	0	44	13	0	0	0	0	0	57	44	13	0	0
TUT7	0	0	0	9	7	2	0	2	0	0	20	9	7	4	4
ZCCHC7	0	0	0	14	9	1	0	0	0	0	24	14	9	1	1
ZCCHC8	0	1	0	6	10	3	0	0	0	0	20	6	11	4	4
ZCCHC9	0	0	0	6	7	1	0	0	0	0	14	6	7	1	1
ZCRB1	0	0	0	5	4	0	0	0	0	0	9	5	4	0	0
ZFC3H1	1	0	0	8	2	3	0	2	0	0	16	9	2	6	6
ZFP36	0	0	0	9	0	1	0	0	0	0	10	9	0	1	1
ZFP36L1	0	0	0	6	0	0	0	0	0	0	6	6	0	0	0
ZFP36L2	0	0	0	10	0	0	0	4	0	0	14	10	0	4	4
ZFR	0	0	0	8	2	5	0	0	0	0	15	8	2	5	5
ZMAT3	0	0	0	6	0	3	0	1	0	0	10	6	0	4	4
ZNF106	0	1	0	3	7	4	0	1	0	0	16	3	8	6	6
ZNF207	0	0	0	10	4	0	0	0	0	0	14	10	4	0	0
ZNF326	0	1	0	2	6	0	0	1	0	0	10	2	7	2	2
ZNF346	0	0	0	7	10	1	0	0	0	0	18	7	10	1	1
ZNF385A	0	0	0	10	0	1	0	0	0	0	11	10	0	1	1
ZNF579	0	0	0	10	0	0	0	0	0	0	10	10	0	0	0
ZNF598	0	1	0	6	0	0	0	0	0	0	7	6	1	1	1
ZNF622	0	0	0	4	0	2	0	0	0	0	6	4	0	2	2
ZNF638	0	0	0	7	8	9	0	3	0	0	27	7	8	12	12
ZNF768	1	0	0	17	1	2	0	0	0	0	21	18	1	3	3
ZNFX1	15	0	0	35	0	5	0	0	0	0	55	50	0	20	20
ZRANB2	0	0	0	3	6	2	0	0	0	0	11	3	6	2	2
ZYX	0	0	0	7	0	3	0	0	0	0	10	7	0	3	3

## Sheet: S4
Supplementary Table 4. RNA-binding protein genomic alterations in Colon cancer subtypes (TCGA, PanCancer Atlas)
Subtype	RNA-binding protein	Amplification	Deep Deletion	Fusion	mRNA Upregulation	mRNA Downregulation	Missense Mutation (putative passenger)	Missense Mutation (putative driver)	Truncating mutation (putative passenger)	Truncating mutation (putative driver)	Inframe Mutation (putative passenger)
POLE	A1CF	0	0	0	0	0	0	0	1	0	0
POLE	AARS	0	0	0	0	0	1	0	0	0	0
POLE	AATF	0	0	0	0	0	1	0	0	0	0
POLE	ABCE1	0	0	0	1	0	1	0	0	0	0
POLE	ABCF1	0	0	0	0	0	0	0	0	0	0
POLE	ABT1	0	0	0	1	0	0	0	1	0	0
POLE	MAP3K20	0	0	0	0	0	1	0	0	0	0
POLE	ACAA2	0	0	0	1	0	0	0	0	0	0
POLE	ACAT1	0	0	0	0	0	0	0	0	0	0
POLE	ACIN1	0	0	0	0	0	0	0	0	0	0
POLE	ACO1	0	0	0	0	0	2	0	0	0	0
POLE	ACO2	0	0	0	1	0	0	0	0	0	0
POLE	ACTN4	0	0	0	0	0	0	0	0	0	0
POLE	ADAR	0	0	0	1	0	1	0	0	0	0
POLE	ADARB1	0	0	0	0	0	1	0	0	0	0
POLE	ADARB2	0	1	0	0	0	1	0	0	0	0
POLE	ADD1	0	0	0	0	0	1	0	0	0	0
POLE	ADD3	0	0	0	0	0	1	0	0	0	0
POLE	ADK	0	0	0	0	0	1	0	1	0	0
POLE	AFDN	0	0	0	0	0	1	0	0	0	0
POLE	AFF4	0	0	0	0	0	4	0	0	0	0
POLE	AFP	0	0	0	0	0	3	0	0	0	0
POLE	AGO1	0	0	0	0	0	3	0	0	0	0
POLE	AGO2	0	0	0	0	0	0	0	0	0	0
POLE	AGO3	0	0	0	0	0	0	0	0	0	0
POLE	AHCYL2	0	0	0	1	0	3	0	0	0	0
POLE	AHNAK	0	0	0	0	0	3	0	1	0	0
POLE	AIMP1	0	0	0	1	0	0	0	1	0	0
POLE	AKAP1	0	0	0	0	0	0	0	0	0	0
POLE	AKAP17A	0	0	0	0	0	0	0	0	0	0
POLE	AKAP8	0	0	0	0	0	0	0	0	0	0
POLE	AKAP8L	0	0	0	0	0	0	0	0	0	0
POLE	ALDH18A1	0	0	0	0	0	1	0	0	0	0
POLE	ALDH6A1	0	0	0	0	0	0	0	0	0	0
POLE	ALDH7A1	0	0	0	0	0	0	0	0	0	0
POLE	ALDOA	0	0	0	0	0	0	0	0	0	0
POLE	ALDOC	0	0	0	0	0	0	0	0	0	0
POLE	ALG13	0	0	0	0	0	1	0	1	0	0
POLE	ALKBH5	0	0	0	0	0	1	0	0	0	0
POLE	ALYREF	0	0	0	0	0	0	0	0	0	0
POLE	ANK3	0	0	0	0	0	3	0	1	0	0
POLE	ANKHD1	0	0	0	0	0	4	0	0	0	0
POLE	ANKRD17	0	0	0	0	0	3	0	0	0	0
POLE	ANP32A	0	0	0	0	0	0	0	0	0	0
POLE	ANP32B	1	0	0	1	0	0	0	0	0	0
POLE	ANXA11	0	0	0	0	0	1	0	1	0	0
POLE	ANXA2	0	0	0	1	0	0	0	0	0	0
POLE	ANXA7	0	0	0	1	0	1	0	0	0	0
POLE	APEH	0	0	0	0	0	3	0	0	0	0
POLE	APEX1	0	0	0	1	0	1	0	0	0	0
POLE	API5	0	0	0	0	0	1	0	0	0	0
POLE	APOB	0	0	0	0	0	1	0	2	0	0
POLE	APOBEC3B	0	0	0	0	0	1	0	0	0	0
POLE	APOBEC3C	0	0	0	0	0	1	0	0	0	0
POLE	APOBEC3F	0	0	0	1	0	0	0	0	0	0
POLE	AQR	0	0	0	0	0	2	0	0	0	0
POLE	ARCN1	0	0	0	0	0	0	0	0	0	0
POLE	ARF1	0	0	0	0	0	1	0	0	0	0
POLE	ARHGEF1	0	0	0	0	0	1	0	0	0	0
POLE	ARHGEF2	0	0	0	0	0	1	0	0	0	0
POLE	ARL6IP4	0	0	0	0	0	0	0	0	0	0
POLE	ARPC1B	0	0	0	0	0	0	0	0	0	0
POLE	ASCC3	0	0	0	0	0	3	0	1	0	0
POLE	ASS1	0	0	0	0	0	0	0	0	0	0
POLE	ATP1A1	0	0	0	0	0	0	0	0	0	0
POLE	ATP2A2	0	0	0	1	0	1	0	0	0	0
POLE	ATP5F1A	0	0	0	1	0	2	0	0	0	0
POLE	ATP5F1B	0	0	0	2	0	0	0	0	0	0
POLE	ATP5F1C	0	0	0	1	0	0	0	0	0	0
POLE	ATXN2	0	0	0	0	0	0	0	0	0	0
POLE	ATXN2L	0	0	0	0	0	0	0	1	0	0
POLE	BAG4	0	0	0	0	0	0	0	0	0	0
POLE	BASP1	0	0	0	0	0	0	0	0	0	0
POLE	BAZ1B	0	0	0	0	0	1	0	1	0	0
POLE	BCCIP	0	0	0	0	0	0	0	0	0	0
POLE	BCLAF1	0	0	0	1	0	1	0	2	0	0
POLE	BICC1	0	0	0	0	0	3	0	0	0	0
POLE	BMS1	0	0	0	0	0	3	0	0	0	0
POLE	BOP1	0	0	0	0	0	0	0	0	0	0
POLE	BRD2	0	0	0	2	1	0	0	0	0	0
POLE	BRIX1	0	0	0	1	0	0	0	0	0	0
POLE	BST2	0	0	0	0	0	0	0	0	0	0
POLE	BTF3	0	0	0	0	0	0	0	0	0	0
POLE	BUD13	0	0	0	0	0	2	0	0	0	0
POLE	BYSL	0	0	0	0	0	0	0	0	0	0
POLE	BZW1	0	0	0	0	0	0	0	0	0	0
POLE	BZW2	0	0	0	0	0	0	0	0	0	0
POLE	C11ORF68	0	0	0	0	0	0	0	0	0	0
POLE	C12ORF43	0	0	0	1	0	1	0	0	0	0
POLE	RTRAF	0	0	0	1	0	0	0	0	0	0
POLE	C14ORF93	0	0	0	0	1	0	0	0	0	0
POLE	CCDC9B	0	0	0	0	0	0	0	0	0	0
POLE	C19ORF47	0	0	0	1	0	0	0	0	0	0
POLE	SHFL	0	0	0	0	0	0	0	0	0	0
POLE	C1ORF131	0	0	0	0	0	1	0	0	0	0
POLE	SNHG28	0	0	0	0	0	0	0	0	0	0
POLE	C1ORF35	0	0	0	0	0	0	0	0	0	0
POLE	C1ORF52	0	0	0	0	0	1	0	0	0	0
POLE	C2ORF15	0	0	0	0	0	0	0	1	0	0
POLE	C4BPA	0	0	0	0	0	0	0	0	0	0
POLE	C7ORF50	0	0	0	0	0	0	0	0	0	0
POLE	CACTIN	0	0	0	0	0	0	0	0	0	0
POLE	CACYBP	0	0	0	1	0	1	0	0	0	0
POLE	CADM1	0	0	0	1	0	2	0	0	0	0
POLE	CALD1	0	0	0	0	0	2	0	2	0	0
POLE	CALR	0	0	0	0	0	1	0	0	0	0
POLE	CAND1	0	0	0	1	0	3	0	0	0	0
POLE	CANX	0	0	0	0	0	1	0	0	0	0
POLE	CAPRIN1	0	0	0	0	0	0	0	0	0	0
POLE	CARHSP1	0	0	0	0	0	0	0	0	0	0
POLE	CASC3	0	0	0	0	0	0	0	0	0	0
POLE	CAST	0	0	0	0	0	0	0	1	0	0
POLE	CAT	0	0	0	0	0	1	0	0	0	0
POLE	CC2D1B	0	0	0	0	0	0	0	0	0	0
POLE	CCAR1	0	0	0	0	0	1	0	2	0	0
POLE	CCAR2	0	0	0	0	0	0	0	0	0	0
POLE	CCDC124	0	0	0	0	0	0	0	0	0	0
POLE	CCDC137	0	0	0	0	0	0	0	0	0	0
POLE	CCDC43	0	0	0	0	0	0	0	0	0	0
POLE	CCDC47	0	0	0	0	0	0	0	0	0	0
POLE	CCDC59	0	0	0	2	0	2	0	0	0	0
POLE	CCDC86	0	0	0	0	0	0	0	0	0	0
POLE	CCDC9	0	0	0	0	0	1	0	0	0	0
POLE	CCT2	0	0	0	2	0	0	0	0	0	0
POLE	CCT3	0	0	0	0	0	0	0	0	0	0
POLE	CCT4	0	0	0	2	0	1	0	0	0	0
POLE	CCT6A	0	0	0	0	0	1	0	0	0	0
POLE	CD3EAP	0	0	0	0	0	0	0	0	0	0
POLE	CD44	0	0	0	0	0	1	0	0	0	0
POLE	CDC40	0	0	0	1	0	2	0	0	0	0
POLE	CDC42EP4	0	0	0	0	0	0	0	0	0	0
POLE	CDC5L	0	0	0	2	0	2	0	1	0	0
POLE	CDK11B	0	0	0	0	0	0	0	0	0	0
POLE	CDK13	0	0	0	0	1	2	0	0	0	0
POLE	CDKN2A	0	0	0	0	0	0	0	0	0	0
POLE	CDV3	0	0	0	0	0	0	0	0	0	0
POLE	CEBPZ	0	0	0	0	0	1	0	0	0	0
POLE	CELF1	0	0	0	0	0	0	0	0	0	0
POLE	CELF2	0	0	0	0	0	1	0	0	0	0
POLE	CFAP20	0	0	0	0	0	0	0	0	0	0
POLE	CFAP65	0	0	0	0	0	3	0	0	0	0
POLE	CFL1	0	0	0	0	0	0	0	0	0	0
POLE	CGN	0	0	0	0	0	1	0	0	0	0
POLE	CHCHD1	0	0	0	1	0	0	0	0	0	0
POLE	CHCHD3	0	0	0	0	0	0	0	0	0	0
POLE	CHD2	0	0	0	0	0	2	0	0	0	0
POLE	CHD3	0	0	0	0	0	2	0	0	0	0
POLE	CHERP	0	0	0	0	0	0	0	0	0	0
POLE	CHGA	0	0	0	0	0	1	0	0	0	0
POLE	CHMP4B	1	0	0	0	0	0	0	0	0	0
POLE	CHTOP	0	0	0	0	0	0	0	0	0	0
POLE	CIRBP	0	0	0	0	0	0	0	0	0	0
POLE	CISD1	0	0	0	1	0	0	0	0	0	0
POLE	CISD2	0	0	0	1	0	1	0	0	0	0
POLE	CKAP4	0	0	0	0	0	1	0	0	0	0
POLE	CLASP2	0	0	0	0	0	0	0	0	0	0
POLE	CLK3	0	0	0	0	0	0	0	0	0	0
POLE	CLNS1A	0	0	0	0	0	1	0	1	0	0
POLE	CLTC	0	0	0	0	0	2	0	1	0	0
POLE	CMSS1	0	0	0	0	0	0	0	1	0	0
POLE	CNBP	0	0	0	1	0	0	0	0	0	0
POLE	CNDP2	0	0	0	0	0	0	0	0	0	0
POLE	CNN1	0	0	0	0	0	1	0	0	0	0
POLE	CNN2	0	0	0	0	0	0	0	0	0	0
POLE	CNN3	0	0	0	0	0	0	0	0	0	0
POLE	CNOT1	0	0	0	0	0	2	0	2	0	0
POLE	CNOT4	0	0	0	0	0	2	0	0	0	0
POLE	CNOT9	0	0	0	1	0	1	0	0	0	0
POLE	COA6	0	0	0	1	0	0	0	0	0	0
POLE	COL14A1	0	0	0	0	0	2	0	2	0	0
POLE	COPB1	0	0	0	1	0	2	0	1	0	0
POLE	COPG1	0	0	0	0	0	0	0	0	0	0
POLE	CORO1A	0	0	0	0	0	0	0	0	0	0
POLE	CPEB2	0	0	0	0	0	0	0	0	0	0
POLE	CPEB3	0	0	0	0	0	2	0	0	0	0
POLE	CPEB4	0	0	0	0	0	1	0	0	0	0
POLE	CPLX2	0	0	0	0	0	0	0	0	0	0
POLE	CPNE3	0	0	0	0	0	1	0	0	0	0
POLE	CPSF4	0	0	0	0	0	0	0	0	0	0
POLE	CPSF6	0	0	0	1	0	3	0	0	0	0
POLE	CPSF7	0	0	0	1	0	0	0	0	0	0
POLE	CRKL	0	0	0	0	0	0	0	0	0	0
POLE	CRNKL1	0	0	0	0	0	1	0	1	0	0
POLE	CRYAB	0	0	0	0	0	0	0	0	0	0
POLE	CS	0	0	0	2	0	0	0	0	0	0
POLE	CSDE1	0	0	0	0	0	3	0	1	0	0
POLE	CSE1L	0	0	0	1	0	2	0	0	0	0
POLE	CSNK1E	0	0	0	0	0	1	0	0	0	0
POLE	CSRP1	0	0	0	0	0	2	0	0	0	0
POLE	CSTB	0	0	0	1	0	0	0	0	0	0
POLE	CSTF1	0	0	0	1	0	0	0	0	0	0
POLE	CSTF2	0	0	0	0	0	0	0	0	0	0
POLE	CSTF2T	0	1	0	0	0	1	0	0	0	0
POLE	CSTF3	0	0	0	0	0	0	0	0	0	0
POLE	CTNNA1	0	0	0	0	1	3	0	1	0	0
POLE	CTNND1	0	0	0	0	0	1	0	2	0	0
POLE	CTTN	0	0	0	0	0	1	0	0	0	0
POLE	CWC15	0	0	0	0	0	0	0	0	0	0
POLE	RADX	0	0	0	1	0	1	0	0	0	0
POLE	CXXC5	0	0	0	0	0	0	0	0	0	0
POLE	CYCS	0	0	0	1	0	0	0	0	0	0
POLE	DAP3	0	0	0	1	0	1	0	0	0	0
POLE	DARS	0	0	0	0	0	0	0	0	0	0
POLE	DARS2	0	0	0	0	0	0	0	0	0	0
POLE	DAZAP1	0	0	0	0	0	0	0	0	0	0
POLE	DBI	0	0	0	0	0	1	0	0	0	0
POLE	DBNL	0	0	0	0	0	0	0	0	0	0
POLE	DBR1	0	0	0	0	0	1	0	0	0	0
POLE	DBT	0	0	0	2	0	1	0	0	0	0
POLE	DCAF13	0	0	0	1	0	1	0	1	0	0
POLE	DCD	0	0	0	0	0	0	0	0	0	0
POLE	DCLRE1C	0	0	0	1	0	0	0	0	0	0
POLE	DCN	0	0	0	0	0	1	0	0	0	0
POLE	DCTN2	0	0	0	1	0	1	0	0	0	0
POLE	DDX1	0	0	0	2	0	1	0	0	0	0
POLE	DDX10	0	0	0	0	0	2	0	0	0	0
POLE	DDX17	0	0	0	0	0	0	0	0	0	0
POLE	DDX18	0	0	0	1	0	1	0	1	0	0
POLE	DDX19A	0	0	0	1	0	0	0	0	0	0
POLE	DDX21	0	0	0	1	0	0	0	0	0	0
POLE	DDX23	0	0	0	0	0	3	0	0	0	0
POLE	DDX24	0	0	0	0	0	2	0	0	0	0
POLE	DDX27	0	0	0	0	0	1	0	1	0	0
POLE	DDX28	0	0	0	1	0	0	0	0	0	0
POLE	DDX31	0	0	0	0	0	0	0	0	0	0
POLE	DDX39A	0	0	0	0	0	0	0	0	0	0
POLE	DDX39B	0	0	0	0	0	0	0	0	0	0
POLE	DDX3X	0	0	0	1	0	1	0	0	1	0
POLE	DDX41	0	0	0	0	0	0	0	0	0	0
POLE	DDX42	0	0	0	0	1	1	0	2	0	0
POLE	DDX43	0	0	0	0	0	2	0	0	0	0
POLE	DDX46	0	0	0	0	0	3	0	0	0	0
POLE	DDX47	0	0	0	2	0	1	0	0	0	0
POLE	DDX49	0	0	0	1	0	2	0	0	0	0
POLE	DDX5	0	0	0	0	0	0	0	0	0	0
POLE	DDX50	0	0	0	0	0	2	0	0	0	0
POLE	DDX51	0	0	0	0	0	1	0	0	0	0
POLE	DDX52	0	0	0	0	0	0	0	0	0	0
POLE	DDX54	0	0	0	0	0	0	0	0	0	0
POLE	DDX55	0	0	0	1	0	0	0	0	0	0
POLE	DDX56	0	0	0	0	0	0	0	0	0	0
POLE	DDX6	0	0	0	0	0	1	0	0	0	0
POLE	DDX60L	0	1	0	0	0	1	0	1	0	0
POLE	DEK	0	0	0	1	0	0	0	0	0	0
POLE	DHCR7	0	0	0	0	0	1	0	0	0	0
POLE	DHX15	0	0	0	0	0	1	0	2	0	0
POLE	DHX16	0	0	0	0	0	0	0	0	0	0
POLE	DHX29	0	0	0	1	0	1	0	0	0	0
POLE	DHX30	0	0	0	0	0	0	0	0	0	0
POLE	DHX33	0	0	0	0	0	1	0	0	0	0
POLE	DHX34	0	0	0	0	0	0	0	0	0	0
POLE	DHX36	0	0	0	0	0	1	0	0	0	0
POLE	DHX38	0	0	0	0	0	1	0	0	0	0
POLE	DHX57	0	0	0	1	0	1	0	0	0	0
POLE	DHX8	0	0	0	0	0	2	0	0	0	0
POLE	DHX9	0	0	0	1	0	2	0	0	0	0
POLE	DIAPH1	0	0	0	0	0	0	0	0	0	0
POLE	DIDO1	0	0	0	0	0	3	0	0	0	0
POLE	UTP25	0	0	0	0	0	3	0	0	0	0
POLE	DIMT1	0	0	0	0	0	0	0	0	0	0
POLE	DKC1	0	1	0	0	0	0	0	0	0	0
POLE	DLAT	0	0	0	1	0	1	0	0	0	0
POLE	DLD	0	0	0	0	0	0	0	0	0	0
POLE	DMGDH	0	0	0	0	0	1	0	1	0	0
POLE	DNAJA1	0	0	0	1	0	1	0	0	0	0
POLE	DNAJB12	0	0	0	0	1	0	0	0	0	0
POLE	DNAJC1	0	0	0	0	0	1	0	0	0	0
POLE	DNAJC2	0	0	0	0	0	2	0	0	0	0
POLE	DNAJC21	0	0	0	0	0	1	0	0	0	0
POLE	DNM1	0	0	0	0	0	3	0	0	0	0
POLE	DNTTIP2	0	0	0	0	0	3	0	0	0	0
POLE	DROSHA	0	0	0	1	0	1	0	1	0	0
POLE	DSP	0	0	0	0	0	1	0	0	0	0
POLE	DST	0	0	0	0	0	2	0	3	0	0
POLE	DUS3L	0	0	0	0	0	0	0	0	0	0
POLE	DUSP11	0	0	0	1	0	1	0	0	0	0
POLE	DUSP14	0	0	0	0	0	1	0	0	0	0
POLE	DUSP9	0	0	0	0	0	0	0	0	0	0
POLE	DUT	0	0	0	1	0	0	0	0	0	0
POLE	DYNC1H1	0	0	0	1	0	2	0	0	0	0
POLE	DYNC1I2	0	0	0	0	0	0	0	0	0	0
POLE	DYNC1LI1	0	0	0	0	0	0	0	1	0	0
POLE	DYNC2H1	0	0	0	0	0	0	0	3	0	0
POLE	DZIP3	0	0	0	0	0	3	0	0	0	0
POLE	EBNA1BP2	0	0	0	0	0	1	0	0	0	0
POLE	EBP	0	0	0	0	0	0	0	0	0	0
POLE	EDC4	0	0	0	0	0	0	0	0	0	0
POLE	EDF1	0	0	0	0	0	0	0	0	0	0
POLE	EEF1A1	0	0	0	0	0	0	0	0	0	0
POLE	EEF1G	0	0	0	0	0	0	0	0	0	0
POLE	EEF2	0	0	0	0	0	2	0	0	0	0
POLE	EFTUD2	0	0	0	0	0	1	0	0	0	0
POLE	EIF1	0	0	0	0	0	0	0	0	0	0
POLE	EIF1AX	0	0	0	1	0	0	0	0	0	0
POLE	EIF1B	0	0	0	0	0	0	0	0	0	0
POLE	EIF2AK2	0	0	0	2	0	0	0	0	0	0
POLE	EIF2D	0	0	0	0	0	0	0	0	0	0
POLE	EIF2S1	0	0	0	1	0	1	0	0	0	0
POLE	EIF2S2	1	0	0	1	0	0	0	1	0	0
POLE	EIF3A	0	0	0	0	0	2	0	1	0	0
POLE	EIF3B	0	0	0	0	0	2	0	0	0	0
POLE	EIF3C	0	0	0	1	0	0	0	0	0	0
POLE	EIF3D	0	0	0	0	0	1	0	0	0	0
POLE	EIF3E	0	0	0	0	0	0	0	1	0	0
POLE	EIF3G	0	0	0	0	0	0	0	0	0	0
POLE	EIF3H	0	0	0	0	0	1	0	0	0	0
POLE	EIF3I	0	0	0	1	0	0	0	0	0	0
POLE	EIF3J	0	0	0	0	0	0	0	0	0	0
POLE	EIF3L	0	0	0	0	0	1	0	0	0	0
POLE	EIF4A1	0	0	0	1	0	0	0	0	0	0
POLE	EIF4A2	0	0	0	0	0	0	0	0	0	0
POLE	EIF4A3	0	0	0	1	0	0	0	0	0	0
POLE	EIF4B	0	0	0	0	0	0	0	0	0	0
POLE	EIF4E	0	0	0	2	0	0	0	0	0	0
POLE	EIF4E2	0	0	0	1	0	0	0	0	0	0
POLE	EIF4ENIF1	0	0	0	0	0	1	0	0	0	0
POLE	EIF4G1	0	0	0	0	0	1	0	1	0	0
POLE	EIF4G2	0	0	0	0	0	3	0	0	0	0
POLE	EIF4G3	0	0	0	0	0	2	0	1	0	0
POLE	EIF4H	0	0	0	0	0	0	0	0	0	0
POLE	EIF5	0	0	0	0	0	0	0	0	0	0
POLE	EIF5A	0	0	0	0	0	0	0	0	0	0
POLE	EIF5B	0	0	0	1	0	1	0	1	0	0
POLE	ELAC2	0	0	0	0	0	0	0	0	0	0
POLE	ELAVL1	0	0	0	1	0	0	0	0	0	0
POLE	ELAVL2	0	0	0	1	0	1	0	0	0	0
POLE	ELAVL3	0	0	0	0	0	1	0	0	0	0
POLE	ELOF1	0	0	0	0	0	0	0	0	0	0
POLE	EMG1	0	0	0	1	0	0	0	0	0	0
POLE	EML4	0	0	0	0	0	1	0	1	0	0
POLE	ENO1	0	0	0	0	0	0	0	0	0	0
POLE	ENSA	0	0	0	0	0	0	0	1	0	0
POLE	EPB41	0	0	0	1	1	0	0	1	0	0
POLE	EPB41L2	0	0	0	0	0	2	0	0	0	0
POLE	EPPK1	0	0	0	0	0	0	0	0	0	0
POLE	EPRS	0	0	0	0	0	2	0	0	0	0
POLE	EPS8L3	0	0	0	0	0	2	0	0	0	0
POLE	ERAL1	0	0	0	0	0	0	0	0	0	0
POLE	ERH	0	0	0	1	0	0	0	0	0	0
POLE	ERI3	0	0	0	0	0	0	0	0	0	0
POLE	ERP29	0	0	0	0	0	0	0	0	0	0
POLE	ESF1	0	0	0	1	0	0	0	0	0	0
POLE	ESRP2	0	0	0	0	0	2	0	0	0	0
POLE	ETF1	0	0	0	0	0	0	0	0	0	0
POLE	EWSR1	0	0	0	0	0	1	0	0	0	0
POLE	EXOSC10	0	0	0	0	0	1	0	0	0	0
POLE	EXOSC2	0	0	0	1	0	0	0	0	0	0
POLE	EXOSC6	0	0	0	0	0	0	0	0	0	0
POLE	EXOSC9	0	0	0	1	0	1	0	0	0	0
POLE	EZR	0	0	0	1	0	1	0	0	0	0
POLE	F11R	0	0	0	0	0	1	0	0	0	0
POLE	FADS2	0	0	0	0	0	2	0	0	0	0
POLE	RAMAC	0	0	0	1	0	1	0	0	0	0
POLE	FAM120A	1	0	0	0	0	1	0	1	0	0
POLE	FAM120C	0	0	0	0	0	1	0	0	0	0
POLE	FAM133B	0	0	0	0	0	0	0	0	0	0
POLE	TASOR	0	0	0	1	0	3	0	0	0	0
POLE	FAM32A	0	0	0	0	0	0	0	0	0	0
POLE	TENT5A	0	0	0	0	0	1	0	1	0	0
POLE	FAM50A	0	0	0	0	0	0	0	0	0	0
POLE	FAM98A	0	0	0	1	0	0	0	0	0	0
POLE	FAM98B	0	0	0	1	0	0	0	0	0	0
POLE	FARSA	0	0	0	0	0	1	0	0	0	0
POLE	FARSB	0	0	0	0	0	2	0	0	0	0
POLE	FASN	0	0	0	1	0	0	0	0	0	0
POLE	FASTKD1	0	0	0	1	0	2	0	0	0	0
POLE	FASTKD2	0	0	0	0	0	2	0	0	0	0
POLE	FASTKD3	0	0	0	0	0	2	0	1	0	0
POLE	FASTKD5	0	0	0	1	0	1	0	0	0	0
POLE	FAU	0	0	0	0	0	0	0	0	0	0
POLE	FBL	0	0	0	0	0	0	0	0	0	0
POLE	FBN1	0	0	0	0	0	1	0	2	0	0
POLE	FBRSL1	0	0	0	0	0	0	0	0	0	0
POLE	FCF1	0	0	0	1	0	0	0	0	0	0
POLE	FDPS	0	0	0	0	0	2	0	0	0	0
POLE	FEN1	0	0	0	1	0	1	0	0	0	0
POLE	FGFR1OP	0	0	0	1	0	0	0	1	0	0
POLE	FIP1L1	0	0	0	1	0	4	0	0	0	0
POLE	FKBP1A	0	0	0	0	0	0	0	0	0	0
POLE	FKBP2	0	0	0	0	0	0	0	0	0	0
POLE	FKBP3	0	0	0	1	0	0	0	0	0	0
POLE	FKBP4	0	0	0	1	0	1	0	0	0	0
POLE	FLNA	0	0	0	0	0	3	0	1	0	0
POLE	FLNB	0	0	0	0	0	0	0	1	0	0
POLE	FLYWCH2	0	0	0	0	0	0	0	0	0	0
POLE	FMR1	0	0	0	1	0	0	0	0	0	0
POLE	FN1	0	0	0	0	0	1	0	1	0	0
POLE	FNDC3A	0	0	0	0	0	1	0	0	0	0
POLE	FNDC3B	0	0	0	0	0	1	0	0	0	0
POLE	FRG1	0	1	0	0	0	0	0	0	0	0
POLE	FSCN1	0	0	0	0	0	0	0	0	0	0
POLE	FTSJ3	0	0	0	1	0	2	0	0	0	0
POLE	FUBP1	0	0	0	0	0	0	0	0	0	0
POLE	FUBP3	0	0	0	1	0	1	0	1	0	0
POLE	FUS	0	0	0	0	0	0	0	0	0	0
POLE	FXR1	0	0	0	0	0	0	0	0	0	0
POLE	FXR2	0	0	0	0	0	0	0	0	0	0
POLE	FYTTD1	0	0	0	0	0	1	0	0	0	0
POLE	G3BP1	0	0	0	0	0	2	0	0	0	0
POLE	G3BP2	0	0	0	0	0	1	0	0	0	0
POLE	GANAB	0	0	0	0	0	1	0	0	0	0
POLE	GAR1	0	0	0	0	0	0	0	0	0	0
POLE	GAS2	0	0	0	0	0	4	0	0	0	0
POLE	GCN1	0	0	0	0	0	2	0	0	0	0
POLE	GDI2	0	0	0	1	0	1	0	0	0	0
POLE	GEMIN5	0	0	0	0	0	1	0	0	0	0
POLE	GFM1	0	0	0	1	0	2	0	0	0	0
POLE	GGCT	0	0	0	0	0	1	0	0	0	0
POLE	GIGYF2	0	0	0	0	0	1	0	1	0	0
POLE	GLRX3	0	0	0	1	0	3	0	1	0	0
POLE	NOP53	0	0	0	0	0	0	0	0	0	0
POLE	GMPR2	0	0	0	0	1	1	0	0	0	0
POLE	GNE	0	0	0	0	0	0	0	0	0	0
POLE	GNL2	0	0	0	0	0	1	0	2	0	0
POLE	GNL3	0	0	0	0	0	3	0	0	0	0
POLE	GNL3L	0	0	0	0	0	2	0	0	0	0
POLE	GOLGA4	0	0	0	0	0	1	0	2	0	0
POLE	GOLGB1	0	0	0	0	0	2	0	3	0	0
POLE	GOT2	0	0	0	1	0	0	0	0	0	0
POLE	GP2	0	0	0	0	0	1	0	0	0	0
POLE	GPATCH4	0	0	0	0	0	0	0	0	0	0
POLE	GPATCH8	0	0	0	0	1	0	0	1	0	0
POLE	GPR161	0	0	0	0	0	2	0	0	0	0
POLE	GRB2	0	0	0	0	0	0	0	0	0	0
POLE	GRN	0	0	0	0	0	1	0	0	0	0
POLE	GRSF1	0	0	0	0	0	0	0	0	0	0
POLE	GRWD1	0	0	0	0	0	0	0	0	0	0
POLE	GSPT1	0	0	0	1	0	0	0	0	0	0
POLE	GSPT2	0	0	0	1	0	0	0	0	0	0
POLE	GSTP1	0	0	0	0	0	0	0	0	0	0
POLE	GTF2E2	0	0	0	0	0	1	0	0	0	0
POLE	GTF2F1	0	0	0	0	0	0	0	0	0	0
POLE	GTPBP1	0	0	0	0	0	0	0	0	0	0
POLE	GTPBP10	0	0	0	0	0	1	0	0	0	0
POLE	GTPBP4	0	0	0	0	0	2	0	1	0	0
POLE	H1F0	0	0	0	0	0	0	0	0	0	0
POLE	H1FX	0	0	0	0	0	0	0	0	0	0
POLE	H2AFY	0	0	0	0	0	0	0	0	0	0
POLE	HABP4	1	0	0	0	0	0	0	0	0	0
POLE	HADH	0	0	0	1	0	0	0	0	0	0
POLE	HADHB	0	0	0	1	0	4	0	0	0	0
POLE	HARS2	0	0	0	0	0	1	0	0	0	0
POLE	HDAC2	0	0	0	1	0	0	0	1	0	0
POLE	HDGF	0	0	0	0	0	0	0	0	0	0
POLE	HDLBP	0	0	0	0	0	1	0	0	0	0
POLE	HEATR1	0	0	0	0	0	2	0	0	0	0
POLE	HEATR6	0	0	0	0	0	1	0	0	0	0
POLE	HELZ	0	0	0	0	0	2	0	0	0	0
POLE	HELZ2	0	0	0	0	0	1	0	0	0	0
POLE	HERC5	0	0	0	1	0	2	0	1	0	0
POLE	HIBADH	0	0	0	0	0	0	0	0	0	0
POLE	HIST1H1B	0	0	0	0	0	0	0	0	0	0
POLE	HIST1H1C	0	0	0	0	0	1	0	0	0	0
POLE	HIST1H1D	0	0	0	0	0	1	0	0	0	0
POLE	HIST1H1E	0	0	0	0	0	0	0	0	0	0
POLE	HIST1H4A	0	0	0	0	0	0	0	0	0	0
POLE	HIST1H4B	0	0	0	0	0	0	0	0	0	0
POLE	HIST1H4D	0	0	0	0	0	1	0	0	0	0
POLE	HIST1H4E	0	0	0	0	0	0	0	0	0	0
POLE	HIST1H4F	0	0	0	0	0	0	0	0	0	0
POLE	HIST1H4H	0	0	0	0	0	0	0	0	0	0
POLE	HIST1H4K	0	0	0	0	0	0	0	0	0	0
POLE	HIST1H4L	0	0	0	0	0	0	0	0	0	0
POLE	HIST2H4B	0	0	0	0	0	0	0	0	0	0
POLE	HLA-A	0	0	0	0	0	1	0	0	0	0
POLE	HLTF	0	0	0	2	0	2	0	0	0	0
POLE	HMGA1	0	0	0	0	0	0	0	0	0	0
POLE	HMGB1	0	0	0	0	0	1	0	0	0	0
POLE	HMGB2	0	1	0	0	0	1	0	0	0	0
POLE	HMGB3	0	0	0	1	0	0	0	0	0	0
POLE	HMGN2	0	0	0	0	0	0	0	0	0	0
POLE	HMGN5	0	0	0	0	0	0	0	1	0	0
POLE	HNRNPA0	0	0	0	0	0	0	0	0	0	0
POLE	HNRNPA1	0	0	0	0	0	1	0	0	0	0
POLE	HNRNPA1L2	0	0	0	0	0	0	0	0	0	0
POLE	HNRNPA2B1	0	0	0	1	0	1	0	0	0	0
POLE	HNRNPA3	0	0	0	1	0	0	0	1	0	0
POLE	HNRNPAB	0	0	0	0	0	0	0	1	0	0
POLE	HNRNPC	0	0	0	1	0	0	0	0	0	0
POLE	HNRNPCL1	0	0	0	0	0	1	0	1	0	0
POLE	HNRNPD	0	0	0	1	0	2	0	0	0	0
POLE	HNRNPDL	0	0	0	1	0	0	0	1	0	0
POLE	HNRNPF	0	0	0	0	0	0	0	0	0	0
POLE	HNRNPH1	0	0	0	0	0	0	0	0	0	0
POLE	HNRNPH2	0	0	0	0	0	0	0	0	0	0
POLE	HNRNPH3	0	0	0	0	0	1	0	0	0	0
POLE	HNRNPK	0	0	0	0	0	0	0	0	0	0
POLE	HNRNPL	0	0	0	2	0	0	0	0	0	0
POLE	HNRNPLL	0	0	0	2	0	0	0	1	0	0
POLE	HNRNPM	0	0	0	0	0	2	0	0	0	0
POLE	HNRNPR	0	0	0	1	0	0	0	0	0	0
POLE	HNRNPU	0	0	0	1	0	2	0	0	0	0
POLE	HNRNPUL1	0	0	0	1	0	1	0	0	0	0
POLE	HNRNPUL2	0	0	0	0	0	2	0	0	0	0
POLE	HOOK1	0	0	0	0	0	2	0	0	0	0
POLE	HOXB6	0	0	0	0	0	0	0	0	0	0
POLE	HSD17B10	0	0	0	0	0	0	0	0	0	0
POLE	HSP90AA1	0	0	0	0	0	1	0	0	0	0
POLE	HSP90AB1	0	0	0	0	0	2	0	0	0	0
POLE	HSP90B1	0	0	0	0	0	1	0	1	0	0
POLE	HSPA1A	0	0	0	1	0	0	0	0	0	0
POLE	HSPA1B	0	0	0	1	0	1	0	0	0	0
POLE	HSPA5	0	0	0	1	0	1	0	0	0	0
POLE	HSPA8	0	0	0	1	0	1	0	0	0	0
POLE	HSPA9	0	0	0	0	0	1	0	1	0	0
POLE	HSPB1	0	0	0	0	0	0	0	0	0	0
POLE	HSPD1	0	0	0	0	0	0	0	0	0	0
POLE	HSPE1	0	0	0	0	0	0	0	0	0	0
POLE	HTATSF1	0	0	0	0	0	1	0	0	0	0
POLE	HUWE1	0	0	0	0	0	2	0	1	0	0
POLE	IBA57	0	0	0	0	0	0	0	0	0	0
POLE	IDH1	0	0	0	1	0	0	0	0	0	0
POLE	IDH2	0	0	0	0	0	1	0	0	0	0
POLE	IFI16	0	0	0	1	0	2	0	1	0	0
POLE	IFIT2	0	0	0	2	0	2	0	0	0	0
POLE	IFIT5	0	0	0	1	0	1	0	0	0	0
POLE	IGF2BP1	0	0	0	0	0	1	0	1	0	0
POLE	IGF2BP2	0	0	0	0	0	1	0	0	0	0
POLE	GIGYF2	0	0	0	1	0	1	0	0	0	0
POLE	ILF2	0	0	0	1	0	0	0	0	0	0
POLE	ILF3	0	0	0	0	0	1	0	0	0	0
POLE	IMMT	0	0	0	1	0	1	0	0	0	0
POLE	IMP3	0	0	0	0	0	0	0	0	0	0
POLE	IPO4	0	0	0	0	0	2	0	0	0	0
POLE	IPO5	0	0	0	0	0	1	0	0	0	0
POLE	IQCG	0	0	0	0	0	0	0	0	0	0
POLE	IREB2	0	0	0	1	0	2	0	0	0	0
POLE	ISG20L2	0	0	0	0	0	0	0	0	0	0
POLE	ISY1	0	0	0	0	0	1	0	0	0	0
POLE	JUN	0	0	0	0	0	0	0	0	0	0
POLE	KCTD12	0	0	0	0	0	0	0	0	0	0
POLE	KDM5A	0	0	0	0	0	3	0	0	0	0
POLE	KHDRBS1	0	0	0	0	0	0	0	0	0	0
POLE	KHDRBS3	0	0	0	0	0	0	0	1	0	0
POLE	KHSRP	0	0	0	0	0	1	0	0	0	0
POLE	KIAA0100	0	0	0	1	0	2	0	0	0	0
POLE	MARF1	0	0	0	0	0	2	0	0	0	0
POLE	KIAA1324	0	0	0	0	0	1	0	0	0	0
POLE	VIRMA	0	0	0	1	0	2	0	2	0	0
POLE	KIF1C	0	0	0	0	0	1	0	0	0	0
POLE	KMT2C	0	0	0	0	0	4	0	0	0	0
POLE	KNOP1	0	0	0	0	0	0	0	0	0	0
POLE	KPNA2	0	0	0	1	0	1	0	0	0	0
POLE	KPNB1	0	0	0	1	0	0	0	0	0	0
POLE	KRI1	0	0	0	0	0	0	0	0	0	0
POLE	KRR1	0	0	0	2	0	0	0	0	0	0
POLE	KRT18	0	0	0	1	0	1	0	0	0	0
POLE	KTN1	0	0	0	0	0	1	0	0	0	0
POLE	KYAT3	0	0	0	1	0	1	0	1	0	0
POLE	LAMA2	0	0	0	0	0	0	0	3	0	0
POLE	LARP1	0	0	0	0	0	0	0	0	0	0
POLE	LARP1B	0	0	0	0	0	2	0	0	0	0
POLE	LARP4	0	0	0	1	0	2	0	1	0	0
POLE	LARP4B	0	0	0	0	0	1	0	0	0	0
POLE	LARP7	0	0	0	0	0	1	0	0	0	0
POLE	LAS1L	0	0	0	0	0	0	0	0	0	0
POLE	LASP1	0	0	0	0	0	0	0	0	0	0
POLE	LBR	0	0	0	0	0	2	0	1	0	0
POLE	LDHA	0	0	0	0	0	0	0	0	0	0
POLE	LDHB	0	0	0	0	0	1	0	0	0	0
POLE	LEPR	0	0	0	0	0	2	0	0	0	0
POLE	LGALS1	0	0	0	0	0	0	0	0	0	0
POLE	LGALS3	0	0	0	1	0	0	0	0	0	0
POLE	LIMA1	0	0	0	0	0	1	0	2	0	0
POLE	LIN28B	0	0	0	0	0	0	0	0	0	0
POLE	LIN7C	0	0	0	0	0	0	0	0	0	0
POLE	LLPH	0	0	0	2	0	0	0	0	0	0
POLE	LMF2	0	0	0	0	0	1	0	0	0	0
POLE	LMNA	0	0	0	0	0	0	0	0	0	0
POLE	LRP1	0	0	0	0	0	1	0	1	0	0
POLE	LRPPRC	0	0	0	0	0	2	0	0	0	0
POLE	LRRC47	0	0	0	0	0	1	0	0	0	0
POLE	LRRC59	0	0	0	0	0	1	0	0	0	0
POLE	LSM1	0	0	0	1	0	0	0	0	0	0
POLE	LSM14A	0	0	0	0	0	1	0	0	0	0
POLE	LSM14B	0	0	0	0	0	0	0	0	0	0
POLE	LSM2	0	0	0	1	0	0	0	0	0	0
POLE	LSM3	0	0	0	1	0	0	0	0	0	0
POLE	LSM4	0	0	0	0	0	0	0	0	0	0
POLE	LSM6	0	0	0	0	0	0	0	0	0	0
POLE	LSM8	0	0	0	0	0	0	0	0	0	0
POLE	LTA4H	0	0	0	0	0	0	0	0	0	0
POLE	LUC7L	0	0	0	0	0	0	0	0	0	0
POLE	LUC7L2	0	0	0	0	0	0	0	0	0	0
POLE	LUC7L3	0	0	0	0	0	0	0	0	0	0
POLE	LYAR	0	0	0	1	0	0	0	0	0	0
POLE	MACF1	0	0	0	0	0	1	0	3	0	0
POLE	MAGOH	0	0	0	0	0	0	0	0	0	0
POLE	MAGOHB	0	0	0	1	0	0	0	0	0	0
POLE	MAK16	0	0	0	0	0	1	0	0	0	0
POLE	MANF	0	0	0	0	0	0	0	0	0	0
POLE	MAP1B	0	0	0	0	0	4	0	1	0	0
POLE	MAP2	0	0	0	0	0	4	0	1	0	0
POLE	MAP4	0	0	0	0	0	2	0	0	0	0
POLE	MAPRE1	0	0	0	1	0	0	0	0	0	0
POLE	MAPT	0	0	0	1	0	2	0	0	0	0
POLE	MARK2	0	0	0	0	0	1	0	0	0	0
POLE	MAT1A	0	0	0	1	0	2	0	0	0	0
POLE	MAT2A	0	0	0	0	0	0	0	0	0	0
POLE	MATR3	0	0	0	0	0	3	0	0	0	0
POLE	MAZ	0	0	0	0	0	0	0	0	0	0
POLE	MBNL1	0	0	0	0	0	0	0	0	0	0
POLE	MBNL2	0	0	0	0	0	1	0	0	0	0
POLE	MBNL3	0	0	0	1	0	0	0	0	0	0
POLE	MCAT	0	0	0	0	0	0	0	0	0	0
POLE	MCRIP2	0	0	0	1	0	0	0	0	0	0
POLE	MDC1	0	0	0	2	0	1	0	0	0	0
POLE	MDH1	0	0	0	2	0	1	0	0	0	0
POLE	MDH2	0	0	0	0	0	1	0	0	0	0
POLE	MECP2	0	0	0	0	0	1	0	0	0	0
POLE	MEPCE	0	0	0	0	0	1	0	0	0	0
POLE	METAP2	0	0	0	2	0	1	0	1	0	0
POLE	METTL16	0	0	0	1	0	1	0	1	0	0
POLE	METTL8	0	0	0	1	0	0	0	0	0	0
POLE	MEX3A	0	0	0	0	0	0	0	0	0	0
POLE	MEX3B	0	0	0	0	0	2	0	0	0	0
POLE	MEX3C	0	0	0	0	0	0	0	0	0	0
POLE	MEX3D	0	0	0	0	0	0	0	0	0	0
POLE	MFAP1	0	0	0	0	0	0	0	1	0	0
POLE	MGST1	0	0	0	1	0	1	0	0	0	0
POLE	MKI67	0	0	0	1	0	4	0	0	0	0
POLE	MKRN1	0	0	0	0	0	0	0	0	0	0
POLE	MKRN2	0	0	0	0	0	0	0	0	0	0
POLE	MKRN3	0	0	0	1	0	1	0	0	0	0
POLE	MMAA	0	0	0	0	0	1	0	0	0	0
POLE	MOV10	0	0	0	1	0	1	0	0	0	0
POLE	MPHOSPH10	0	0	0	0	0	3	0	0	0	0
POLE	MRM1	0	0	0	0	0	1	0	0	0	0
POLE	MRM3	0	0	0	0	0	0	0	0	0	0
POLE	MRPL1	0	0	0	1	0	1	0	0	0	0
POLE	MRPL10	0	0	0	0	0	0	0	0	0	0
POLE	MRPL11	0	0	0	1	0	0	0	0	0	0
POLE	MRPL13	0	0	0	2	0	1	0	0	0	0
POLE	MRPL14	0	0	0	1	0	0	0	0	0	0
POLE	MRPL15	0	0	0	1	0	0	0	0	0	0
POLE	MRPL16	0	0	0	0	0	0	0	0	0	0
POLE	MRPL19	0	0	0	3	0	0	0	0	0	0
POLE	MRPL2	0	0	0	0	0	0	0	0	0	0
POLE	MRPL20	0	0	0	0	0	1	0	0	0	0
POLE	MRPL21	0	0	0	1	0	0	0	0	0	0
POLE	MRPL22	0	0	0	1	0	1	0	0	0	0
POLE	MRPL24	0	0	0	1	0	0	0	0	0	0
POLE	MRPL27	0	0	0	1	0	1	0	0	0	0
POLE	MRPL28	0	0	0	0	0	0	0	0	0	0
POLE	MRPL3	0	0	0	1	0	2	0	0	0	0
POLE	MRPL32	0	0	0	1	0	0	0	0	0	0
POLE	MRPL34	0	0	0	2	0	0	0	0	0	0
POLE	MRPL37	0	0	0	1	0	0	0	0	0	0
POLE	MRPL39	0	0	0	1	0	0	0	0	0	0
POLE	MRPL4	0	0	0	0	0	1	0	0	0	0
POLE	MRPL40	0	0	0	0	0	0	0	0	0	0
POLE	MRPL41	0	0	0	0	0	0	0	0	0	0
POLE	MRPL42	0	0	0	2	0	0	0	0	0	0
POLE	MRPL43	0	0	0	1	0	0	0	0	0	0
POLE	MRPL44	0	0	0	2	0	1	0	0	0	0
POLE	MRPL45	0	0	0	1	0	0	0	0	0	0
POLE	MRPL51	0	0	0	0	0	0	0	0	0	0
POLE	MRPL54	0	0	0	1	0	0	0	0	0	0
POLE	MRPL57	0	0	0	1	0	1	0	0	0	0
POLE	MRPL9	0	0	0	1	0	0	0	0	0	0
POLE	MRPS10	0	0	0	3	0	0	0	0	0	0
POLE	MRPS11	0	0	0	1	0	1	0	0	0	0
POLE	MRPS12	0	0	0	1	0	0	0	0	0	0
POLE	MRPS14	0	0	0	1	0	0	0	0	0	0
POLE	MRPS15	0	0	0	1	0	0	0	0	0	0
POLE	MRPS18A	0	0	0	2	0	0	0	0	0	0
POLE	MRPS18C	0	0	0	1	0	0	0	0	0	0
POLE	MRPS21	0	0	0	1	0	0	0	0	0	0
POLE	MRPS23	0	0	0	1	0	0	0	0	0	0
POLE	MRPS24	0	0	0	1	0	0	0	0	0	0
POLE	MRPS26	0	0	0	0	0	0	0	0	0	0
POLE	MRPS28	0	0	0	1	0	1	0	0	0	0
POLE	MRPS30	0	0	0	1	0	0	0	0	0	0
POLE	MRPS31	0	0	0	2	0	0	0	0	0	0
POLE	MRPS35	0	0	0	1	0	0	0	0	0	0
POLE	MRPS5	0	0	0	1	0	0	0	0	0	0
POLE	MRPS7	0	0	0	1	0	1	0	0	0	0
POLE	MRPS9	0	0	0	1	0	1	0	0	0	0
POLE	MRTO4	0	0	0	1	0	0	0	0	0	0
POLE	MSI1	0	0	0	0	0	1	0	0	0	0
POLE	MSI2	0	0	0	0	0	1	0	0	0	0
POLE	MSN	0	0	0	0	0	2	0	0	0	0
POLE	MTCL1	0	0	0	0	0	3	0	0	0	0
POLE	MTDH	0	0	0	0	0	1	0	1	0	0
POLE	MTERF1	0	0	0	0	0	1	0	0	0	0
POLE	MTHFD1	0	0	0	1	0	2	0	0	0	0
POLE	MTHFSD	0	0	0	0	0	0	0	0	0	0
POLE	MTIF2	0	0	0	0	0	1	0	0	0	0
POLE	MTO1	0	0	0	2	0	0	0	0	0	0
POLE	MTPAP	0	0	0	2	0	0	0	0	0	0
POLE	MTRF1	0	0	0	1	0	0	0	0	0	0
POLE	MYBBP1A	0	0	0	0	0	0	0	0	0	0
POLE	MYEF2	0	0	0	0	0	0	0	2	0	0
POLE	MYH14	0	0	0	0	0	1	0	0	0	0
POLE	MYH9	0	0	0	0	0	1	0	0	0	0
POLE	MYO18A	0	0	0	0	0	2	0	1	0	0
POLE	MYO5A	0	0	0	0	0	2	0	1	0	0
POLE	NAA15	0	0	0	0	0	0	0	4	0	0
POLE	NAA50	0	0	0	0	0	0	0	0	0	0
POLE	NAF1	0	1	0	1	0	0	0	0	0	0
POLE	NAP1L1	0	0	0	0	0	1	0	0	0	0
POLE	NAP1L4	0	0	0	0	0	1	0	0	0	0
POLE	NARS	0	0	0	1	0	0	0	0	0	0
POLE	NAT10	0	0	0	0	0	1	0	0	0	0
POLE	NBPF10	0	0	0	0	0	1	0	0	0	0
POLE	NCBP1	1	0	0	1	0	2	0	0	0	0
POLE	NCBP2	0	0	0	0	0	1	0	0	0	0
POLE	NCBP3	0	0	0	0	0	1	0	0	0	0
POLE	NCL	0	0	0	0	0	0	0	0	0	0
POLE	NCOA5	0	0	0	0	1	0	0	0	0	0
POLE	NDRG1	0	0	0	0	0	0	0	0	0	0
POLE	NDRG2	0	0	0	1	0	0	0	0	0	0
POLE	NDRG4	0	0	0	0	0	0	0	0	0	0
POLE	NDUFS6	0	0	0	0	0	0	0	0	0	0
POLE	NDUFV3	0	0	0	1	0	0	0	0	0	0
POLE	NELFE	0	0	0	1	0	0	0	0	0	0
POLE	NFX1	0	0	0	0	0	0	0	0	0	0
POLE	NGDN	0	0	0	0	0	1	0	0	0	0
POLE	NGRN	0	0	0	0	0	0	0	1	0	0
POLE	NHP2	0	0	0	0	0	0	0	0	0	0
POLE	NIFK	0	0	0	0	0	0	0	0	0	0
POLE	NIP7	0	0	0	1	0	1	0	0	0	0
POLE	NKAP	0	0	0	0	0	0	0	0	0	0
POLE	NKRF	0	0	0	1	0	1	0	0	0	0
POLE	NKTR	0	0	0	0	0	2	0	0	0	0
POLE	NLRP11	0	0	0	0	0	2	0	1	0	0
POLE	NMD3	0	0	0	0	0	2	0	1	0	0
POLE	NME1	0	0	0	1	0	0	0	0	0	0
POLE	NMT1	0	0	0	1	1	1	0	0	0	0
POLE	NOA1	0	0	0	0	0	0	0	0	0	0
POLE	NOC2L	0	0	0	0	0	0	0	0	0	0
POLE	NOC3L	0	0	0	0	0	2	0	1	0	0
POLE	NOC4L	0	0	0	1	0	1	0	0	0	0
POLE	NOL10	0	0	0	1	0	1	0	1	0	0
POLE	NOL11	0	0	0	0	0	1	0	0	0	0
POLE	NOL12	0	0	0	0	0	1	0	0	0	0
POLE	NOL6	0	0	0	0	0	0	0	0	0	0
POLE	NOL7	0	0	0	1	0	0	0	0	0	0
POLE	NOL8	1	0	0	1	0	1	0	0	0	0
POLE	NOLC1	0	0	0	0	0	0	0	0	0	0
POLE	NOM1	0	0	0	0	0	1	0	0	0	0
POLE	NONO	0	0	0	0	0	3	0	0	0	0
POLE	NOP14	0	0	0	0	0	1	0	0	0	0
POLE	NOP16	0	0	0	0	0	0	0	0	0	0
POLE	NOP2	0	0	0	1	0	1	0	1	0	0
POLE	NOP56	0	0	0	0	0	1	0	0	0	0
POLE	NOP58	0	0	0	0	0	1	0	0	0	0
POLE	NOP9	0	0	0	0	0	1	0	0	0	0
POLE	NOSIP	0	0	0	0	0	0	0	0	0	0
POLE	NOVA1	0	0	0	0	0	1	0	0	0	0
POLE	NOVA2	0	0	0	0	0	0	0	0	0	0
POLE	NPM1	0	0	0	1	0	1	0	0	0	0
POLE	NPM3	0	0	0	0	0	1	0	0	0	0
POLE	NQO1	0	0	0	0	0	0	0	0	0	0
POLE	NSA2	0	0	0	0	0	0	0	0	0	0
POLE	NSF	0	0	0	0	0	0	0	0	0	0
POLE	NSFL1C	0	0	0	0	0	2	0	0	0	0
POLE	NSRP1	0	0	0	0	0	1	0	0	0	0
POLE	NSUN2	0	0	0	0	1	2	0	0	0	0
POLE	NSUN5	0	0	0	0	0	0	0	0	0	0
POLE	NTPCR	0	0	0	1	0	1	0	0	0	0
POLE	NUCKS1	0	0	0	1	0	1	0	0	0	0
POLE	NUDT16L1	0	0	0	1	0	0	0	0	0	0
POLE	NUDT21	0	0	0	0	0	1	0	0	0	0
POLE	NUFIP2	0	0	0	1	0	1	0	0	0	0
POLE	NUP42	0	0	0	0	0	2	0	0	0	0
POLE	NUSAP1	0	0	0	1	0	0	0	0	0	0
POLE	NVL	0	0	0	0	0	1	0	0	0	0
POLE	NXF1	0	0	0	0	0	1	0	0	0	0
POLE	OASL	0	0	0	1	0	1	0	0	0	0
POLE	OGN	1	0	0	0	0	0	0	0	0	0
POLE	OLA1	0	0	0	1	0	0	0	1	0	0
POLE	OTUD4	0	0	0	1	0	4	0	0	0	0
POLE	P2RX7	0	0	0	0	0	0	0	0	0	0
POLE	P4HB	0	0	0	0	0	1	0	0	0	0
POLE	PA2G4	0	0	0	1	0	0	0	0	0	0
POLE	PABPC1	0	0	0	0	0	3	0	1	0	0
POLE	PABPC1L	0	0	0	0	0	1	0	0	0	0
POLE	PABPC4	0	0	0	0	1	2	0	0	0	0
POLE	PABPC4L	0	0	0	0	0	2	0	0	0	0
POLE	PABPN1	0	0	0	0	0	0	0	0	0	0
POLE	PAFAH1B3	0	0	0	0	0	0	0	0	0	0
POLE	PAICS	0	0	0	0	0	0	0	0	0	0
POLE	PAIP1	0	0	0	1	0	0	0	0	0	0
POLE	TENT4B	0	0	0	0	0	0	0	1	0	0
POLE	PARK7	0	0	0	0	0	0	0	0	0	0
POLE	PARN	0	0	0	0	0	2	0	0	0	0
POLE	PARP1	0	0	0	1	0	2	0	0	0	0
POLE	PARP12	0	0	0	0	0	0	0	0	0	0
POLE	PATL1	0	0	0	2	0	1	0	0	0	0
POLE	PATZ1	0	0	0	0	0	0	0	0	0	0
POLE	PAWR	0	0	0	0	0	0	0	0	0	0
POLE	PC	0	0	0	1	0	1	0	0	0	0
POLE	PCBP1	0	0	0	0	0	1	0	0	0	0
POLE	PCBP2	0	0	0	0	0	0	0	0	0	0
POLE	PCBP3	0	0	0	0	0	0	0	0	0	0
POLE	PCBP4	0	0	0	0	0	0	0	0	0	0
POLE	PCDH20	0	0	0	0	0	2	0	1	0	0
POLE	PCDHGA9	0	0	0	0	0	1	0	0	0	0
POLE	PCNP	0	0	0	0	0	0	0	0	0	0
POLE	PCSK9	0	0	0	0	0	0	0	0	0	0
POLE	PDAP1	0	0	0	0	1	0	0	0	0	0
POLE	PDCD11	0	0	0	0	0	2	0	0	0	0
POLE	PDCD6IP	0	0	0	0	0	0	0	0	0	0
POLE	PDIA2	0	0	0	0	0	0	0	0	0	0
POLE	PDIA3	0	0	0	0	0	2	0	0	0	0
POLE	PDIA4	0	0	0	0	0	1	0	0	0	0
POLE	PDLIM5	0	0	0	0	0	1	0	0	0	0
POLE	PDS5A	0	0	0	0	0	3	0	0	0	0
POLE	PEBP1	0	0	0	0	0	0	0	0	0	0
POLE	PEF1	0	0	0	1	0	0	0	0	0	0
POLE	PEG10	0	0	0	1	0	0	0	0	0	0
POLE	PELP1	0	0	0	0	0	0	0	0	0	0
POLE	PES1	0	0	0	0	0	0	0	0	0	0
POLE	PFN1	0	0	0	0	0	0	0	0	0	0
POLE	PGRMC1	0	0	0	0	0	0	0	0	0	0
POLE	PHF10	0	0	0	0	0	2	0	0	0	0
POLE	PHF3	0	0	0	0	0	4	0	0	0	0
POLE	PHF5A	0	0	0	1	0	0	0	0	0	0
POLE	PHF6	0	0	0	1	0	0	0	0	0	0
POLE	PHGDH	0	0	0	1	0	0	0	0	0	0
POLE	PIN4	0	0	0	0	0	0	0	0	0	0
POLE	PKM	0	0	0	1	0	0	0	0	0	0
POLE	PKN2	0	0	0	0	0	1	0	0	0	0
POLE	PLA2G1B	0	0	0	0	0	0	0	0	0	0
POLE	PLEC	0	0	0	0	0	2	0	0	0	0
POLE	PMS1	0	0	0	0	0	1	0	0	1	0
POLE	PNISR	0	0	0	0	0	2	0	1	0	0
POLE	PNN	0	0	0	0	0	0	0	1	0	0
POLE	PNO1	0	0	0	2	0	0	0	0	0	0
POLE	PNPT1	0	0	0	3	0	1	0	1	0	0
POLE	POLDIP3	0	0	0	0	1	0	0	1	0	0
POLE	POLR2A	0	0	0	0	0	2	0	0	0	0
POLE	POLR2B	0	0	0	0	1	1	0	2	0	0
POLE	POLRMT	0	0	0	0	0	0	0	0	0	0
POLE	POP1	0	0	0	0	0	1	0	0	0	0
POLE	POP7	0	0	0	0	0	0	0	0	0	0
POLE	POU5F1	0	0	0	1	0	0	0	0	0	0
POLE	PPAN	0	0	0	0	0	0	0	0	0	0
POLE	PPHLN1	0	0	0	0	0	0	0	1	0	0
POLE	PPIA	0	0	0	1	0	0	0	0	0	0
POLE	PPIB	0	0	0	0	0	1	0	0	0	0
POLE	PPID	0	1	0	0	0	2	0	1	0	0
POLE	PPIE	0	0	0	1	0	1	0	0	0	0
POLE	PPIF	0	0	0	0	0	0	0	0	0	0
POLE	PPIG	0	0	0	0	0	2	0	0	0	0
POLE	PPIL4	0	0	0	1	0	1	0	0	0	0
POLE	PPP1CC	0	0	0	1	0	0	0	0	0	0
POLE	PPP1R10	0	0	0	0	0	2	0	0	0	0
POLE	PPRC1	0	0	0	0	0	3	0	0	0	0
POLE	PRDX1	0	0	0	0	0	0	0	0	0	0
POLE	PRDX3	0	0	0	1	0	0	0	0	0	0
POLE	PRKAR2A	0	0	0	0	0	0	0	0	0	0
POLE	PRKDC	0	0	0	0	0	2	0	3	0	0
POLE	PRKRA	0	0	0	0	0	2	0	0	0	0
POLE	PRMT1	0	0	0	0	0	0	0	0	0	0
POLE	PRPF3	0	0	0	0	0	2	0	0	0	0
POLE	PRPF31	0	0	0	0	0	0	0	0	0	0
POLE	PRPF38A	0	0	0	1	0	0	0	0	0	0
POLE	PRPF38B	0	0	0	0	0	2	0	0	0	0
POLE	PRPF40A	0	0	0	0	0	1	0	0	0	0
POLE	PRPF4B	0	0	0	0	0	1	0	0	0	0
POLE	PRPF6	0	0	0	0	0	1	0	0	0	0
POLE	PRPF8	0	0	0	0	0	2	0	0	0	0
POLE	PRR3	0	0	0	0	0	0	0	0	0	0
POLE	PRRC2A	0	0	0	0	0	0	0	0	0	0
POLE	PRRC2B	0	0	0	1	1	0	0	0	0	0
POLE	PRRC2C	0	0	0	0	0	0	0	2	0	0
POLE	PSIP1	0	0	0	1	0	2	0	0	0	0
POLE	PSMA4	0	0	0	1	0	0	0	0	0	0
POLE	PSMB1	0	0	0	1	0	0	0	0	0	0
POLE	PSMC1	0	0	0	0	0	0	0	0	0	0
POLE	PSMC2	0	0	0	1	0	2	0	0	0	0
POLE	PSMD4	0	0	0	0	0	0	0	0	0	0
POLE	PSPC1	0	0	0	0	0	1	0	0	0	0
POLE	PTBP1	0	0	0	0	0	0	0	0	0	0
POLE	PTBP2	0	0	0	0	0	2	0	0	0	0
POLE	PTBP3	0	0	0	1	0	2	0	0	0	0
POLE	PTCD1	0	0	0	0	0	0	0	0	0	0
POLE	PTCD2	0	0	0	1	0	1	0	0	0	0
POLE	PTCD3	0	0	0	1	0	2	0	0	0	0
POLE	PTDSS1	0	0	0	2	0	0	0	0	0	0
POLE	PTMA	0	0	0	0	0	0	0	0	0	0
POLE	PTPN1	0	0	0	0	0	1	0	0	0	0
POLE	PTPN12	0	0	0	0	0	3	0	0	0	0
POLE	CAVIN1	0	0	0	0	0	1	0	0	0	0
POLE	PTRH1	0	0	0	0	0	0	0	0	0	0
POLE	PUF60	0	0	0	0	0	0	0	0	0	0
POLE	PUM1	0	0	0	0	0	0	0	1	0	0
POLE	PUM2	0	0	0	0	0	0	0	0	0	0
POLE	PUM3	0	0	0	0	0	0	0	0	0	0
POLE	PURA	0	0	0	0	0	0	0	0	0	1
POLE	PURB	0	0	0	1	0	0	0	0	0	0
POLE	PURG	0	0	0	0	0	1	0	0	0	0
POLE	PUS1	0	0	0	0	0	0	0	0	0	0
POLE	PUS7	0	0	0	0	0	1	0	1	0	0
POLE	PWP2	0	0	0	0	0	0	0	1	0	0
POLE	PYM1	0	0	0	1	0	0	0	1	0	0
POLE	QKI	0	0	0	0	0	1	0	2	0	0
POLE	R3HDM1	0	0	0	2	0	0	0	0	0	0
POLE	R3HDM2	0	0	0	0	0	1	0	1	0	0
POLE	RACK1	0	0	0	0	0	0	0	0	0	0
POLE	RALY	1	0	0	0	0	0	0	0	0	0
POLE	RALYL	0	0	0	0	0	1	0	0	0	0
POLE	RAN	0	0	0	1	0	0	0	0	0	0
POLE	RANBP2	0	0	0	0	0	5	0	0	0	0
POLE	RARS2	0	0	0	0	0	2	0	0	0	0
POLE	RAVER1	0	0	0	0	0	0	0	0	0	0
POLE	RAVER2	0	0	0	0	0	2	0	0	0	0
POLE	RBBP5	0	0	0	0	0	2	0	0	0	0
POLE	RBBP6	0	0	0	0	0	1	0	0	0	0
POLE	RBFOX2	0	0	0	0	0	0	0	0	0	0
POLE	RBM10	0	0	0	0	0	0	0	0	0	0
POLE	RBM12	0	0	0	1	0	1	0	0	0	0
POLE	RBM12B	0	0	0	1	0	1	0	1	0	0
POLE	RBM14	0	0	0	1	0	0	0	0	0	0
POLE	RBM14-RBM4	0	0	0	0	0	0	0	0	0	0
POLE	RBM15	0	0	0	1	0	2	0	0	0	0
POLE	RBM15B	0	0	0	0	0	0	0	0	0	0
POLE	RBM19	0	0	0	0	0	1	0	0	0	0
POLE	RBM20	0	0	0	0	0	1	0	0	0	0
POLE	RBM22	0	0	0	0	0	0	0	0	0	0
POLE	RBM23	0	0	0	0	0	0	0	0	0	0
POLE	RBM24	0	0	0	1	0	0	0	0	0	0
POLE	RBM25	0	0	0	0	0	1	0	0	0	0
POLE	RBM26	0	0	0	0	0	1	0	1	0	0
POLE	RBM27	0	0	0	0	0	1	0	1	0	0
POLE	RBM28	0	0	0	0	0	1	0	0	0	0
POLE	RBM3	0	0	0	0	0	0	0	0	0	0
POLE	RBM33	0	0	0	0	0	0	0	0	0	0
POLE	RBM34	0	0	0	0	0	0	0	0	0	0
POLE	RBM38	0	0	0	0	0	0	0	0	0	0
POLE	RBM39	0	0	0	1	0	3	0	0	0	0
POLE	RBM4	0	0	0	1	0	0	0	0	0	0
POLE	RBM42	0	0	0	0	0	0	0	0	0	0
POLE	RBM45	0	0	0	1	0	1	0	0	0	0
POLE	RBM47	0	0	0	1	0	0	0	0	0	0
POLE	RBM4B	0	0	0	0	0	2	0	0	0	0
POLE	RBM5	0	0	0	0	0	0	0	0	0	0
POLE	RBM6	0	0	0	0	0	1	0	0	0	0
POLE	RBM7	0	0	0	0	0	0	0	1	0	0
POLE	RBM8A	0	0	0	0	0	0	0	0	0	0
POLE	RBMS1	0	0	0	0	0	1	0	1	0	0
POLE	RBMS2	0	0	0	1	0	1	0	0	0	0
POLE	RBMS3	0	0	0	0	0	1	0	0	0	0
POLE	RBMX	0	0	0	0	0	0	0	0	0	0
POLE	RBMX2	0	0	0	0	0	1	0	0	0	0
POLE	RBMXL1	0	0	0	0	0	1	0	0	0	0
POLE	RBPMS	0	0	0	0	0	1	0	0	0	0
POLE	RC3H1	0	0	0	1	0	1	0	1	0	0
POLE	RC3H2	0	0	0	1	0	0	0	0	0	0
POLE	RCC1L	0	0	0	0	0	0	0	0	0	0
POLE	RCC2	0	0	0	0	0	0	0	0	0	0
POLE	RDX	0	0	0	0	0	2	0	0	0	0
POLE	REPIN1	0	0	0	0	0	0	0	0	0	0
POLE	REXO4	0	0	0	0	0	0	0	0	0	0
POLE	RIDA	0	0	0	0	0	3	0	0	0	0
POLE	RIF1	0	0	0	1	0	3	0	1	0	0
POLE	RIMS1	0	0	0	0	0	1	0	2	0	0
POLE	RNF10	0	0	0	0	0	2	0	0	0	0
POLE	RNH1	0	0	0	0	0	0	0	0	0	0
POLE	RNPS1	0	0	0	0	0	0	0	0	0	0
POLE	ROCK2	0	0	0	0	0	0	0	3	0	0
POLE	ROR2	1	0	0	0	0	2	0	0	0	0
POLE	RP9	0	0	0	0	0	0	0	0	0	0
POLE	RPF1	0	0	0	1	0	0	0	1	0	0
POLE	RPF2	0	0	0	1	0	1	0	0	0	0
POLE	RPGR	0	0	0	0	0	0	0	0	0	0
POLE	RPL10	0	0	0	0	0	0	0	0	0	0
POLE	RPL10A	0	0	0	0	0	0	0	0	0	0
POLE	RPL11	0	0	0	0	0	1	0	0	0	0
POLE	RPL12	0	0	0	0	0	0	0	0	0	0
POLE	RPL13	0	0	0	0	0	0	0	0	0	0
POLE	RPL13A	0	0	0	0	0	0	0	0	0	0
POLE	RPL14	0	0	0	0	0	0	0	0	0	0
POLE	RPL15	0	0	0	0	0	0	0	0	0	0
POLE	RPL17	0	0	0	0	0	0	0	0	0	0
POLE	RPL17-C18ORF32	0	0	0	0	0	0	0	0	0	0
POLE	RPL18	0	0	0	0	0	0	0	0	0	0
POLE	RPL18A	0	0	0	0	0	0	0	0	0	0
POLE	RPL19	0	0	0	0	0	0	0	0	0	0
POLE	RPL21	0	0	0	0	0	0	0	0	0	0
POLE	RPL22	0	0	0	0	0	0	0	1	0	0
POLE	RPL23	0	0	0	0	0	0	0	0	0	0
POLE	RPL23A	0	0	0	1	0	0	0	0	0	0
POLE	RPL24	0	0	0	0	0	1	0	0	0	0
POLE	RPL26	0	0	0	0	0	1	0	0	0	0
POLE	RPL27	0	0	0	0	0	0	0	0	0	0
POLE	RPL27A	0	0	0	0	0	0	0	0	0	0
POLE	RPL28	0	0	0	0	0	1	0	0	0	0
POLE	RPL29	0	0	0	0	0	0	0	0	0	0
POLE	RPL3	0	0	0	0	0	2	0	0	0	0
POLE	RPL30	0	0	0	0	0	0	0	0	0	0
POLE	RPL31	0	0	0	0	0	0	0	0	0	0
POLE	RPL32	0	0	0	0	0	0	0	0	0	0
POLE	RPL35	0	0	0	0	0	0	0	0	0	0
POLE	RPL35A	0	0	0	0	0	0	0	0	0	0
POLE	RPL36	0	0	0	0	0	1	0	0	0	0
POLE	RPL36A	0	0	0	0	0	0	0	0	0	0
POLE	RPL37	0	0	0	0	0	0	0	0	0	0
POLE	RPL37A	0	0	0	0	0	0	0	0	0	0
POLE	RPL38	0	0	0	0	0	0	0	0	0	0
POLE	RPL4	0	0	0	0	0	2	0	0	0	0
POLE	RPL5	0	0	0	0	0	1	0	0	0	0
POLE	RPL6	0	0	0	0	0	0	0	0	0	0
POLE	RPL7	0	0	0	0	0	1	0	0	0	0
POLE	RPL7A	0	0	0	0	0	0	0	0	0	0
POLE	RPL7L1	0	0	0	2	0	1	0	0	0	0
POLE	RPL8	0	0	0	0	0	0	0	0	0	0
POLE	RPLP0	0	0	0	0	0	0	0	0	0	0
POLE	RPLP2	0	0	0	0	0	0	0	0	0	0
POLE	RPN1	0	0	0	0	0	1	0	0	0	0
POLE	RPP25	0	0	0	0	0	0	0	0	0	0
POLE	RPP25L	0	0	0	0	0	0	0	0	0	0
POLE	RPP30	0	0	0	1	0	1	0	0	0	0
POLE	RPRD1B	0	0	0	1	0	0	0	0	0	0
POLE	RPRD2	0	0	0	0	0	1	0	0	0	0
POLE	RPS10	0	0	0	0	0	0	0	0	0	0
POLE	RPS11	0	0	0	0	0	0	0	0	0	0
POLE	RPS12	0	0	0	0	0	0	0	0	0	0
POLE	RPS13	0	0	0	0	0	0	0	0	0	0
POLE	RPS14	0	0	0	0	0	0	0	0	0	0
POLE	RPS15	0	0	0	0	0	0	0	0	0	0
POLE	RPS15A	0	0	0	0	0	0	0	0	0	0
POLE	RPS16	0	0	0	0	0	0	0	0	0	0
POLE	RPS17	0	0	0	0	0	0	0	0	0	0
POLE	RPS18	0	0	0	0	0	0	0	0	0	0
POLE	RPS19	0	0	0	0	0	0	0	0	0	0
POLE	RPS19BP1	0	0	0	1	0	0	0	0	0	0
POLE	RPS2	0	0	0	0	0	0	0	0	0	0
POLE	RPS20	0	0	0	0	0	0	0	0	0	0
POLE	RPS21	0	0	0	0	0	0	0	0	0	0
POLE	RPS23	0	0	0	0	0	0	0	0	0	0
POLE	RPS24	0	0	0	0	0	0	0	0	0	0
POLE	RPS25	0	0	0	0	0	0	0	0	0	0
POLE	RPS26	0	0	0	0	0	0	0	0	0	0
POLE	RPS27	0	0	0	0	0	0	0	0	0	0
POLE	RPS27A	0	0	0	0	0	0	0	0	0	0
POLE	RPS27L	0	0	0	0	0	0	0	0	0	0
POLE	RPS28	0	0	0	0	0	0	0	0	0	0
POLE	RPS3	0	0	0	0	0	0	0	0	0	0
POLE	RPS3A	0	1	0	0	0	0	0	0	0	0
POLE	RPS4X	0	0	0	0	0	0	0	0	0	0
POLE	RPS5	0	0	0	0	0	0	0	0	0	0
POLE	RPS6	0	0	0	0	0	0	0	0	0	0
POLE	RPS7	0	0	0	0	0	0	0	0	0	0
POLE	RPS8	0	0	0	0	0	0	0	0	0	0
POLE	RPS9	0	0	0	1	0	1	0	0	0	0
POLE	RPSA	0	0	0	0	0	1	0	0	0	0
POLE	RPUSD2	0	0	0	0	0	0	0	1	0	0
POLE	RPUSD3	0	0	0	0	0	0	0	0	0	0
POLE	RPUSD4	0	0	0	0	0	0	0	0	0	0
POLE	RRBP1	0	0	0	0	0	2	0	0	0	0
POLE	RRP1	0	0	0	0	0	0	0	0	0	0
POLE	RRP12	0	0	0	0	0	1	0	0	0	0
POLE	RRP15	0	0	0	0	0	0	0	0	0	0
POLE	RRP1B	0	0	0	0	0	1	0	1	0	0
POLE	RRP36	0	0	0	1	0	0	0	0	0	0
POLE	RRP7A	0	0	0	0	0	0	0	1	0	0
POLE	RRP8	0	0	0	0	0	0	0	0	0	0
POLE	RRP9	0	0	0	0	0	0	0	0	0	0
POLE	RRS1	0	0	0	1	0	0	0	0	0	0
POLE	RSL1D1	0	0	0	0	0	0	0	0	0	0
POLE	RSL24D1	0	0	0	1	0	1	0	0	0	0
POLE	RSRC2	0	0	0	0	0	1	0	1	0	0
POLE	RTCA	0	0	0	1	0	2	0	0	0	0
POLE	RTCB	0	0	0	1	0	0	0	0	0	0
POLE	RTF1	0	0	0	0	0	1	0	0	0	0
POLE	RTN4	0	0	0	0	0	2	0	2	0	0
POLE	RWDD4	0	1	0	1	0	1	0	0	0	0
POLE	S100A16	0	0	0	0	0	0	0	0	0	0
POLE	S100A4	0	0	0	0	0	1	0	0	0	0
POLE	S100A9	0	0	0	0	0	0	0	0	0	0
POLE	SAFB	0	0	0	0	0	0	0	1	0	0
POLE	SAFB2	0	0	0	0	0	3	0	0	0	0
POLE	SAMD4A	0	0	0	0	0	0	0	0	0	0
POLE	SAMD4B	0	0	0	1	0	0	0	0	0	0
POLE	SAMSN1	0	0	0	0	0	1	0	0	0	0
POLE	SAP18	0	0	0	1	0	0	0	0	0	0
POLE	SAP30BP	0	0	0	0	0	0	0	0	0	0
POLE	SARNP	0	0	0	1	0	1	0	0	0	0
POLE	SARS	0	0	0	0	0	0	0	0	0	0
POLE	SARS2	0	0	0	0	0	0	0	0	0	0
POLE	SART1	0	0	0	0	0	1	0	0	0	0
POLE	SART3	0	0	0	1	0	2	0	0	0	0
POLE	SBDS	0	0	0	0	0	0	0	0	0	0
POLE	SCAF11	0	0	0	0	0	3	0	1	0	0
POLE	SCAF4	0	0	0	0	0	3	0	0	0	0
POLE	SCAF8	0	0	0	1	0	1	0	1	0	0
POLE	SCAMP2	0	0	0	0	0	0	0	0	0	0
POLE	SCAMP3	0	0	0	0	0	0	0	0	0	0
POLE	SCG3	0	0	0	0	0	2	0	0	0	0
POLE	SDAD1	0	0	0	0	0	2	0	1	0	0
POLE	SEC23IP	0	0	0	0	0	1	0	2	0	0
POLE	SEC31A	0	0	0	0	0	1	0	0	0	0
POLE	SEC61A1	0	0	0	0	0	3	0	0	0	0
POLE	SEC61B	1	0	0	0	0	2	0	0	0	0
POLE	SEC62	0	0	0	0	0	1	0	0	0	0
POLE	SEC63	0	0	0	0	0	0	0	1	0	0
POLE	SECISBP2	1	0	0	0	0	1	0	0	0	0
POLE	SECISBP2L	0	0	0	0	0	3	0	0	0	0
POLE	SELENOH	0	0	0	0	0	0	0	0	0	0
POLE	SEPTIN11	0	0	0	0	0	1	0	0	0	0
POLE	SEPTIN7	0	0	0	0	0	1	0	0	0	0
POLE	SERBP1	0	0	0	1	0	0	0	0	0	0
POLE	SERPINH1	0	0	0	0	0	0	0	0	0	0
POLE	SF1	0	0	0	0	0	0	0	0	0	0
POLE	SF3A1	0	0	0	0	0	0	0	0	0	0
POLE	SF3A2	0	0	0	0	0	0	0	0	0	0
POLE	SF3A3	0	0	0	1	0	0	0	0	0	0
POLE	SF3B1	0	0	0	0	0	1	0	0	0	0
POLE	SF3B2	0	0	0	0	0	1	0	0	0	0
POLE	SF3B4	0	0	0	0	0	0	0	0	0	0
POLE	SF3B6	0	0	0	0	0	0	0	0	0	0
POLE	SFPQ	0	0	0	0	0	2	0	0	0	0
POLE	MTREX	0	0	0	0	0	1	0	0	0	0
POLE	SLBP	0	0	0	0	0	2	0	0	0	0
POLE	SLC16A3	0	0	0	0	0	0	0	0	0	0
POLE	SLC25A11	0	0	0	1	0	0	0	0	0	0
POLE	SLC25A48	0	0	0	0	0	1	0	0	0	0
POLE	SLC25A5	0	0	0	0	0	1	0	0	0	0
POLE	SLC3A2	0	0	0	0	0	2	0	0	0	0
POLE	SLIRP	0	0	0	0	0	0	0	0	0	0
POLE	SLTM	0	0	0	1	0	2	0	0	0	0
POLE	SMC1A	0	0	0	0	0	2	0	0	0	0
POLE	SMG1	0	0	0	0	0	1	0	1	0	0
POLE	SMNDC1	0	0	0	1	0	0	0	0	0	0
POLE	SND1	0	0	0	0	0	0	0	1	0	0
POLE	SNIP1	0	0	0	0	0	2	0	0	0	0
POLE	SNRNP200	0	0	0	1	0	1	0	0	0	0
POLE	SNRNP40	0	0	0	1	0	1	0	0	0	0
POLE	SNRNP70	0	0	0	0	0	0	0	0	0	0
POLE	SNRPA	0	0	0	0	0	0	0	0	0	0
POLE	SNRPA1	0	0	0	0	0	0	0	0	0	0
POLE	SNRPB	0	0	0	1	0	0	0	0	0	0
POLE	SNRPC	0	0	0	1	0	0	0	0	0	0
POLE	SNRPD1	0	0	0	0	0	0	0	0	0	0
POLE	SNRPD2	0	0	0	0	0	0	0	0	0	0
POLE	SNRPD3	0	0	0	0	0	0	0	0	0	0
POLE	SNRPF	0	0	0	0	0	0	0	0	0	0
POLE	SNRPG	0	0	0	1	0	0	0	0	0	0
POLE	SNTB1	0	0	0	1	0	1	0	0	0	0
POLE	SNTB2	0	0	0	0	0	2	0	0	0	0
POLE	SNU13	0	0	0	0	0	0	0	0	0	0
POLE	SNW1	0	0	0	0	0	0	0	0	0	0
POLE	SON	0	0	0	0	0	1	0	0	0	0
POLE	SORBS1	0	0	0	0	0	2	0	1	0	0
POLE	SORBS2	0	1	0	1	0	2	0	0	0	0
POLE	SPAG9	0	0	0	0	0	0	0	0	0	0
POLE	SPATS2	0	0	0	0	0	1	0	0	0	0
POLE	SPATS2L	0	0	0	0	0	1	0	0	0	0
POLE	SPEN	0	0	0	0	1	1	0	0	0	0
POLE	SPOUT1	0	0	0	0	0	2	0	0	0	0
POLE	SPTAN1	0	0	0	0	0	2	0	1	0	0
POLE	SPTBN1	0	0	0	0	0	1	0	0	0	0
POLE	SPTBN5	0	0	0	0	0	1	0	0	0	0
POLE	SRBD1	0	0	0	0	0	2	0	0	0	0
POLE	SREK1	0	0	0	0	0	1	0	0	0	0
POLE	SRFBP1	0	0	0	0	0	1	0	0	0	0
POLE	SRP14	0	0	0	0	0	0	0	0	0	0
POLE	SRP19	0	0	0	0	0	0	0	0	0	0
POLE	SRP54	0	0	0	0	0	0	0	0	0	0
POLE	SRP68	0	0	0	0	0	2	0	0	0	0
POLE	SRP72	0	0	0	1	0	1	0	0	0	0
POLE	SRPK1	0	0	0	2	0	2	0	0	0	0
POLE	SRPK2	0	0	0	0	0	0	0	0	0	0
POLE	SRPRA	0	0	0	1	0	0	0	0	0	0
POLE	SRPRB	0	0	0	1	0	1	0	0	0	0
POLE	SRRM1	0	0	0	0	0	1	0	0	0	0
POLE	SRRM2	0	0	0	0	0	2	0	0	0	0
POLE	SRRT	0	0	0	0	0	0	0	0	0	0
POLE	SRSF1	0	0	0	1	0	0	0	0	0	0
POLE	SRSF10	0	0	0	0	0	0	0	0	0	0
POLE	SRSF11	0	0	0	0	0	1	0	2	0	0
POLE	SRSF12	0	0	0	0	0	1	0	0	0	0
POLE	SRSF2	0	0	0	0	0	0	0	0	0	0
POLE	SRSF3	0	0	0	1	0	0	0	0	0	0
POLE	SRSF4	0	0	0	0	0	1	0	0	0	0
POLE	SRSF5	0	0	0	0	0	1	0	0	0	0
POLE	SRSF6	0	0	0	0	0	1	0	0	0	0
POLE	SRSF7	0	0	0	1	0	3	0	0	0	0
POLE	SRSF8	0	0	0	0	0	0	0	0	0	0
POLE	SRSF9	0	0	0	1	0	0	0	0	0	0
POLE	SSB	0	0	0	0	0	0	0	1	0	0
POLE	SSBP1	0	0	0	1	0	0	0	0	0	0
POLE	SSR1	0	0	0	0	0	2	0	0	0	0
POLE	SSRP1	0	0	0	1	0	0	0	0	0	0
POLE	ST13	0	0	0	0	0	0	0	0	0	0
POLE	STAU1	0	0	0	1	0	0	0	0	0	0
POLE	STAU2	0	0	0	0	0	1	0	0	0	0
POLE	STIP1	0	0	0	1	0	0	0	0	0	0
POLE	STK10	0	0	0	0	0	0	0	0	0	0
POLE	STRAP	0	0	0	1	0	0	0	0	0	0
POLE	STRBP	0	0	0	0	0	1	0	0	0	0
POLE	STX18	0	0	0	1	0	0	0	0	0	0
POLE	STX7	0	0	0	0	0	0	0	1	0	0
POLE	STXBP1	0	0	0	1	0	0	0	0	0	0
POLE	SUB1	0	0	0	1	0	0	0	0	0	0
POLE	SUCLG1	0	0	0	2	0	0	0	0	0	0
POLE	SUCO	0	0	0	0	0	1	0	2	0	0
POLE	SUGP1	0	0	0	0	1	1	0	0	0	0
POLE	SUGP2	0	0	0	0	0	2	0	0	0	0
POLE	SUMO1	0	0	0	0	0	0	0	0	0	0
POLE	SUMO2	0	0	0	0	0	0	0	0	0	0
POLE	SUPT16H	0	0	0	1	0	2	0	0	0	0
POLE	SUPT5H	0	0	0	0	0	1	0	0	0	0
POLE	SUPT6H	0	0	0	0	0	0	0	0	0	0
POLE	SUPV3L1	0	0	0	1	0	1	0	0	0	0
POLE	SURF6	0	0	0	0	0	1	0	0	0	0
POLE	SYF2	0	0	0	0	0	2	0	0	0	0
POLE	SYNCRIP	0	0	0	1	0	2	0	1	0	0
POLE	SYNE1	0	0	0	0	0	1	0	4	0	0
POLE	SYNE2	0	0	0	1	0	3	0	2	0	0
POLE	TACO1	0	0	0	1	0	0	0	0	0	0
POLE	TAF15	0	0	0	0	0	0	0	0	0	0
POLE	TAGLN	0	0	0	0	0	1	0	0	0	0
POLE	TAGLN2	0	0	0	0	0	1	0	0	0	0
POLE	TARDBP	0	0	0	0	0	1	0	0	0	0
POLE	TARS	0	0	0	2	0	1	0	0	0	0
POLE	TBCA	0	0	0	0	0	0	0	0	0	0
POLE	TBL2	0	0	0	1	0	1	0	0	0	0
POLE	TBL3	0	0	0	0	0	0	0	0	0	0
POLE	TBRG4	0	0	0	2	0	0	0	0	0	0
POLE	TCEA1	0	0	0	2	0	0	0	0	0	0
POLE	ELOA	0	0	0	0	0	0	0	0	0	0
POLE	TCERG1	0	0	0	2	0	1	0	0	0	0
POLE	TCF20	0	0	0	0	0	2	0	0	0	0
POLE	TCOF1	0	0	0	0	0	0	0	1	0	0
POLE	TCP1	0	0	0	2	0	1	0	0	0	0
POLE	TDRD3	0	0	0	1	0	2	0	2	0	0
POLE	TECR	0	0	0	0	0	0	0	0	0	0
POLE	TEFM	0	0	0	1	0	0	0	1	0	0
POLE	TES	0	0	0	0	0	2	0	0	0	0
POLE	TFAM	0	0	0	1	0	0	0	0	0	0
POLE	TFB1M	0	0	0	0	0	0	0	0	0	0
POLE	TFB2M	0	0	0	0	0	2	0	0	0	0
POLE	TFRC	0	0	0	3	0	2	0	0	0	0
POLE	THRAP3	0	0	0	0	0	0	0	0	0	0
POLE	THUMPD1	0	0	0	1	0	1	0	1	0	0
POLE	TIA1	0	0	0	0	0	0	0	1	0	0
POLE	TIAL1	0	0	0	1	0	1	0	0	0	0
POLE	TKT	0	0	0	0	0	0	0	0	0	0
POLE	TLN1	0	0	0	0	0	3	0	0	0	0
POLE	TMA16	0	1	0	0	0	2	0	0	0	0
POLE	TMA7	0	0	0	1	0	0	0	0	0	0
POLE	TMED10	0	0	0	0	0	0	0	0	0	0
POLE	TMEM214	0	0	0	0	0	0	0	0	0	0
POLE	TMEM263	0	0	0	0	0	0	0	0	0	0
POLE	TMPO	0	0	0	1	0	2	0	1	0	0
POLE	TMSB4X	0	0	0	0	0	0	0	0	0	0
POLE	TNKS1BP1	0	0	0	0	0	2	0	0	0	0
POLE	TNPO1	0	0	0	0	0	3	0	0	0	0
POLE	TNRC6A	0	0	0	0	1	2	0	0	0	0
POLE	TNRC6B	0	0	0	0	0	1	0	0	0	0
POLE	TNS1	0	0	0	0	0	3	0	0	0	0
POLE	TOP1	0	0	0	0	0	2	0	0	0	0
POLE	TOP2A	0	0	0	1	0	3	0	0	0	0
POLE	TOP3B	0	0	0	0	0	0	0	0	0	0
POLE	TPD52L2	0	0	0	0	0	0	0	0	0	0
POLE	TPR	0	0	0	0	0	2	0	1	0	0
POLE	TPT1	0	1	0	0	0	0	0	0	0	0
POLE	TPX2	0	0	0	0	0	1	0	1	0	0
POLE	TRA2A	0	0	0	0	0	0	0	0	0	0
POLE	TRA2B	0	0	0	0	0	0	0	0	0	0
POLE	TRAP1	0	0	0	0	0	0	0	0	0	0
POLE	TRIM25	0	0	0	1	0	0	0	0	0	0
POLE	TRIM28	0	0	0	0	0	0	0	0	0	0
POLE	TRIM56	0	0	0	1	0	1	0	0	0	0
POLE	TRIM71	0	0	0	0	0	0	0	0	0	0
POLE	TRIP6	0	0	0	0	0	1	0	0	0	0
POLE	TRMT1	0	0	0	0	0	0	0	0	0	0
POLE	TRMT10A	0	0	0	0	0	1	0	0	0	0
POLE	TRMT10C	0	0	0	1	0	1	0	0	0	0
POLE	TRMT1L	0	0	0	0	0	2	0	0	0	0
POLE	TRMT2A	0	0	0	0	0	1	0	0	0	0
POLE	TRMT6	0	0	0	3	0	0	0	0	0	0
POLE	TRNAU1AP	0	0	0	0	0	0	0	0	0	0
POLE	TRUB1	0	0	0	1	0	1	0	0	0	0
POLE	TRUB2	0	0	0	1	0	1	0	0	0	0
POLE	TSFM	0	0	0	1	0	0	0	0	0	0
POLE	TSNAX	0	0	0	1	0	1	0	0	0	0
POLE	TSR1	0	0	0	0	0	1	0	1	0	0
POLE	TUFM	0	0	0	0	0	0	0	0	0	0
POLE	TWF2	0	0	0	0	0	0	0	0	0	0
POLE	TXN	0	0	0	0	0	0	0	0	0	0
POLE	TXNDC5	0	0	0	0	0	0	0	0	0	0
POLE	U2AF1	0	0	0	0	0	0	0	0	0	0
POLE	U2AF2	0	0	0	0	0	0	0	0	0	0
POLE	U2SURP	0	0	0	0	0	1	0	1	0	0
POLE	UBA1	0	0	0	0	0	0	0	0	0	0
POLE	UBAP2	0	0	0	0	0	1	0	0	0	0
POLE	UBAP2L	0	0	0	0	0	0	0	0	0	0
POLE	UBC	0	0	0	0	0	0	0	0	0	0
POLE	UBE2I	0	0	0	0	0	1	0	0	0	0
POLE	UBE2L3	0	0	0	1	0	1	0	0	0	0
POLE	UBE2M	0	0	0	0	0	0	0	0	0	0
POLE	UBE2N	0	0	0	2	0	0	0	0	0	0
POLE	UBE2O	0	0	0	0	0	1	0	1	0	0
POLE	UBFD1	0	0	0	0	0	1	0	0	0	0
POLE	UBQLN1	0	0	0	0	0	1	0	1	0	0
POLE	UBTF	0	0	0	0	0	1	0	0	0	0
POLE	UCHL5	0	0	0	0	0	1	0	0	0	0
POLE	UNK	0	0	0	0	0	1	0	0	0	0
POLE	UPF1	0	0	0	0	1	1	0	0	0	0
POLE	UPF3B	0	0	0	0	0	0	0	1	0	0
POLE	URB1	0	0	0	0	0	1	0	1	0	0
POLE	URB2	0	0	0	1	0	0	0	0	0	0
POLE	USO1	0	0	0	0	0	1	0	0	0	0
POLE	USP10	0	0	0	0	0	3	0	1	0	0
POLE	USP36	0	0	0	0	0	2	0	0	0	0
POLE	USP42	0	0	0	1	0	1	0	0	0	0
POLE	UTP11	0	0	0	0	0	1	0	1	0	0
POLE	UTP14A	0	0	0	0	0	1	0	0	0	0
POLE	UTP15	0	0	0	1	0	2	0	0	0	0
POLE	UTP18	0	0	0	1	0	0	0	0	0	0
POLE	UTP20	0	0	0	2	0	3	0	1	0	0
POLE	UTP23	0	0	0	1	0	1	0	1	0	0
POLE	UTP3	0	0	0	0	0	1	0	0	0	0
POLE	UTP4	0	0	0	1	0	2	0	0	0	0
POLE	VCP	0	0	0	0	0	2	0	0	0	0
POLE	VIL1	0	0	0	0	0	2	0	0	0	0
POLE	VIM	0	0	0	0	0	0	0	0	0	0
POLE	WBP11	0	0	0	1	0	1	0	0	0	0
POLE	BUD23	0	0	0	1	0	0	0	0	0	0
POLE	WDR3	0	0	0	0	0	4	0	0	0	0
POLE	WDR33	0	0	0	1	0	1	0	0	0	0
POLE	WDR36	0	0	0	0	0	2	0	2	0	0
POLE	WDR43	0	0	0	1	0	2	0	0	0	0
POLE	WDR46	0	0	0	0	0	1	0	0	0	0
POLE	WDR6	0	0	0	0	0	0	0	0	0	0
POLE	WDR75	0	0	0	0	0	2	0	0	0	0
POLE	XIRP1	0	0	0	0	0	2	0	0	0	0
POLE	XPO5	0	0	0	1	0	2	0	0	0	0
POLE	XRCC5	0	0	0	0	0	2	0	0	0	0
POLE	XRCC6	0	0	0	1	0	1	0	0	0	0
POLE	XRN1	0	0	0	1	0	2	0	1	0	0
POLE	XRN2	0	0	0	0	0	0	0	2	0	0
POLE	YAP1	0	0	0	0	0	1	0	0	0	0
POLE	YARS	0	0	0	0	0	0	0	0	0	0
POLE	YARS2	0	0	0	2	0	0	0	1	0	0
POLE	YBX1	0	0	0	0	0	0	0	0	0	0
POLE	YBX2	0	0	0	0	0	1	0	0	0	0
POLE	YBX3	0	0	0	0	0	0	0	0	0	0
POLE	YLPM1	0	0	0	0	0	3	0	0	0	0
POLE	YTHDC1	0	0	0	0	0	2	0	1	0	0
POLE	YTHDC2	0	0	0	1	0	2	0	2	0	0
POLE	YTHDF1	0	0	0	1	0	1	0	0	0	0
POLE	YTHDF2	0	0	0	0	0	2	0	0	0	0
POLE	YTHDF3	0	0	0	1	0	2	0	0	0	0
POLE	YWHAB	0	0	0	1	0	1	0	0	0	0
POLE	YWHAE	0	0	0	1	0	0	0	0	0	0
POLE	YWHAG	0	0	0	0	0	1	0	0	0	0
POLE	YWHAZ	0	0	0	1	0	1	0	0	0	0
POLE	ZC3H10	0	0	0	0	0	0	0	0	0	0
POLE	ZC3H11A	0	0	0	0	0	2	0	0	0	0
POLE	ZC3H13	0	1	0	1	0	1	0	2	0	0
POLE	ZC3H14	0	0	0	0	0	0	0	0	0	0
POLE	ZC3H15	0	0	0	0	0	2	0	0	0	0
POLE	ZC3H18	0	0	0	0	0	0	0	1	0	0
POLE	ZC3H4	0	0	0	0	1	1	0	0	0	0
POLE	ZC3H7A	0	0	0	0	0	0	0	1	0	0
POLE	ZC3H7B	0	0	0	1	0	0	0	0	0	0
POLE	ZC3H8	0	0	0	1	0	0	0	0	0	0
POLE	ZC3HAV1	0	0	0	0	0	3	0	0	0	0
POLE	TUT4	0	0	0	0	0	2	0	1	0	0
POLE	ZCCHC17	0	0	0	1	0	2	0	0	0	0
POLE	ZCCHC24	0	0	0	0	0	0	0	0	0	0
POLE	ZCCHC3	0	0	0	0	0	0	0	0	0	0
POLE	TUT7	0	0	0	0	0	0	0	0	0	0
POLE	ZCCHC7	0	0	0	0	0	3	0	0	0	0
POLE	ZCCHC8	0	0	0	2	0	1	0	0	0	0
POLE	ZCCHC9	0	0	0	1	0	2	0	1	0	0
POLE	ZCRB1	0	0	0	0	0	1	0	0	0	0
POLE	ZFC3H1	0	0	0	0	0	2	0	1	0	0
POLE	ZFP36	0	0	0	1	0	0	0	0	0	0
POLE	ZFP36L1	0	0	0	0	0	0	0	0	0	0
POLE	ZFP36L2	0	0	0	0	0	0	0	1	0	0
POLE	ZFR	0	0	0	0	0	0	0	0	0	0
POLE	ZMAT3	0	0	0	0	0	1	0	0	0	0
POLE	ZNF106	0	0	0	0	1	1	0	2	0	0
POLE	ZNF207	0	0	0	0	0	1	0	0	0	0
POLE	ZNF326	0	0	0	0	0	3	0	1	0	0
POLE	ZNF346	0	0	0	0	0	2	0	0	0	0
POLE	ZNF385A	0	0	0	0	0	2	0	0	0	0
POLE	ZNF579	0	0	0	0	0	0	0	0	0	0
POLE	ZNF598	0	0	0	0	0	0	0	0	0	0
POLE	ZNF622	0	0	0	1	0	0	0	0	0	0
POLE	ZNF638	0	0	0	2	0	3	0	0	0	0
POLE	ZNF768	0	0	0	0	0	0	0	0	0	0
POLE	ZNFX1	0	0	0	0	0	2	0	0	0	0
POLE	ZRANB2	0	0	0	0	0	1	0	0	0	0
POLE	ZYX	0	0	0	0	0	0	0	0	0	0
CIN	A1CF	0	1	0	10	0	0	0	0	0	0
CIN	AARS	0	0	0	11	0	1	0	0	0	0
CIN	AATF	2	0	0	26	0	0	0	0	0	0
CIN	ABCE1	0	1	0	2	2	0	0	0	0	0
CIN	ABCF1	0	0	0	17	4	0	0	0	0	0
CIN	ABT1	0	1	0	17	2	1	0	0	0	0
CIN	MAP3K20	0	0	0	18	0	0	0	0	0	0
CIN	ACAA2	1	1	1	2	0	0	0	0	0	0
CIN	ACAT1	0	1	0	9	0	0	0	0	0	0
CIN	ACIN1	0	0	0	5	4	2	0	1	0	0
CIN	ACO1	0	0	0	2	1	0	0	0	0	0
CIN	ACO2	0	0	0	5	2	1	0	0	0	0
CIN	ACTN4	1	0	0	20	2	2	0	0	0	0
CIN	ADAR	2	0	0	11	1	2	0	1	0	0
CIN	ADARB1	0	0	0	3	0	3	0	0	0	0
CIN	ADARB2	1	2	0	5	0	3	0	0	0	0
CIN	ADD1	0	1	0	6	15	0	0	0	0	0
CIN	ADD3	0	1	0	6	0	1	0	1	0	0
CIN	ADK	3	1	0	8	0	0	0	0	0	0
CIN	AFDN	0	1	0	10	2	1	0	1	0	0
CIN	AFF4	0	1	0	4	4	0	0	0	0	0
CIN	AFP	0	0	0	0	0	2	0	0	0	0
CIN	AGO1	0	0	0	3	3	2	0	0	0	0
CIN	AGO2	0	0	0	43	0	0	0	0	0	0
CIN	AGO3	0	0	0	5	3	1	0	1	0	0
CIN	AHCYL2	1	0	0	9	0	0	0	0	0	0
CIN	AHNAK	0	0	0	4	0	6	0	0	0	0
CIN	AIMP1	0	0	0	12	4	0	0	0	0	0
CIN	AKAP1	0	0	0	23	0	1	0	0	0	0
CIN	AKAP17A	1	2	0	11	1	0	0	1	0	0
CIN	AKAP8	0	0	0	14	2	1	0	0	0	0
CIN	AKAP8L	0	0	0	17	0	0	0	0	0	0
CIN	ALDH18A1	0	3	0	9	3	0	0	0	0	0
CIN	ALDH6A1	0	0	0	2	0	0	0	0	0	0
CIN	ALDH7A1	0	0	0	6	0	0	0	0	0	0
CIN	ALDOA	1	0	0	8	0	0	0	0	0	0
CIN	ALDOC	1	0	0	7	0	0	0	0	0	0
CIN	ALG13	1	0	0	7	0	2	0	0	0	0
CIN	ALKBH5	0	3	0	1	49	0	0	0	0	0
CIN	ALYREF	2	0	0	9	0	1	0	0	0	0
CIN	ANK3	0	0	1	8	0	3	0	2	0	0
CIN	ANKHD1	0	0	1	16	1	6	0	0	0	0
CIN	ANKRD17	0	0	0	4	7	1	0	0	0	0
CIN	ANP32A	0	0	0	12	18	0	0	0	0	0
CIN	ANP32B	0	0	0	15	1	1	0	0	0	0
CIN	ANXA11	3	0	0	6	3	1	0	0	0	0
CIN	ANXA2	0	0	0	4	0	0	0	0	0	0
CIN	ANXA7	0	0	0	9	1	0	0	1	0	0
CIN	APEH	0	1	0	7	0	0	0	0	0	0
CIN	APEX1	0	0	0	11	3	0	0	0	0	0
CIN	API5	1	0	0	10	4	0	0	0	0	0
CIN	APOB	0	0	0	5	0	10	0	1	0	0
CIN	APOBEC3B	0	0	0	6	0	2	0	0	0	0
CIN	APOBEC3C	0	0	0	5	0	0	0	0	0	0
CIN	APOBEC3F	0	0	0	1	0	0	0	0	0	0
CIN	AQR	0	3	0	5	25	0	0	0	0	0
CIN	ARCN1	0	0	0	0	9	0	0	0	0	0
CIN	ARF1	2	0	0	11	1	0	0	0	0	0
CIN	ARHGEF1	1	0	2	10	0	2	0	0	0	0
CIN	ARHGEF2	2	0	0	17	0	0	0	0	0	0
CIN	ARL6IP4	0	0	0	14	1	0	0	0	0	0
CIN	ARPC1B	2	0	0	25	1	0	0	0	0	0
CIN	ASCC3	0	1	0	4	4	4	0	0	0	0
CIN	ASS1	0	0	0	0	0	0	0	0	0	0
CIN	ATP1A1	0	0	0	9	0	4	0	0	0	0
CIN	ATP2A2	0	0	0	10	7	1	0	0	0	0
CIN	ATP5F1A	1	1	1	0	63	1	0	0	0	0
CIN	ATP5F1B	1	0	0	5	0	1	0	0	0	0
CIN	ATP5F1C	0	0	0	9	0	0	0	0	0	0
CIN	ATXN2	0	0	0	7	2	2	0	0	0	0
CIN	ATXN2L	2	0	0	11	1	0	0	0	0	0
CIN	BAG4	6	4	0	12	6	0	0	0	0	0
CIN	BASP1	0	1	0	5	0	1	0	0	0	0
CIN	BAZ1B	1	0	0	29	2	0	0	0	0	0
CIN	BCCIP	1	0	0	11	2	0	0	0	0	0
CIN	BCLAF1	1	0	0	2	6	8	0	1	0	0
CIN	BICC1	0	0	0	9	0	3	0	0	0	0
CIN	BMS1	0	1	0	1	2	0	0	0	0	0
CIN	BOP1	4	0	0	52	0	0	0	0	0	0
CIN	BRD2	0	0	0	12	4	1	0	0	0	0
CIN	BRIX1	0	0	0	12	1	0	0	0	0	0
CIN	BST2	1	0	0	3	0	0	0	0	0	0
CIN	BTF3	0	1	0	15	3	2	0	0	0	0
CIN	BUD13	0	0	0	13	7	0	0	0	0	0
CIN	BYSL	0	0	0	21	0	2	0	0	0	0
CIN	BZW1	0	0	0	3	0	0	0	1	0	0
CIN	BZW2	0	0	0	39	0	0	0	0	0	0
CIN	C11ORF68	0	0	0	4	0	1	0	0	0	0
CIN	C12ORF43	0	0	0	5	2	1	0	0	0	0
CIN	RTRAF	0	0	0	4	6	1	0	0	0	0
CIN	C14ORF93	0	0	0	8	0	0	0	0	0	0
CIN	CCDC9B	0	4	0	12	0	0	0	0	0	0
CIN	C19ORF47	1	0	0	11	2	0	0	0	0	0
CIN	SHFL	0	0	0	3	0	0	0	0	0	0
CIN	C1ORF131	2	0	0	20	3	0	0	0	0	0
CIN	SNHG28	2	0	0	16	0	0	0	0	0	0
CIN	C1ORF35	2	0	0	13	0	0	0	0	0	0
CIN	C1ORF52	0	0	0	6	0	0	0	0	0	0
CIN	C2ORF15	0	0	0	15	0	0	0	0	0	0
CIN	C4BPA	2	0	0	7	0	0	0	0	0	0
CIN	C7ORF50	1	0	1	65	0	0	0	0	0	0
CIN	CACTIN	0	0	0	12	2	1	0	0	0	0
CIN	CACYBP	3	0	0	6	1	0	0	0	0	0
CIN	CADM1	0	0	0	0	0	4	0	0	0	0
CIN	CALD1	1	0	0	10	0	5	0	2	0	0
CIN	CALR	0	0	0	1	0	0	0	0	0	0
CIN	CAND1	0	0	0	6	3	3	0	0	0	0
CIN	CANX	1	0	0	4	9	1	0	0	0	0
CIN	CAPRIN1	1	1	0	9	6	1	0	0	0	0
CIN	CARHSP1	0	0	0	20	1	0	0	0	0	0
CIN	CASC3	4	0	0	37	2	0	0	0	0	0
CIN	CAST	0	1	0	6	8	0	0	0	0	0
CIN	CAT	1	1	0	10	0	1	0	0	0	0
CIN	CC2D1B	0	0	0	8	4	0	0	1	0	0
CIN	CCAR1	1	0	0	6	5	0	0	0	0	0
CIN	CCAR2	0	13	0	13	64	0	0	0	0	0
CIN	CCDC124	1	0	0	9	0	0	0	1	0	0
CIN	CCDC137	2	0	0	27	2	1	0	0	0	0
CIN	CCDC43	0	0	0	18	6	0	0	0	0	0
CIN	CCDC47	1	0	0	21	8	0	0	0	0	0
CIN	CCDC59	0	0	0	9	0	1	0	0	0	0
CIN	CCDC86	0	0	0	14	1	0	0	0	0	0
CIN	CCDC9	0	0	0	8	1	1	0	0	0	0
CIN	CCT2	0	0	0	11	1	0	0	0	0	0
CIN	CCT3	2	0	0	21	0	1	0	0	0	0
CIN	CCT4	0	0	0	11	0	1	0	0	0	0
CIN	CCT6A	2	0	0	53	0	1	0	0	0	0
CIN	CD3EAP	0	0	0	14	1	2	0	0	0	0
CIN	CD44	1	1	0	1	2	0	0	0	0	0
CIN	CDC40	0	1	0	5	6	1	0	0	0	0
CIN	CDC42EP4	1	0	0	6	3	1	0	0	0	0
CIN	CDC5L	0	0	0	14	8	0	0	1	0	0
CIN	CDK11B	0	2	0	7	5	1	0	0	0	0
CIN	CDK13	1	0	0	67	1	1	0	0	0	0
CIN	CDKN2A	1	0	0	9	0	1	0	0	0	0
CIN	CDV3	0	0	0	6	7	0	0	0	0	0
CIN	CEBPZ	0	0	0	13	6	3	0	1	0	0
CIN	CELF1	1	0	0	8	12	0	0	0	0	0
CIN	CELF2	1	0	0	3	0	0	0	0	0	0
CIN	CFAP20	0	0	0	13	0	1	0	0	0	0
CIN	CFAP65	0	0	0	6	0	3	0	1	0	0
CIN	CFL1	0	0	0	10	1	0	0	0	0	0
CIN	CGN	2	0	0	10	0	1	0	0	0	0
CIN	CHCHD1	1	0	0	8	0	1	0	0	0	0
CIN	CHCHD3	1	0	1	40	1	1	0	0	0	0
CIN	CHD2	2	0	0	6	3	2	0	1	0	0
CIN	CHD3	0	4	0	1	0	0	0	2	0	0
CIN	CHERP	0	0	0	18	2	0	0	0	0	0
CIN	CHGA	0	0	0	9	0	2	0	1	0	0
CIN	CHMP4B	19	0	0	150	0	0	0	0	0	0
CIN	CHTOP	2	0	0	19	0	0	0	1	0	0
CIN	CIRBP	0	0	0	5	0	0	0	0	0	0
CIN	CISD1	0	0	0	7	0	0	0	0	0	0
CIN	CISD2	0	1	0	3	0	0	0	0	0	0
CIN	CKAP4	0	0	0	1	0	0	0	0	0	0
CIN	CLASP2	0	0	0	3	5	0	0	0	0	0
CIN	CLK3	0	0	0	9	4	1	0	0	0	0
CIN	CLNS1A	1	0	0	18	0	1	0	0	0	0
CIN	CLTC	1	0	1	9	7	0	0	0	0	0
CIN	CMSS1	0	0	0	13	0	1	0	0	0	0
CIN	CNBP	1	0	0	11	0	0	0	0	0	0
CIN	CNDP2	1	4	1	1	30	0	0	0	0	0
CIN	CNN1	0	0	0	6	0	1	0	0	0	0
CIN	CNN2	0	0	0	6	4	1	0	0	0	0
CIN	CNN3	0	0	0	3	1	0	0	0	0	0
CIN	CNOT1	0	0	0	21	2	7	0	0	0	0
CIN	CNOT4	1	0	0	29	4	0	0	1	0	0
CIN	CNOT9	0	0	0	7	1	2	0	0	0	0
CIN	COA6	2	0	0	14	0	0	0	0	0	0
CIN	COL14A1	4	0	0	7	0	2	0	0	0	0
CIN	COPB1	1	0	0	4	4	2	0	0	0	0
CIN	COPG1	1	0	0	3	1	3	0	0	0	0
CIN	CORO1A	1	0	0	7	0	1	0	0	0	0
CIN	CPEB2	0	0	0	3	3	1	0	0	0	0
CIN	CPEB3	0	2	0	8	0	0	0	0	0	0
CIN	CPEB4	0	0	0	7	0	0	0	0	0	0
CIN	CPLX2	0	1	1	7	0	0	0	0	0	0
CIN	CPNE3	2	0	0	35	0	1	0	1	0	0
CIN	CPSF4	2	0	0	51	1	1	0	0	0	0
CIN	CPSF6	0	0	0	9	4	2	0	0	0	0
CIN	CPSF7	0	0	0	6	9	0	0	0	0	0
CIN	CRKL	0	0	1	13	13	0	0	0	0	0
CIN	CRNKL1	5	0	0	77	14	1	0	0	0	0
CIN	CRYAB	0	1	0	7	0	1	0	0	0	0
CIN	CS	1	0	0	11	1	1	0	1	0	0
CIN	CSDE1	0	0	0	10	10	2	0	0	0	0
CIN	CSE1L	15	0	0	102	1	0	0	1	0	0
CIN	CSNK1E	0	0	0	3	3	0	0	0	0	0
CIN	CSRP1	2	0	0	5	0	0	0	0	0	0
CIN	CSTB	0	0	0	11	0	0	0	0	0	0
CIN	CSTF1	17	0	0	121	0	0	0	0	0	0
CIN	CSTF2	0	0	0	7	1	0	0	1	0	0
CIN	CSTF2T	0	2	0	6	7	0	0	0	0	0
CIN	CSTF3	1	1	0	4	5	1	0	0	0	0
CIN	CTNNA1	0	0	0	5	2	1	0	1	0	0
CIN	CTNND1	0	1	0	6	6	0	0	2	0	0
CIN	CTTN	0	0	0	9	5	0	0	0	0	0
CIN	CWC15	0	1	0	9	2	0	0	0	0	0
CIN	RADX	1	0	0	10	0	5	0	0	0	0
CIN	CXXC5	0	0	0	1	0	1	0	0	0	0
CIN	CYCS	0	0	0	21	0	0	0	0	0	0
CIN	DAP3	2	0	0	22	0	0	0	0	0	0
CIN	DARS	0	0	0	12	1	0	0	0	0	0
CIN	DARS2	2	0	0	21	0	2	0	0	0	0
CIN	DAZAP1	0	0	0	7	1	0	0	0	0	0
CIN	DBI	0	0	0	13	0	0	0	0	0	0
CIN	DBNL	1	0	0	31	0	1	0	0	0	0
CIN	DBR1	0	0	0	9	1	0	0	0	0	0
CIN	DBT	0	0	0	2	7	2	0	0	0	0
CIN	DCAF13	3	0	0	72	0	2	0	0	0	0
CIN	DCD	1	0	0	0	0	0	0	0	0	0
CIN	DCLRE1C	0	0	0	14	2	0	0	0	0	0
CIN	DCN	0	0	0	9	0	2	0	0	0	0
CIN	DCTN2	0	1	0	19	0	0	0	0	0	0
CIN	DDX1	0	1	0	20	5	0	0	0	0	0
CIN	DDX10	0	1	0	16	3	1	0	0	0	0
CIN	DDX17	0	0	0	2	6	0	0	0	0	0
CIN	DDX18	0	0	0	11	1	2	0	0	0	0
CIN	DDX19A	0	0	0	17	3	2	0	0	0	0
CIN	DDX21	1	0	0	6	3	0	0	0	0	0
CIN	DDX23	0	0	0	21	4	2	0	0	0	0
CIN	DDX24	0	0	0	8	25	1	0	0	0	0
CIN	DDX27	15	0	0	158	0	0	0	0	0	0
CIN	DDX28	0	0	0	17	1	1	0	0	0	0
CIN	DDX31	0	0	0	16	5	2	0	0	0	0
CIN	DDX39A	0	0	0	11	0	0	0	0	0	0
CIN	DDX39B	0	0	0	10	0	0	0	0	0	0
CIN	DDX3X	0	0	0	5	4	0	0	0	0	0
CIN	DDX41	0	0	0	10	0	0	0	0	0	0
CIN	DDX42	1	0	0	11	3	1	0	0	0	0
CIN	DDX43	0	0	0	16	0	1	0	0	0	0
CIN	DDX46	0	1	0	9	5	1	0	0	0	0
CIN	DDX47	0	0	0	7	2	2	0	0	0	0
CIN	DDX49	0	0	0	14	0	0	0	0	0	0
CIN	DDX5	1	0	0	15	4	0	0	0	0	0
CIN	DDX50	1	0	0	13	2	0	0	0	0	0
CIN	DDX51	0	0	0	11	2	0	0	0	0	0
CIN	DDX52	2	0	0	16	2	0	0	0	0	0
CIN	DDX54	0	0	0	10	3	0	0	1	0	0
CIN	DDX55	0	0	0	9	1	0	0	1	0	0
CIN	DDX56	1	0	0	68	2	0	0	0	0	0
CIN	DDX6	0	0	0	3	6	1	0	0	0	0
CIN	DDX60L	1	3	0	5	0	4	0	0	0	0
CIN	DEK	0	0	0	12	2	0	0	0	0	0
CIN	DHCR7	0	0	0	6	0	0	0	0	0	0
CIN	DHX15	0	0	0	3	6	0	0	0	0	0
CIN	DHX16	0	0	0	15	3	0	0	0	0	0
CIN	DHX29	0	0	0	12	6	0	0	0	0	0
CIN	DHX30	0	1	0	6	0	1	0	0	0	0
CIN	DHX33	0	4	0	4	2	1	0	0	0	0
CIN	DHX34	0	0	0	16	0	1	0	0	0	0
CIN	DHX36	0	0	0	11	5	0	0	0	0	0
CIN	DHX38	0	1	0	18	1	2	0	0	0	0
CIN	DHX57	0	0	0	14	5	1	0	1	0	0
CIN	DHX8	0	0	1	26	1	0	0	0	0	0
CIN	DHX9	2	0	0	10	0	4	0	0	0	0
CIN	DIAPH1	0	0	0	6	3	4	0	0	0	0
CIN	DIDO1	16	0	0	132	0	3	0	0	0	0
CIN	UTP25	2	0	0	24	3	0	0	0	0	0
CIN	DIMT1	0	1	0	10	0	0	0	0	0	0
CIN	DKC1	1	0	0	17	0	0	0	0	0	0
CIN	DLAT	0	1	0	7	1	0	0	0	0	0
CIN	DLD	0	0	0	16	1	1	0	0	0	0
CIN	DMGDH	0	1	0	8	0	0	0	0	0	0
CIN	DNAJA1	0	0	0	6	0	0	0	0	0	0
CIN	DNAJB12	2	0	0	14	3	0	0	0	0	0
CIN	DNAJC1	1	0	0	4	3	0	0	0	0	0
CIN	DNAJC2	1	0	0	35	2	0	0	0	0	0
CIN	DNAJC21	0	0	0	24	7	1	0	0	0	0
CIN	DNM1	0	0	0	4	0	0	0	0	0	0
CIN	DNTTIP2	0	0	0	8	5	1	0	1	0	0
CIN	DROSHA	0	1	0	20	6	2	0	1	0	0
CIN	DSP	0	0	0	10	0	2	0	0	0	0
CIN	DST	0	0	0	9	0	5	0	1	0	0
CIN	DUS3L	0	0	0	11	0	0	0	0	0	0
CIN	DUSP11	0	0	0	9	1	1	0	0	0	0
CIN	DUSP14	2	0	0	8	0	0	0	0	0	0
CIN	DUSP9	1	0	0	4	0	0	0	0	0	0
CIN	DUT	0	1	0	5	0	0	0	0	0	0
CIN	DYNC1H1	0	0	0	3	4	2	0	0	0	0
CIN	DYNC1I2	0	0	0	13	0	1	0	0	0	0
CIN	DYNC1LI1	0	0	0	4	1	1	0	0	0	0
CIN	DYNC2H1	0	1	0	12	0	13	0	1	0	0
CIN	DZIP3	0	0	0	2	0	0	0	0	0	0
CIN	EBNA1BP2	0	0	0	9	2	0	0	0	0	0
CIN	EBP	0	2	0	11	0	1	0	0	0	0
CIN	EDC4	0	0	0	12	1	3	0	2	0	0
CIN	EDF1	0	0	0	8	0	0	0	0	0	0
CIN	EEF1A1	0	0	0	11	1	4	0	1	0	0
CIN	EEF1G	0	0	0	6	0	0	0	0	0	0
CIN	EEF2	0	0	0	6	0	1	0	0	0	0
CIN	EFTUD2	0	0	0	31	6	1	0	0	0	0
CIN	EIF1	1	0	0	20	6	0	0	0	0	0
CIN	EIF1AX	0	2	0	4	0	1	0	0	0	0
CIN	EIF1B	0	0	0	10	0	0	0	0	0	0
CIN	EIF2AK2	0	0	0	6	0	1	0	0	0	0
CIN	EIF2D	2	0	0	14	2	0	0	0	0	0
CIN	EIF2S1	0	0	0	3	4	0	0	0	0	0
CIN	EIF2S2	19	0	0	123	0	0	0	0	0	0
CIN	EIF3A	1	0	0	3	4	3	0	0	0	0
CIN	EIF3B	1	0	0	72	0	2	0	0	0	0
CIN	EIF3C	2	0	0	21	0	0	0	0	0	0
CIN	EIF3D	0	0	0	8	3	2	0	0	0	0
CIN	EIF3E	4	0	0	29	0	1	0	0	0	0
CIN	EIF3G	0	0	0	15	0	0	0	0	0	0
CIN	EIF3H	4	0	0	74	1	0	0	0	0	0
CIN	EIF3I	0	0	0	6	3	0	0	0	0	0
CIN	EIF3J	0	3	0	7	5	0	0	0	0	0
CIN	EIF3L	0	0	0	5	6	0	0	0	0	0
CIN	EIF4A1	0	4	0	2	32	0	0	0	0	0
CIN	EIF4A2	0	0	0	12	0	2	0	0	0	0
CIN	EIF4A3	1	0	0	17	2	1	0	0	0	0
CIN	EIF4B	1	0	0	19	1	2	0	0	0	0
CIN	EIF4E	0	0	0	5	0	0	0	0	0	0
CIN	EIF4E2	0	1	0	17	1	0	0	0	0	0
CIN	EIF4ENIF1	0	0	1	4	11	1	0	0	0	0
CIN	EIF4G1	0	0	0	7	4	0	0	1	0	0
CIN	EIF4G2	0	0	0	9	6	1	0	0	0	0
CIN	EIF4G3	0	0	0	4	0	1	0	0	0	0
CIN	EIF4H	2	0	0	46	4	1	0	0	0	0
CIN	EIF5	0	0	0	5	4	0	0	0	0	0
CIN	EIF5A	0	4	0	1	5	0	0	0	0	0
CIN	EIF5B	0	0	0	16	3	2	0	0	0	0
CIN	ELAC2	0	4	0	5	34	1	0	0	0	0
CIN	ELAVL1	0	0	0	11	5	1	0	0	0	0
CIN	ELAVL2	0	0	0	10	0	0	0	0	0	0
CIN	ELAVL3	0	0	0	2	0	0	0	0	0	0
CIN	ELOF1	0	0	0	10	1	0	0	0	0	0
CIN	EMG1	2	0	0	14	0	0	0	0	0	0
CIN	EML4	0	0	0	9	3	0	0	0	0	0
CIN	ENO1	1	2	0	2	0	2	0	0	0	0
CIN	ENSA	2	0	0	18	3	0	0	0	0	0
CIN	EPB41	0	0	0	4	0	1	0	2	0	0
CIN	EPB41L2	1	0	0	6	0	1	0	0	0	0
CIN	EPPK1	4	0	0	16	0	5	0	0	0	0
CIN	EPRS	2	0	0	16	2	5	0	0	0	0
CIN	EPS8L3	0	0	0	4	0	0	0	1	0	0
CIN	ERAL1	0	0	0	27	3	1	0	0	0	0
CIN	ERH	0	0	0	9	0	0	0	0	0	0
CIN	ERI3	0	0	0	6	0	1	0	0	0	0
CIN	ERP29	0	0	0	7	4	1	0	0	0	0
CIN	ESF1	1	0	0	54	5	3	0	0	0	0
CIN	ESRP2	0	0	0	8	0	1	0	0	0	1
CIN	ETF1	0	0	0	7	8	0	0	0	0	0
CIN	EWSR1	0	0	0	2	4	0	0	0	0	0
CIN	EXOSC10	0	1	0	4	28	1	0	2	0	0
CIN	EXOSC2	0	0	0	9	2	0	0	0	0	0
CIN	EXOSC6	0	0	0	14	1	0	0	0	0	0
CIN	EXOSC9	0	2	0	2	3	1	0	0	0	0
CIN	EZR	1	1	0	6	0	0	0	0	0	0
CIN	F11R	2	0	0	18	0	0	0	0	0	0
CIN	FADS2	0	0	0	12	0	0	0	1	0	0
CIN	RAMAC	1	0	0	11	0	0	0	0	0	0
CIN	FAM120A	1	0	0	7	8	1	0	0	0	0
CIN	FAM120C	1	1	0	7	0	3	0	0	0	0
CIN	FAM133B	1	0	0	9	0	0	0	0	0	0
CIN	TASOR	0	1	0	6	5	2	0	0	0	0
CIN	FAM32A	0	0	0	21	4	0	0	0	0	0
CIN	TENT5A	0	0	0	2	0	0	0	0	0	0
CIN	FAM50A	1	0	0	13	0	0	0	0	0	0
CIN	FAM98A	0	1	0	10	3	1	0	0	0	0
CIN	FAM98B	0	4	0	3	10	0	0	0	0	0
CIN	FARSA	0	0	0	14	1	0	0	0	0	0
CIN	FARSB	0	0	0	13	1	1	0	1	0	0
CIN	FASN	2	0	0	4	0	4	0	0	0	0
CIN	FASTKD1	0	0	0	6	1	3	0	0	0	0
CIN	FASTKD2	0	0	0	14	3	0	0	0	0	0
CIN	FASTKD3	0	0	0	11	0	2	0	0	0	0
CIN	FASTKD5	2	0	0	28	15	0	0	0	0	0
CIN	FAU	0	0	0	13	0	1	0	0	0	0
CIN	FBL	2	0	0	16	0	2	0	0	0	0
CIN	FBN1	0	1	0	5	0	6	0	0	0	0
CIN	FBRSL1	0	0	0	5	0	0	0	0	0	0
CIN	FCF1	0	0	0	10	12	0	0	0	0	0
CIN	FDPS	2	0	0	6	0	1	0	0	0	0
CIN	FEN1	0	0	0	2	0	0	0	0	0	0
CIN	FGFR1OP	0	0	0	12	1	1	0	0	0	0
CIN	FIP1L1	0	0	0	6	4	4	0	0	0	0
CIN	FKBP1A	2	0	0	54	2	0	0	0	0	0
CIN	FKBP2	0	0	0	2	0	0	0	0	0	0
CIN	FKBP3	0	0	0	9	5	0	0	0	0	0
CIN	FKBP4	7	0	0	24	1	0	0	0	0	0
CIN	FLNA	1	0	0	7	0	4	0	0	0	0
CIN	FLNB	0	1	0	3	0	3	0	1	0	0
CIN	FLYWCH2	0	0	0	11	1	0	0	0	0	0
CIN	FMR1	2	0	0	11	0	2	0	0	0	0
CIN	FN1	0	0	0	6	0	8	0	1	0	0
CIN	FNDC3A	4	1	0	24	2	2	0	1	0	0
CIN	FNDC3B	0	0	0	10	1	4	0	0	0	0
CIN	FRG1	0	7	0	5	6	0	0	0	0	0
CIN	FSCN1	1	0	0	4	0	0	0	0	0	0
CIN	FTSJ3	1	0	0	13	3	0	0	0	0	0
CIN	FUBP1	0	0	0	6	4	2	0	0	0	0
CIN	FUBP3	0	0	0	9	5	0	0	0	0	0
CIN	FUS	3	0	1	10	0	0	0	1	0	0
CIN	FXR1	0	0	0	5	0	1	0	0	0	0
CIN	FXR2	0	4	0	2	55	1	0	0	0	0
CIN	FYTTD1	0	0	0	7	3	0	0	0	0	0
CIN	G3BP1	0	1	0	7	5	2	0	1	0	0
CIN	G3BP2	0	1	0	3	7	0	0	0	0	0
CIN	GANAB	0	0	0	2	3	3	0	0	0	0
CIN	GAR1	0	0	0	11	1	0	0	0	0	0
CIN	GAS2	1	0	0	13	0	0	0	0	0	0
CIN	GCN1	0	0	0	9	5	0	0	0	0	0
CIN	GDI2	0	0	0	9	1	0	0	0	0	0
CIN	GEMIN5	0	1	0	9	2	1	0	0	0	0
CIN	GFM1	0	0	0	14	2	2	0	0	0	0
CIN	GGCT	0	0	0	53	0	1	0	0	0	0
CIN	GIGYF2	0	1	0	15	2	0	0	1	0	0
CIN	GLRX3	1	0	0	7	0	0	0	0	0	0
CIN	NOP53	0	0	0	5	0	2	0	0	0	0
CIN	GMPR2	0	0	0	13	7	0	0	0	0	0
CIN	GNE	0	0	0	4	0	1	0	0	0	0
CIN	GNL2	0	0	0	11	5	0	0	0	0	0
CIN	GNL3	0	1	0	8	2	0	0	0	0	0
CIN	GNL3L	1	1	0	14	0	0	0	0	0	0
CIN	GOLGA4	0	0	0	4	6	0	0	1	0	0
CIN	GOLGB1	0	0	0	7	1	5	0	1	0	1
CIN	GOT2	0	0	0	15	2	0	0	0	0	0
CIN	GP2	1	0	0	0	0	1	0	0	0	0
CIN	GPATCH4	2	0	0	19	0	0	0	0	0	0
CIN	GPATCH8	0	0	0	12	6	2	0	0	0	0
CIN	GPR161	2	0	0	10	0	1	0	0	0	0
CIN	GRB2	1	0	0	17	12	0	0	0	0	0
CIN	GRN	0	0	0	2	0	1	0	0	0	0
CIN	GRSF1	0	0	0	3	12	1	0	0	0	0
CIN	GRWD1	0	0	0	11	1	0	0	0	0	0
CIN	GSPT1	0	0	0	15	2	0	0	0	0	0
CIN	GSPT2	2	2	0	14	0	1	0	0	0	0
CIN	GSTP1	1	0	0	7	2	0	0	0	0	0
CIN	GTF2E2	2	10	0	15	28	0	0	0	0	0
CIN	GTF2F1	0	0	0	12	2	1	0	0	0	0
CIN	GTPBP1	0	0	0	2	5	0	0	0	0	0
CIN	GTPBP10	2	0	0	20	0	0	0	0	0	0
CIN	GTPBP4	1	2	0	14	1	0	0	0	0	0
CIN	H1F0	0	0	0	8	0	0	0	0	0	0
CIN	H1FX	1	0	0	6	0	0	0	0	0	0
CIN	H2AFY	0	0	0	10	6	0	0	1	0	0
CIN	HABP4	0	1	0	12	0	0	0	1	0	0
CIN	HADH	0	0	0	8	2	0	0	0	0	0
CIN	HADHB	0	0	0	6	2	0	0	1	0	0
CIN	HARS2	0	0	0	12	7	0	0	1	0	0
CIN	HDAC2	0	1	0	12	3	1	0	0	0	0
CIN	HDGF	2	0	0	18	1	0	0	0	0	0
CIN	HDLBP	0	1	0	3	4	0	0	1	0	0
CIN	HEATR1	2	0	0	20	2	1	0	0	0	0
CIN	HEATR6	1	0	0	6	3	1	0	0	0	0
CIN	HELZ	3	0	0	10	4	2	0	1	0	0
CIN	HELZ2	16	0	0	31	0	7	0	0	0	0
CIN	HERC5	0	0	0	15	0	4	0	0	0	0
CIN	HIBADH	0	0	0	64	0	1	0	0	0	0
CIN	HIST1H1B	0	0	0	1	0	1	0	0	0	0
CIN	HIST1H1C	0	1	0	3	0	0	0	0	0	0
CIN	HIST1H1D	0	0	0	4	0	1	0	0	0	0
CIN	HIST1H1E	0	1	0	2	0	0	0	0	0	1
CIN	HIST1H4A	0	1	0	1	0	0	0	0	0	0
CIN	HIST1H4B	0	1	0	1	0	1	0	0	0	0
CIN	HIST1H4D	0	1	0	2	0	2	0	0	0	0
CIN	HIST1H4E	0	1	0	10	0	1	0	0	0	0
CIN	HIST1H4F	0	1	0	12	0	0	0	0	0	0
CIN	HIST1H4H	0	1	0	5	0	0	0	0	0	0
CIN	HIST1H4K	0	1	0	9	0	1	0	0	0	0
CIN	HIST1H4L	0	1	0	8	0	0	0	0	0	0
CIN	HIST2H4B	0	0	0	0	0	0	0	0	0	0
CIN	HLA-A	0	0	0	7	0	1	0	0	0	0
CIN	HLTF	0	0	0	6	0	2	0	0	0	0
CIN	HMGA1	0	0	0	8	0	0	0	0	0	0
CIN	HMGB1	4	0	0	40	3	0	0	0	0	0
CIN	HMGB2	1	4	0	7	0	1	0	0	0	0
CIN	HMGB3	1	0	0	16	0	0	0	0	0	0
CIN	HMGN2	0	0	0	2	3	0	0	0	0	0
CIN	HMGN5	0	1	0	14	0	2	0	0	0	0
CIN	HNRNPA0	0	0	0	11	4	0	0	0	0	0
CIN	HNRNPA1	1	0	0	13	1	0	0	0	0	0
CIN	HNRNPA1L2	3	1	0	3	2	0	0	0	0	0
CIN	HNRNPA2B1	0	0	0	18	3	0	0	0	0	0
CIN	HNRNPA3	0	0	0	16	3	0	0	2	0	0
CIN	HNRNPAB	0	0	0	14	0	0	0	2	0	0
CIN	HNRNPC	0	0	0	6	3	0	0	0	0	0
CIN	HNRNPCL1	0	1	0	0	0	1	0	0	0	0
CIN	HNRNPD	0	1	0	11	2	0	0	0	0	0
CIN	HNRNPDL	0	1	0	12	1	1	0	2	0	0
CIN	HNRNPF	0	1	0	5	5	2	0	0	0	0
CIN	HNRNPH1	1	0	0	11	2	1	0	0	0	0
CIN	HNRNPH2	0	0	0	18	0	0	0	0	0	0
CIN	HNRNPH3	1	0	0	11	0	1	0	0	0	0
CIN	HNRNPK	1	0	0	6	7	1	0	0	0	0
CIN	HNRNPL	1	0	0	8	1	0	0	0	0	0
CIN	HNRNPLL	0	0	0	6	3	0	0	0	0	0
CIN	HNRNPM	0	0	0	5	3	0	0	0	0	0
CIN	HNRNPR	0	0	0	2	4	2	0	0	0	0
CIN	HNRNPU	2	0	0	8	4	0	0	0	0	0
CIN	HNRNPUL1	1	0	0	23	4	1	0	0	0	0
CIN	HNRNPUL2	0	1	0	7	4	1	0	1	0	0
CIN	HOOK1	0	0	0	5	0	1	0	0	0	0
CIN	HOXB6	0	0	0	4	0	0	0	0	0	0
CIN	HSD17B10	1	1	0	17	0	0	0	0	0	0
CIN	HSP90AA1	0	0	0	3	2	1	0	0	0	0
CIN	HSP90AB1	0	0	0	19	1	0	0	0	0	0
CIN	HSP90B1	0	0	0	1	0	0	0	0	0	0
CIN	HSPA1A	0	0	0	10	0	0	0	0	0	0
CIN	HSPA1B	0	0	0	9	0	0	0	0	0	0
CIN	HSPA5	0	0	0	0	0	0	0	0	0	0
CIN	HSPA8	0	0	0	4	0	0	0	1	0	1
CIN	HSPA9	0	0	0	15	4	0	0	0	0	0
CIN	HSPB1	1	0	0	15	0	0	0	0	0	0
CIN	HSPD1	0	0	0	17	2	0	0	0	0	0
CIN	HSPE1	0	0	0	22	0	0	0	0	0	0
CIN	HTATSF1	1	0	0	13	0	3	0	0	0	0
CIN	HUWE1	1	1	0	13	1	4	0	1	0	0
CIN	IBA57	2	0	0	5	0	1	0	0	0	0
CIN	IDH1	0	0	0	8	0	0	1	0	0	0
CIN	IDH2	2	0	0	4	1	2	0	1	0	0
CIN	IFI16	2	0	0	0	0	5	0	0	0	0
CIN	IFIT2	1	2	0	1	0	1	0	0	0	0
CIN	IFIT5	1	2	1	1	0	0	0	0	0	0
CIN	IGF2BP1	0	0	0	7	0	0	0	1	0	0
CIN	IGF2BP2	1	0	0	14	1	2	0	0	0	0
CIN	GIGYF2	1	0	0	14	0	3	0	1	0	0
CIN	ILF2	2	0	0	13	0	1	0	0	0	0
CIN	ILF3	0	0	0	15	3	0	0	0	0	0
CIN	IMMT	0	0	0	7	5	0	0	0	0	0
CIN	IMP3	0	0	0	7	3	1	0	0	0	0
CIN	IPO4	0	0	0	7	0	1	0	0	0	0
CIN	IPO5	3	0	0	71	2	1	0	0	0	0
CIN	IQCG	0	0	0	1	0	0	0	0	0	0
CIN	IREB2	1	0	0	4	10	0	0	0	0	0
CIN	ISG20L2	2	0	0	19	4	2	0	0	0	0
CIN	ISY1	0	0	0	22	3	1	0	0	0	0
CIN	JUN	0	0	0	6	0	1	0	1	0	0
CIN	KCTD12	1	0	0	5	0	1	0	0	0	0
CIN	KDM5A	0	0	0	24	3	0	0	0	0	0
CIN	KHDRBS1	0	0	0	3	5	0	0	0	0	0
CIN	KHDRBS3	5	0	0	18	0	1	0	0	0	0
CIN	KHSRP	0	0	0	16	7	3	0	1	0	0
CIN	KIAA0100	1	0	0	16	4	3	0	0	0	0
CIN	MARF1	0	0	0	8	0	2	0	0	0	0
CIN	KIAA1324	0	1	0	2	0	1	0	0	0	0
CIN	VIRMA	2	0	0	74	5	3	0	0	0	0
CIN	KIF1C	0	4	0	0	6	0	0	0	0	0
CIN	KMT2C	0	0	0	26	2	10	0	0	5	0
CIN	KNOP1	1	0	0	16	1	0	0	1	0	0
CIN	KPNA2	3	0	0	10	0	1	0	0	0	0
CIN	KPNB1	0	0	0	11	7	1	0	0	0	0
CIN	KRI1	0	0	0	8	1	0	0	0	0	1
CIN	KRR1	0	1	0	10	4	1	0	0	0	0
CIN	KRT18	1	0	0	11	0	2	0	0	0	0
CIN	KTN1	0	0	0	5	7	0	0	0	0	0
CIN	KYAT3	0	0	0	10	0	0	0	0	0	0
CIN	LAMA2	1	1	0	12	0	6	0	2	0	0
CIN	LARP1	0	1	0	10	6	2	0	0	0	0
CIN	LARP1B	0	1	0	1	4	1	0	0	0	0
CIN	LARP4	0	0	0	7	4	1	0	1	0	0
CIN	LARP4B	0	2	0	13	10	0	0	1	0	0
CIN	LARP7	0	0	0	5	7	0	0	0	0	0
CIN	LAS1L	0	1	0	14	0	2	0	0	0	0
CIN	LASP1	2	0	0	6	7	0	0	0	0	0
CIN	LBR	2	0	0	16	0	0	0	0	0	0
CIN	LDHA	1	0	0	7	0	0	0	0	0	0
CIN	LDHB	1	0	0	13	0	0	0	0	0	0
CIN	LEPR	0	0	0	7	0	2	0	0	0	0
CIN	LGALS1	0	0	0	5	0	1	0	0	0	0
CIN	LGALS3	0	0	0	5	0	1	0	0	0	0
CIN	LIMA1	0	0	0	6	0	0	0	0	0	0
CIN	LIN28B	0	1	0	4	0	0	0	0	0	0
CIN	LIN7C	1	0	0	7	0	0	0	0	0	0
CIN	LLPH	0	0	0	11	3	0	0	0	0	0
CIN	LMF2	0	0	0	3	0	0	0	0	0	0
CIN	LMNA	2	0	0	4	0	0	0	0	0	0
CIN	LRP1	0	0	0	7	0	4	0	0	0	0
CIN	LRPPRC	0	0	0	12	2	1	0	0	0	0
CIN	LRRC47	0	2	0	10	18	0	0	0	0	0
CIN	LRRC59	0	0	0	7	5	0	0	0	0	0
CIN	LSM1	6	4	0	26	9	1	0	0	0	0
CIN	LSM14A	0	0	0	24	4	0	0	0	0	0
CIN	LSM14B	14	0	0	139	0	0	0	0	0	0
CIN	LSM2	0	0	0	11	0	0	0	0	0	0
CIN	LSM3	0	0	0	8	1	0	0	0	0	0
CIN	LSM4	1	0	0	10	0	0	0	0	0	0
CIN	LSM6	0	0	0	9	2	0	0	0	0	0
CIN	LSM8	0	0	0	48	1	0	0	0	0	0
CIN	LTA4H	0	0	0	12	2	1	0	0	0	0
CIN	LUC7L	1	2	0	15	0	0	0	0	0	0
CIN	LUC7L2	1	0	0	15	3	0	0	0	0	0
CIN	LUC7L3	0	0	0	13	0	0	0	0	0	0
CIN	LYAR	0	1	0	8	0	0	0	0	0	0
CIN	MACF1	1	0	0	16	0	4	0	0	0	0
CIN	MAGOH	0	0	0	17	1	0	0	0	0	0
CIN	MAGOHB	0	0	0	9	0	0	0	0	0	0
CIN	MAK16	1	9	0	10	2	1	0	0	0	0
CIN	MANF	0	1	0	2	0	0	0	0	0	0
CIN	MAP1B	0	1	0	1	0	8	0	1	0	0
CIN	MAP2	0	0	1	1	0	9	0	0	0	0
CIN	MAP4	0	1	0	4	4	2	0	0	0	0
CIN	MAPRE1	18	0	0	116	1	1	0	0	0	0
CIN	MAPT	0	0	0	5	0	3	0	0	0	0
CIN	MARK2	0	0	0	8	7	2	0	0	0	0
CIN	MAT1A	3	0	0	6	0	0	0	0	0	0
CIN	MAT2A	0	0	0	4	0	0	0	0	0	0
CIN	MATR3	0	1	0	2	7	1	0	0	0	0
CIN	MAZ	1	0	0	13	0	0	0	0	0	0
CIN	MBNL1	0	0	0	8	2	1	0	0	0	0
CIN	MBNL2	3	0	0	36	2	1	0	0	0	0
CIN	MBNL3	1	0	0	19	0	0	0	0	0	0
CIN	MCAT	0	1	0	4	6	0	0	0	0	0
CIN	MCRIP2	1	2	0	18	0	0	0	0	0	0
[truncated: 3,570 more rows]

## Sheet: S5
Supplementary Table 5. RNA-binding protein genomic alterations in Rectal cancer subtypes (TCGA, PanCancer Atlas)
Subtype	RNA-binding protein	Amplification	Deep Deletion	Fusion	mRNA Upregulation	mRNA Downregulation	Missense Mutation (putative passenger)	Missense Mutation (putative driver)	Truncating mutation (putative passenger)	Truncating mutation (putative driver)	Inframe Mutation (putative passenger)
POLE	A1CF	0	0	0	0	0	0	0	0	0	0
POLE	AARS	0	0	0	1	0	2	0	0	0	0
POLE	AATF	0	0	0	2	0	1	0	0	0	0
POLE	ABCE1	0	0	0	0	0	1	0	0	0	0
POLE	ABCF1	0	0	0	1	0	0	0	0	0	0
POLE	ABT1	0	0	0	0	0	1	0	0	0	0
POLE	MAP3K20	1	0	0	0	0	0	0	0	0	0
POLE	ACAA2	0	0	0	0	0	0	0	0	0	0
POLE	ACAT1	0	0	0	0	0	0	0	0	0	0
POLE	ACIN1	0	0	0	1	0	1	0	0	0	0
POLE	ACO1	0	0	0	0	0	0	0	0	0	0
POLE	ACO2	0	0	0	0	0	0	0	0	0	0
POLE	ACTN4	0	0	0	0	0	0	0	0	0	0
POLE	ADAR	0	0	0	2	0	1	0	0	0	0
POLE	ADARB1	0	0	0	1	0	1	0	0	0	0
POLE	ADARB2	0	0	0	0	0	1	0	1	0	0
POLE	ADD1	1	0	0	0	0	0	0	0	0	0
POLE	ADD3	0	0	0	0	0	0	0	1	0	0
POLE	ADK	0	0	0	0	0	0	0	0	0	0
POLE	AFDN	0	0	0	0	0	1	0	2	0	0
POLE	AFF4	0	0	0	1	0	3	0	0	0	0
POLE	AFP	0	0	0	0	0	1	0	0	0	0
POLE	AGO1	0	0	0	1	0	1	0	0	0	0
POLE	AGO2	0	0	0	1	0	1	0	0	0	0
POLE	AGO3	0	0	0	0	0	1	0	0	0	0
POLE	AHCYL2	0	0	0	0	0	1	0	0	0	0
POLE	AHNAK	0	0	0	0	0	3	0	0	0	0
POLE	AIMP1	0	0	0	0	0	0	0	0	0	0
POLE	AKAP1	0	0	0	0	0	0	0	0	0	0
POLE	AKAP17A	0	0	0	0	0	2	0	0	0	0
POLE	AKAP8	0	0	0	0	0	0	0	0	0	0
POLE	AKAP8L	0	0	0	1	0	0	0	0	0	0
POLE	ALDH18A1	0	0	0	1	0	0	0	0	0	0
POLE	ALDH6A1	0	0	0	0	0	2	0	0	0	0
POLE	ALDH7A1	0	0	0	0	0	1	0	0	0	0
POLE	ALDOA	0	0	0	0	0	0	0	0	0	0
POLE	ALDOC	0	0	0	0	0	1	0	0	0	0
POLE	ALG13	0	0	0	0	0	1	0	1	0	0
POLE	ALKBH5	0	0	0	1	0	0	0	0	0	0
POLE	ALYREF	0	0	0	0	0	0	0	0	0	0
POLE	ANK3	0	0	0	0	0	3	0	1	0	0
POLE	ANKHD1	0	0	0	0	1	3	0	1	0	0
POLE	ANKRD17	0	0	0	1	0	0	0	2	0	0
POLE	ANP32A	0	0	0	1	0	0	0	1	0	0
POLE	ANP32B	0	0	0	2	0	0	0	1	0	0
POLE	ANXA11	0	0	0	0	0	0	0	0	0	0
POLE	ANXA2	0	0	0	0	0	0	0	0	0	0
POLE	ANXA7	0	0	0	0	0	2	0	0	0	0
POLE	APEH	0	0	0	0	0	0	0	0	0	0
POLE	APEX1	0	0	0	0	0	1	0	0	0	0
POLE	API5	0	0	0	0	0	1	0	0	0	0
POLE	APOB	0	0	0	0	0	1	0	3	0	0
POLE	APOBEC3B	0	0	0	0	0	0	0	0	0	0
POLE	APOBEC3C	0	0	0	0	0	0	0	0	0	0
POLE	APOBEC3F	0	0	0	1	0	1	0	0	0	0
POLE	AQR	0	0	0	0	0	1	0	1	0	0
POLE	ARCN1	0	0	0	0	0	1	0	0	0	0
POLE	ARF1	0	0	0	0	0	1	0	0	0	0
POLE	ARHGEF1	0	0	1	0	0	0	0	0	0	0
POLE	ARHGEF2	0	0	0	1	0	0	0	1	0	0
POLE	ARL6IP4	0	0	0	0	1	1	0	0	0	0
POLE	ARPC1B	0	0	0	0	0	0	0	0	0	0
POLE	ASCC3	0	0	0	0	0	3	0	0	0	0
POLE	ASS1	0	0	0	0	0	1	0	0	0	0
POLE	ATP1A1	0	0	0	1	0	3	0	0	0	0
POLE	ATP2A2	0	0	0	0	1	1	0	1	0	0
POLE	ATP5F1A	0	0	0	1	0	1	0	0	0	0
POLE	ATP5F1B	0	0	0	2	0	1	0	0	0	0
POLE	ATP5F1C	0	0	0	0	0	0	0	1	0	0
POLE	ATXN2	0	0	0	0	0	2	0	0	0	0
POLE	ATXN2L	0	0	0	0	0	1	0	0	0	0
POLE	BAG4	0	0	0	0	0	1	0	0	0	0
POLE	BASP1	0	0	0	0	0	0	0	0	0	0
POLE	BAZ1B	0	0	0	2	0	2	0	0	0	0
POLE	BCCIP	0	0	0	1	0	0	0	0	0	0
POLE	BCLAF1	0	0	0	0	0	1	0	2	0	0
POLE	BICC1	0	0	0	0	0	2	0	0	0	0
POLE	BMS1	0	0	0	2	0	1	0	1	0	0
POLE	BOP1	0	0	0	0	0	0	0	0	0	0
POLE	BRD2	0	0	0	2	0	1	0	0	0	0
POLE	BRIX1	0	0	0	0	0	2	0	0	0	0
POLE	BST2	0	0	0	2	0	0	0	0	0	0
POLE	BTF3	0	0	0	0	0	0	0	0	0	0
POLE	BUD13	0	0	0	0	0	0	0	0	0	0
POLE	BYSL	0	0	0	0	0	2	0	0	0	0
POLE	BZW1	0	0	0	0	0	1	0	0	0	0
POLE	BZW2	0	0	0	0	0	2	0	0	0	0
POLE	C11ORF68	0	0	0	0	0	0	0	0	0	0
POLE	C12ORF43	0	0	0	1	0	0	0	0	0	0
POLE	RTRAF	0	0	0	0	0	0	0	1	0	0
POLE	C14ORF93	0	0	0	0	0	0	0	0	0	0
POLE	CCDC9B	0	0	0	0	0	0	0	0	0	0
POLE	C19ORF47	0	0	0	0	0	0	0	0	0	0
POLE	SHFL	0	0	0	0	0	0	0	0	0	0
POLE	C1ORF131	0	0	0	1	0	1	0	0	0	0
POLE	SNHG28	0	0	0	0	0	1	0	0	0	0
POLE	C1ORF35	0	0	0	0	0	0	0	0	0	0
POLE	C1ORF52	0	0	0	0	0	1	0	0	0	0
POLE	C2ORF15	0	0	0	0	0	1	0	0	0	0
POLE	C4BPA	0	0	0	0	0	2	0	1	0	0
POLE	C7ORF50	0	0	0	0	0	0	0	0	0	0
POLE	CACTIN	0	0	0	0	0	0	0	0	0	0
POLE	CACYBP	0	0	0	0	0	0	0	1	0	0
POLE	CADM1	0	0	0	2	0	1	0	0	0	0
POLE	CALD1	0	0	0	0	0	2	0	1	0	0
POLE	CALR	0	0	0	1	0	0	0	0	0	0
POLE	CAND1	0	0	0	0	0	0	0	0	0	0
POLE	CANX	0	0	0	2	0	0	0	0	0	0
POLE	CAPRIN1	0	0	0	0	0	2	0	0	0	0
POLE	CARHSP1	0	0	0	0	0	0	0	0	0	0
POLE	CASC3	0	0	0	0	0	2	0	0	0	0
POLE	CAST	0	0	0	0	0	0	0	0	0	0
POLE	CAT	0	0	0	1	0	0	0	0	0	0
POLE	CC2D1B	0	0	0	0	0	1	0	0	0	0
POLE	CCAR1	0	0	0	1	0	1	0	0	0	0
POLE	CCAR2	0	0	0	1	0	1	0	0	0	0
POLE	CCDC124	0	0	0	0	0	0	0	0	0	0
POLE	CCDC137	0	0	0	1	0	0	0	0	0	0
POLE	CCDC43	0	0	0	0	0	1	0	0	0	0
POLE	CCDC47	0	0	0	0	0	1	0	0	0	0
POLE	CCDC59	0	0	0	1	0	0	0	0	0	0
POLE	CCDC86	0	0	0	1	0	1	0	0	0	0
POLE	CCDC9	0	0	0	0	0	1	0	0	0	0
POLE	CCT2	0	0	0	1	0	2	0	0	0	0
POLE	CCT3	0	0	0	1	0	2	0	0	0	0
POLE	CCT4	0	0	0	0	0	0	0	0	0	0
POLE	CCT6A	0	0	0	1	0	1	0	1	0	0
POLE	CD3EAP	0	0	0	0	0	0	0	0	0	0
POLE	CD44	0	0	0	0	0	0	0	0	0	0
POLE	CDC40	0	0	0	0	0	2	0	0	0	0
POLE	CDC42EP4	0	0	0	0	0	0	0	0	0	0
POLE	CDC5L	0	0	0	0	0	1	0	1	0	0
POLE	CDK11B	0	0	0	0	0	0	0	0	0	0
POLE	CDK13	0	0	0	0	0	3	0	0	0	0
POLE	CDKN2A	0	0	0	0	0	0	0	0	0	0
POLE	CDV3	0	0	0	0	0	1	0	0	0	0
POLE	CEBPZ	0	0	0	0	0	1	0	0	0	0
POLE	CELF1	0	0	0	2	0	1	0	0	0	0
POLE	CELF2	0	0	0	0	0	0	0	0	0	0
POLE	CFAP20	0	0	0	0	0	0	0	0	0	0
POLE	CFAP65	0	0	0	0	0	0	0	1	0	0
POLE	CFL1	0	0	0	0	0	0	0	0	0	0
POLE	CGN	0	0	0	1	0	0	0	0	0	0
POLE	CHCHD1	0	0	0	0	0	0	0	0	0	0
POLE	CHCHD3	0	0	0	1	0	1	0	1	0	0
POLE	CHD2	0	0	0	0	0	3	0	0	0	0
POLE	CHD3	0	0	0	1	0	3	0	0	0	0
POLE	CHERP	0	0	0	0	0	0	0	0	0	0
POLE	CHGA	0	0	0	0	0	1	0	0	0	0
POLE	CHMP4B	0	0	0	0	0	0	0	0	0	0
POLE	CHTOP	0	0	0	0	0	1	0	0	0	0
POLE	CIRBP	0	0	0	0	0	0	0	0	0	0
POLE	CISD1	0	0	0	0	0	0	0	0	0	0
POLE	CISD2	0	0	0	1	0	0	0	0	0	0
POLE	CKAP4	0	0	0	1	0	2	0	0	0	0
POLE	CLASP2	0	0	0	1	0	2	0	0	0	0
POLE	CLK3	0	0	0	0	0	2	0	0	0	0
POLE	CLNS1A	0	0	0	1	0	0	0	0	0	0
POLE	CLTC	0	0	0	0	0	1	0	2	0	0
POLE	CMSS1	0	0	0	0	0	1	0	0	0	0
POLE	CNBP	0	0	0	0	0	0	0	0	0	0
POLE	CNDP2	0	0	0	1	0	0	0	0	0	0
POLE	CNN1	0	0	0	0	0	1	0	0	0	0
POLE	CNN2	0	0	0	0	0	1	0	0	0	0
POLE	CNN3	0	0	0	0	0	0	0	0	0	0
POLE	CNOT1	0	0	0	0	0	3	0	0	0	0
POLE	CNOT4	0	0	0	0	0	0	0	1	0	0
POLE	CNOT9	0	0	0	0	0	0	0	0	0	0
POLE	COA6	0	0	0	0	0	0	0	0	0	0
POLE	COL14A1	0	0	0	0	0	2	0	2	0	0
POLE	COPB1	0	0	0	0	0	2	0	0	0	0
POLE	COPG1	0	0	0	0	0	1	0	0	0	0
POLE	CORO1A	0	0	0	0	0	0	0	0	0	0
POLE	CPEB2	1	0	0	0	0	0	0	0	0	0
POLE	CPEB3	0	0	0	1	0	0	0	0	0	0
POLE	CPEB4	0	0	0	1	0	2	0	0	0	0
POLE	CPLX2	0	0	0	0	0	0	0	0	0	0
POLE	CPNE3	0	0	0	0	0	0	0	1	0	0
POLE	CPSF4	0	0	0	0	0	1	0	0	0	0
POLE	CPSF6	0	0	0	0	0	1	0	0	0	0
POLE	CPSF7	0	0	0	1	0	1	0	0	0	0
POLE	CRKL	0	0	0	1	0	1	0	0	0	0
POLE	CRNKL1	0	0	0	0	0	1	0	1	0	0
POLE	CRYAB	0	0	0	0	0	0	0	0	0	0
POLE	CS	0	0	0	0	0	0	0	0	0	0
POLE	CSDE1	0	0	0	0	0	0	0	0	0	0
POLE	CSE1L	0	0	0	0	0	0	0	0	0	0
POLE	CSNK1E	0	0	0	0	0	0	0	0	0	0
POLE	CSRP1	0	0	0	0	0	0	0	1	0	0
POLE	CSTB	0	0	0	1	1	0	0	0	0	0
POLE	CSTF1	1	0	0	1	0	0	0	0	0	0
POLE	CSTF2	0	0	0	0	0	0	0	0	0	0
POLE	CSTF2T	0	0	0	0	0	1	0	0	0	0
POLE	CSTF3	0	0	0	0	0	1	0	0	0	0
POLE	CTNNA1	0	0	0	0	0	2	0	0	0	0
POLE	CTNND1	0	0	0	0	0	1	0	2	0	0
POLE	CTTN	0	0	0	0	0	1	0	0	0	0
POLE	CWC15	0	0	0	0	0	0	0	0	0	0
POLE	RADX	0	0	0	0	0	2	0	0	0	0
POLE	CXXC5	0	0	0	0	0	0	0	0	0	0
POLE	CYCS	0	0	0	0	0	0	0	0	0	0
POLE	DAP3	0	0	0	0	0	1	0	0	0	0
POLE	DARS	0	1	0	0	0	2	0	0	0	0
POLE	DARS2	0	0	0	0	0	1	0	1	0	0
POLE	DAZAP1	0	0	0	0	0	0	0	0	0	0
POLE	DBI	0	0	0	0	0	0	0	0	0	0
POLE	DBNL	0	0	0	0	0	0	0	0	0	0
POLE	DBR1	0	0	0	1	0	0	0	0	0	0
POLE	DBT	0	0	0	1	0	0	0	0	0	0
POLE	DCAF13	0	0	0	0	0	1	0	0	0	0
POLE	DCD	0	0	0	0	0	0	0	0	0	0
POLE	DCLRE1C	0	0	0	1	0	1	0	0	0	0
POLE	DCN	0	0	0	0	0	2	0	0	0	0
POLE	DCTN2	0	0	0	1	0	0	0	0	0	0
POLE	DDX1	0	0	0	1	0	0	0	1	0	0
POLE	DDX10	0	0	0	0	0	1	0	1	0	0
POLE	DDX17	0	0	0	0	0	0	0	0	0	0
POLE	DDX18	0	0	0	0	0	1	0	0	0	0
POLE	DDX19A	0	0	0	2	1	0	0	1	0	0
POLE	DDX21	0	0	0	0	0	1	0	0	0	0
POLE	DDX23	0	0	0	1	0	1	0	0	0	0
POLE	DDX24	0	0	0	0	1	2	0	1	0	0
POLE	DDX27	0	0	0	1	0	1	0	0	0	0
POLE	DDX28	0	0	0	1	0	2	0	0	0	0
POLE	DDX31	0	0	0	0	0	1	0	1	0	0
POLE	DDX39A	0	0	0	0	0	0	0	0	0	0
POLE	DDX39B	0	0	0	2	0	0	0	0	0	0
POLE	DDX3X	0	0	0	0	0	0	0	0	0	0
POLE	DDX41	0	0	0	0	0	1	0	0	0	0
POLE	DDX42	0	0	0	0	1	0	0	1	0	0
POLE	DDX43	0	0	0	1	0	1	0	0	0	0
POLE	DDX46	0	0	0	0	0	0	0	2	0	0
POLE	DDX47	0	0	0	0	0	0	0	0	0	0
POLE	DDX49	0	0	0	0	0	1	0	0	0	0
POLE	DDX5	0	0	0	0	0	1	0	0	0	0
POLE	DDX50	0	0	0	0	0	1	0	1	0	0
POLE	DDX51	0	0	0	0	0	0	0	0	0	0
POLE	DDX52	0	0	0	0	0	0	0	1	0	0
POLE	DDX54	0	0	0	0	0	1	0	0	0	0
POLE	DDX55	0	0	0	1	0	0	0	0	0	0
POLE	DDX56	0	0	0	0	0	1	0	0	0	0
POLE	DDX6	0	0	0	0	0	0	0	0	0	0
POLE	DDX60L	0	0	0	0	0	2	0	2	0	0
POLE	DEK	0	0	0	0	0	0	0	0	0	0
POLE	DHCR7	0	0	0	0	0	0	0	1	0	0
POLE	DHX15	0	0	0	0	0	1	0	0	0	0
POLE	DHX16	0	0	0	0	0	0	0	0	0	0
POLE	DHX29	0	0	0	0	0	1	0	1	0	0
POLE	DHX30	0	0	0	0	0	3	0	0	0	0
POLE	DHX33	0	0	0	1	0	1	0	1	0	0
POLE	DHX34	0	0	0	0	0	0	0	0	0	0
POLE	DHX36	0	0	0	1	0	0	0	1	0	0
POLE	DHX38	0	0	0	0	0	1	0	0	0	0
POLE	DHX57	0	0	0	2	0	1	0	0	0	0
POLE	DHX8	0	0	0	0	0	0	0	0	0	0
POLE	DHX9	0	0	0	2	0	2	0	0	0	0
POLE	DIAPH1	0	0	0	0	0	2	0	0	0	0
POLE	DIDO1	0	0	0	0	0	1	0	1	0	0
POLE	UTP25	0	0	0	0	0	3	0	0	0	0
POLE	DIMT1	0	0	0	0	0	0	0	0	0	0
POLE	DKC1	0	0	0	0	0	1	0	0	0	0
POLE	DLAT	0	0	0	0	0	1	0	1	0	0
POLE	DLD	0	0	0	1	0	0	0	0	0	0
POLE	DMGDH	0	0	0	0	0	2	0	0	0	0
POLE	DNAJA1	0	0	0	2	0	1	0	0	0	0
POLE	DNAJB12	0	0	0	0	0	1	0	0	0	0
POLE	DNAJC1	0	0	0	1	0	0	0	0	0	0
POLE	DNAJC2	0	0	0	0	0	3	0	0	0	0
POLE	DNAJC21	0	0	0	1	0	0	0	0	0	0
POLE	DNM1	0	0	0	0	0	2	0	0	0	0
POLE	DNTTIP2	0	0	0	0	0	1	0	0	0	0
POLE	DROSHA	0	0	0	1	0	2	0	0	0	0
POLE	DSP	0	0	0	0	0	4	0	0	0	0
POLE	DST	0	0	0	0	0	1	0	2	0	0
POLE	DUS3L	0	0	0	0	0	0	0	0	0	0
POLE	DUSP11	0	0	0	1	0	1	0	0	0	0
POLE	DUSP14	0	0	0	0	0	0	0	0	0	0
POLE	DUSP9	0	0	0	0	0	0	0	0	0	0
POLE	DUT	0	0	0	0	0	1	0	0	0	0
POLE	DYNC1H1	0	0	0	1	0	2	0	0	0	0
POLE	DYNC1I2	0	0	0	0	0	1	0	0	0	0
POLE	DYNC1LI1	0	0	0	0	0	1	0	0	0	0
POLE	DYNC2H1	0	0	0	0	0	1	0	2	0	0
POLE	DZIP3	0	0	0	0	0	0	0	2	0	0
POLE	EBNA1BP2	0	0	0	1	0	1	0	0	0	0
POLE	EBP	0	0	0	0	0	0	0	0	0	0
POLE	EDC4	0	0	0	0	0	1	0	0	0	0
POLE	EDF1	0	0	0	0	0	0	0	0	0	0
POLE	EEF1A1	0	0	0	1	0	1	0	0	0	0
POLE	EEF1G	0	0	0	0	1	0	0	0	0	0
POLE	EEF2	0	0	0	0	0	1	0	0	0	0
POLE	EFTUD2	0	0	0	1	0	2	0	0	0	0
POLE	EIF1	0	0	0	0	0	1	0	0	0	0
POLE	EIF1AX	0	0	0	0	0	0	0	0	0	0
POLE	EIF1B	0	0	0	0	0	1	0	0	0	0
POLE	EIF2AK2	0	0	0	1	0	0	0	0	0	0
POLE	EIF2D	0	0	0	0	0	1	0	0	0	0
POLE	EIF2S1	0	0	0	0	0	1	0	0	0	0
POLE	EIF2S2	0	0	0	1	0	0	0	0	0	0
POLE	EIF3A	0	0	0	1	0	3	0	0	0	0
POLE	EIF3B	0	0	0	0	0	1	0	0	0	0
POLE	EIF3C	0	0	0	1	0	0	0	0	0	0
POLE	EIF3D	0	0	0	0	0	0	0	0	0	0
POLE	EIF3E	0	0	0	0	0	1	0	0	0	0
POLE	EIF3G	0	0	0	0	0	0	0	0	0	0
POLE	EIF3H	0	0	0	0	0	1	0	0	0	0
POLE	EIF3I	0	0	0	0	0	0	0	0	0	0
POLE	EIF3J	0	0	0	0	0	2	0	0	0	0
POLE	EIF3L	0	0	0	0	0	1	0	0	0	0
POLE	EIF4A1	0	0	0	1	0	0	0	0	0	0
POLE	EIF4A2	0	0	0	1	0	0	0	0	0	0
POLE	EIF4A3	0	0	0	0	0	0	0	0	0	0
POLE	EIF4B	0	0	0	0	0	0	0	2	0	0
POLE	EIF4E	0	0	0	0	0	1	0	0	0	0
POLE	EIF4E2	0	0	0	0	0	2	0	0	0	0
POLE	EIF4ENIF1	0	0	0	0	2	0	0	0	0	0
POLE	EIF4G1	0	0	0	0	0	3	0	0	0	0
POLE	EIF4G2	0	0	0	0	0	1	0	0	0	0
POLE	EIF4G3	0	0	0	0	0	1	0	1	0	0
POLE	EIF4H	0	0	0	0	0	1	0	0	0	0
POLE	EIF5	0	0	0	0	0	0	0	1	0	0
POLE	EIF5A	0	0	0	0	0	0	0	0	0	0
POLE	EIF5B	0	0	0	0	0	1	0	1	0	0
POLE	ELAC2	0	0	0	0	0	0	0	1	0	0
POLE	ELAVL1	0	0	0	0	0	0	0	0	0	0
POLE	ELAVL2	0	0	0	1	0	1	0	0	0	0
POLE	ELAVL3	0	0	0	0	0	1	0	0	0	0
POLE	ELOF1	0	0	0	0	0	0	0	0	0	0
POLE	EMG1	0	0	0	1	0	0	0	0	0	0
POLE	EML4	0	0	0	0	0	1	0	0	0	0
POLE	ENO1	1	0	0	1	0	0	0	0	0	0
POLE	ENSA	0	0	0	0	0	1	0	0	0	0
POLE	EPB41	0	0	0	0	0	1	0	0	0	0
POLE	EPB41L2	0	0	0	0	0	1	0	0	0	0
POLE	EPPK1	0	0	0	0	0	0	0	0	0	0
POLE	EPRS	0	0	0	0	0	1	0	0	0	0
POLE	EPS8L3	0	0	0	0	1	0	0	0	0	0
POLE	ERAL1	0	0	0	1	0	0	0	0	0	0
POLE	ERH	0	0	0	0	0	1	0	0	0	0
POLE	ERI3	0	0	0	0	0	2	0	0	0	0
POLE	ERP29	0	0	0	1	0	0	0	0	0	0
POLE	ESF1	0	0	0	0	0	1	0	2	0	0
POLE	ESRP2	0	0	0	0	0	0	0	1	0	0
POLE	ETF1	0	0	0	0	0	2	0	0	0	0
POLE	EWSR1	0	0	0	0	0	0	0	0	0	0
POLE	EXOSC10	0	0	0	1	0	0	0	0	0	0
POLE	EXOSC2	0	0	0	0	0	1	0	0	0	0
POLE	EXOSC6	0	0	0	0	0	0	0	0	0	0
POLE	EXOSC9	0	0	0	0	0	2	0	0	0	0
POLE	EZR	0	0	0	1	0	1	0	0	0	0
POLE	F11R	0	0	0	0	0	0	0	0	0	0
POLE	FADS2	0	0	0	1	0	0	0	0	0	0
POLE	RAMAC	0	0	0	0	0	0	0	0	0	0
POLE	FAM120A	0	0	0	0	0	2	0	0	0	0
POLE	FAM120C	0	0	0	0	0	1	0	0	0	0
POLE	FAM133B	0	0	0	0	0	1	0	0	0	0
POLE	TASOR	0	0	0	0	0	1	0	1	0	0
POLE	FAM32A	0	0	0	1	0	0	0	0	0	0
POLE	TENT5A	0	0	0	1	0	0	0	0	0	0
POLE	FAM50A	0	0	0	0	0	0	0	0	0	0
POLE	FAM98A	0	0	0	1	0	1	0	0	0	0
POLE	FAM98B	0	0	0	0	0	1	0	1	0	0
POLE	FARSA	0	0	0	0	0	0	0	0	0	0
POLE	FARSB	0	0	0	0	0	1	0	1	0	0
POLE	FASN	0	0	0	1	0	1	0	0	0	0
POLE	FASTKD1	0	0	0	1	0	3	0	0	0	0
POLE	FASTKD2	0	0	0	0	1	1	0	1	0	0
POLE	FASTKD3	0	0	0	0	0	3	0	1	0	0
POLE	FASTKD5	0	0	0	2	0	0	0	0	0	0
POLE	FAU	0	0	0	0	0	1	0	0	0	0
POLE	FBL	0	0	0	0	0	0	0	0	0	0
POLE	FBN1	0	0	0	0	0	4	0	0	0	0
POLE	FBRSL1	0	0	0	0	0	0	0	0	0	0
POLE	FCF1	0	0	0	0	0	1	0	0	0	0
POLE	FDPS	0	0	0	0	0	0	0	0	0	0
POLE	FEN1	0	0	0	2	0	1	0	0	0	0
POLE	FGFR1OP	0	0	0	0	0	0	0	1	0	0
POLE	FIP1L1	0	0	0	0	0	1	0	0	0	0
POLE	FKBP1A	0	0	0	0	0	0	0	0	0	0
POLE	FKBP2	0	0	0	0	0	0	0	0	0	0
POLE	FKBP3	0	0	0	0	0	2	0	0	0	0
POLE	FKBP4	0	0	0	1	0	1	0	0	0	0
POLE	FLNA	0	0	0	0	0	0	0	0	0	0
POLE	FLNB	0	0	0	0	0	1	0	1	0	0
POLE	FLYWCH2	0	0	0	0	0	0	0	0	0	0
POLE	FMR1	0	0	0	0	0	1	0	0	0	0
POLE	FN1	0	0	0	0	0	1	0	1	0	0
POLE	FNDC3A	0	0	0	0	0	1	0	1	0	0
POLE	FNDC3B	0	0	0	0	0	1	0	0	0	0
POLE	FRG1	0	1	0	0	0	0	0	0	0	0
POLE	FSCN1	0	0	0	1	0	0	0	0	0	0
POLE	FTSJ3	0	0	0	1	0	1	0	1	0	0
POLE	FUBP1	0	0	0	0	0	1	0	0	1	0
POLE	FUBP3	0	0	0	0	0	1	0	0	0	0
POLE	FUS	0	0	0	0	0	1	0	0	0	0
POLE	FXR1	0	0	0	2	0	2	0	0	0	0
POLE	FXR2	0	0	0	0	0	1	0	0	0	0
POLE	FYTTD1	0	0	0	0	0	1	0	0	0	0
POLE	G3BP1	0	0	0	2	0	2	0	0	0	0
POLE	G3BP2	0	0	0	0	0	2	0	0	0	0
POLE	GANAB	0	0	0	1	0	1	0	0	0	0
POLE	GAR1	0	0	0	0	0	0	0	0	0	0
POLE	GAS2	0	0	0	0	0	0	0	0	0	0
POLE	GCN1	1	0	0	1	0	1	0	0	0	0
POLE	GDI2	0	0	0	0	0	0	0	0	0	0
POLE	GEMIN5	0	0	0	1	0	1	0	0	0	0
POLE	GFM1	0	0	0	1	0	0	0	1	0	0
POLE	GGCT	0	0	0	0	0	2	0	0	0	0
POLE	GIGYF2	0	0	0	0	1	1	0	2	0	0
POLE	GLRX3	0	0	0	0	0	0	0	1	0	0
POLE	NOP53	0	0	0	0	0	1	0	0	0	0
POLE	GMPR2	0	0	0	0	0	2	0	0	0	0
POLE	GNE	0	0	0	0	0	0	0	0	0	0
POLE	GNL2	0	0	0	1	0	0	0	1	0	0
POLE	GNL3	0	0	0	0	0	0	0	0	0	0
POLE	GNL3L	0	0	0	0	0	1	0	0	0	0
POLE	GOLGA4	0	0	0	0	0	1	0	2	0	0
POLE	GOLGB1	0	0	0	0	0	0	0	3	0	0
POLE	GOT2	0	0	0	0	0	0	0	0	0	0
POLE	GP2	0	0	0	1	0	2	0	0	0	0
POLE	GPATCH4	0	0	0	0	0	0	0	0	0	0
POLE	GPATCH8	0	0	0	0	0	1	0	0	0	0
POLE	GPR161	0	0	0	0	0	2	0	1	0	0
POLE	GRB2	0	0	0	1	0	1	0	0	0	0
POLE	GRN	0	0	0	0	0	0	0	0	0	0
POLE	GRSF1	0	0	0	0	0	0	0	1	0	0
POLE	GRWD1	0	0	0	0	0	0	0	0	0	0
POLE	GSPT1	0	0	0	0	0	0	0	0	0	0
POLE	GSPT2	0	0	0	0	0	0	0	0	0	0
POLE	GSTP1	0	0	0	0	0	0	0	0	0	0
POLE	GTF2E2	1	0	0	0	0	1	0	0	0	0
POLE	GTF2F1	0	0	0	0	0	2	0	0	0	0
POLE	GTPBP1	0	0	0	0	0	0	0	0	0	0
POLE	GTPBP10	0	0	0	0	0	2	0	0	0	0
POLE	GTPBP4	0	0	0	1	0	1	0	0	0	0
POLE	H1F0	0	0	0	0	0	0	0	0	0	0
POLE	H1FX	0	0	0	0	0	0	0	0	0	0
POLE	H2AFY	0	0	0	0	0	1	0	0	0	0
POLE	HABP4	0	0	0	1	0	1	0	0	0	0
POLE	HADH	0	0	0	0	0	1	0	0	0	0
POLE	HADHB	0	0	0	0	0	1	0	0	0	0
POLE	HARS2	0	0	0	1	0	1	0	0	0	0
POLE	HDAC2	0	0	0	0	0	1	0	1	0	0
POLE	HDGF	0	0	0	0	0	0	0	0	0	0
POLE	HDLBP	0	0	0	1	0	3	0	0	0	0
POLE	HEATR1	0	0	0	0	0	3	0	0	0	0
POLE	HEATR6	0	0	0	1	0	1	0	0	0	0
POLE	HELZ	0	0	0	0	0	2	0	1	0	0
POLE	HELZ2	0	0	0	0	0	0	0	0	0	0
POLE	HERC5	0	0	0	0	0	2	0	1	0	0
POLE	HIBADH	0	0	0	0	0	0	0	0	0	0
POLE	HIST1H1B	0	0	0	0	0	1	0	0	0	0
POLE	HIST1H1C	0	0	0	0	0	0	0	0	0	0
POLE	HIST1H1D	0	0	0	0	0	1	0	0	0	0
POLE	HIST1H1E	0	0	0	0	0	0	0	0	0	0
POLE	HIST1H4A	0	0	0	0	0	0	0	0	0	0
POLE	HIST1H4B	0	0	0	0	0	0	0	0	0	0
POLE	HIST1H4D	0	0	0	0	0	0	0	0	0	0
POLE	HIST1H4E	0	0	0	0	0	0	0	0	0	0
POLE	HIST1H4F	0	0	0	0	0	0	0	0	0	0
POLE	HIST1H4H	0	0	0	0	0	0	0	0	0	0
POLE	HIST1H4K	0	0	0	0	0	0	0	0	0	0
POLE	HIST1H4L	0	0	0	0	0	0	0	0	0	0
POLE	HIST2H4B	0	0	0	0	0	0	0	0	0	0
POLE	HLA-A	0	0	0	0	0	0	0	0	0	0
POLE	HLTF	0	0	0	1	0	3	0	0	0	0
POLE	HMGA1	0	0	0	0	0	0	0	0	0	0
POLE	HMGB1	0	0	0	0	0	0	0	0	0	0
POLE	HMGB2	0	0	0	0	0	1	0	0	0	0
POLE	HMGB3	0	0	0	0	0	0	0	0	0	0
POLE	HMGN2	0	0	0	0	0	0	0	0	0	0
POLE	HMGN5	0	0	0	2	0	0	0	0	0	0
POLE	HNRNPA0	0	0	0	0	0	0	0	0	0	0
POLE	HNRNPA1	0	0	0	1	0	0	0	0	0	0
POLE	HNRNPA1L2	0	0	0	1	0	0	0	0	0	0
POLE	HNRNPA2B1	0	0	0	0	0	0	0	0	0	0
POLE	HNRNPA3	0	0	0	0	0	1	0	0	0	0
POLE	HNRNPAB	0	0	0	0	0	1	0	0	0	0
POLE	HNRNPC	0	0	0	0	0	0	0	0	0	0
POLE	HNRNPCL1	0	0	0	0	0	1	0	0	0	0
POLE	HNRNPD	0	0	0	1	0	0	0	0	0	0
POLE	HNRNPDL	0	0	0	0	0	0	0	0	0	0
POLE	HNRNPF	0	0	0	0	0	1	0	1	0	0
POLE	HNRNPH1	0	0	0	1	0	1	0	0	0	0
POLE	HNRNPH2	0	0	0	0	0	2	0	0	0	0
POLE	HNRNPH3	0	0	0	1	0	1	0	0	0	0
POLE	HNRNPK	0	0	0	0	0	2	0	0	0	0
POLE	HNRNPL	0	0	0	1	0	1	0	0	0	0
POLE	HNRNPLL	0	0	0	0	0	0	0	0	0	0
POLE	HNRNPM	0	0	0	1	0	0	0	1	0	0
POLE	HNRNPR	0	0	0	1	0	0	0	0	0	0
POLE	HNRNPU	0	0	0	0	0	0	0	0	0	0
POLE	HNRNPUL1	0	0	0	0	0	2	0	0	0	0
POLE	HNRNPUL2	0	0	0	1	0	1	0	0	0	0
POLE	HOOK1	0	0	0	0	0	0	0	1	0	0
POLE	HOXB6	0	0	0	0	0	0	0	0	0	0
POLE	HSD17B10	0	0	0	0	0	1	0	0	0	0
POLE	HSP90AA1	0	0	0	1	0	0	0	1	0	0
POLE	HSP90AB1	0	0	0	1	0	1	0	1	0	0
POLE	HSP90B1	0	0	0	2	0	2	0	1	0	0
POLE	HSPA1A	0	0	0	0	0	0	0	0	0	0
POLE	HSPA1B	0	0	0	0	0	0	0	0	0	0
POLE	HSPA5	0	0	0	2	0	1	0	1	0	0
POLE	HSPA8	0	0	0	1	0	2	0	0	0	0
POLE	HSPA9	0	0	0	2	0	0	0	0	0	0
POLE	HSPB1	0	0	0	0	0	0	0	0	0	0
POLE	HSPD1	0	0	0	2	0	1	0	1	0	0
POLE	HSPE1	0	0	0	0	0	0	0	0	0	0
POLE	HTATSF1	0	0	0	0	0	2	0	0	0	0
POLE	HUWE1	0	0	0	0	0	1	0	0	0	0
POLE	IBA57	0	0	0	0	0	0	0	0	0	0
POLE	IDH1	0	0	0	1	0	0	0	0	0	0
POLE	IDH2	0	0	0	0	0	2	0	0	0	0
POLE	IFI16	0	0	0	0	0	2	0	0	0	0
POLE	IFIT2	0	0	0	0	0	1	0	1	0	0
POLE	IFIT5	0	0	0	0	0	2	0	0	0	0
POLE	IGF2BP1	0	0	0	0	0	1	0	0	0	0
POLE	IGF2BP2	0	0	0	0	0	1	0	0	0	0
POLE	GIGYF2	0	0	0	1	0	1	0	0	0	0
POLE	ILF2	0	0	0	2	0	0	0	0	0	0
POLE	ILF3	0	0	0	2	0	0	0	0	0	0
POLE	IMMT	0	0	0	2	0	1	0	1	0	0
POLE	IMP3	0	0	0	0	0	0	0	0	0	0
POLE	IPO4	0	0	0	0	0	0	0	0	0	0
POLE	IPO5	0	0	0	1	0	1	0	0	0	0
POLE	IQCG	0	0	0	1	0	0	0	0	0	0
POLE	IREB2	0	0	0	1	0	1	0	1	0	0
POLE	ISG20L2	0	0	0	0	0	0	0	0	0	0
POLE	ISY1	0	0	0	0	0	0	0	0	0	0
POLE	JUN	0	0	0	0	0	1	0	0	0	0
POLE	KCTD12	0	0	0	0	0	0	0	0	0	0
POLE	KDM5A	0	0	0	0	0	0	0	1	0	0
POLE	KHDRBS1	0	0	0	0	0	0	0	0	0	0
POLE	KHDRBS3	0	0	0	0	0	0	0	0	0	0
POLE	KHSRP	0	0	0	0	0	0	0	0	0	0
POLE	KIAA0100	0	0	0	0	0	1	0	0	0	0
POLE	MARF1	0	0	0	0	0	1	0	0	0	0
POLE	KIAA1324	0	0	0	0	0	2	0	0	0	0
POLE	VIRMA	0	0	0	0	0	0	0	2	0	0
POLE	KIF1C	0	0	0	0	0	0	0	0	0	0
POLE	KMT2C	0	0	0	0	0	1	0	0	1	0
POLE	KNOP1	0	0	0	0	0	0	0	0	0	0
POLE	KPNA2	0	0	0	0	0	1	0	0	0	0
POLE	KPNB1	0	0	0	1	0	0	0	1	0	0
POLE	KRI1	0	0	0	0	0	0	0	0	0	0
POLE	KRR1	0	0	0	1	0	2	0	0	0	0
POLE	KRT18	0	0	0	1	0	0	0	0	0	0
POLE	KTN1	0	0	0	1	0	0	0	1	0	0
POLE	KYAT3	0	0	0	1	0	2	0	0	0	0
POLE	LAMA2	0	0	0	0	0	2	0	1	0	0
POLE	LARP1	0	0	0	0	0	2	0	1	0	0
POLE	LARP1B	0	0	0	0	0	2	0	1	0	0
POLE	LARP4	0	0	0	1	0	0	0	1	0	0
POLE	LARP4B	0	0	0	0	0	1	0	1	0	0
POLE	LARP7	0	0	0	0	0	0	0	0	0	0
POLE	LAS1L	0	0	0	0	0	2	0	0	0	0
POLE	LASP1	0	0	0	0	0	0	0	0	0	0
POLE	LBR	0	0	0	0	0	3	0	0	0	0
POLE	LDHA	0	0	0	1	0	1	0	0	0	0
POLE	LDHB	0	0	0	1	0	1	0	0	0	0
POLE	LEPR	0	0	0	2	0	2	0	0	0	0
POLE	LGALS1	0	0	0	0	0	0	0	0	0	0
POLE	LGALS3	0	0	0	0	0	0	0	0	0	0
POLE	LIMA1	0	0	0	0	0	1	0	2	0	0
POLE	LIN28B	0	0	0	0	0	1	0	0	0	0
POLE	LIN7C	0	0	0	0	0	1	0	0	0	0
POLE	LLPH	0	0	0	1	0	1	0	0	0	0
POLE	LMF2	0	0	0	0	0	0	0	0	0	0
POLE	LMNA	0	0	0	0	0	0	0	0	0	0
POLE	LRP1	0	0	0	0	0	3	0	0	0	0
POLE	LRPPRC	0	0	0	1	0	2	0	0	0	0
POLE	LRRC47	0	0	0	0	0	0	0	0	0	0
POLE	LRRC59	0	0	0	0	0	0	0	0	0	0
POLE	LSM1	0	0	0	0	0	0	0	0	0	0
POLE	LSM14A	0	0	0	0	0	2	0	1	0	0
POLE	LSM14B	0	0	0	1	0	0	0	0	0	0
POLE	LSM2	0	0	0	0	0	0	0	0	0	0
POLE	LSM3	0	0	0	0	0	0	0	1	0	0
POLE	LSM4	0	0	0	0	0	0	0	0	0	0
POLE	LSM6	0	0	0	0	0	0	0	0	0	0
POLE	LSM8	0	0	0	0	0	0	0	0	0	0
POLE	LTA4H	0	0	0	1	0	0	0	0	0	0
POLE	LUC7L	0	0	0	0	0	0	0	0	0	0
POLE	LUC7L2	0	0	0	1	0	0	0	0	0	0
POLE	LUC7L3	0	0	0	0	0	2	0	0	0	0
POLE	LYAR	1	0	0	1	0	2	0	0	0	0
POLE	MACF1	0	0	0	1	0	4	0	0	0	0
POLE	MAGOH	0	0	0	0	0	0	0	0	0	0
POLE	MAGOHB	0	0	0	0	0	1	0	0	0	0
POLE	MAK16	0	0	0	0	0	0	0	1	0	0
POLE	MANF	0	0	0	0	0	0	0	0	0	0
POLE	MAP1B	0	0	0	1	0	2	0	2	0	0
POLE	MAP2	0	0	0	0	0	2	0	1	0	0
POLE	MAP4	0	0	0	0	0	1	0	0	0	0
POLE	MAPRE1	0	0	0	0	0	0	0	0	0	0
POLE	MAPT	0	0	0	0	0	3	0	0	0	0
POLE	MARK2	0	0	0	0	0	1	0	0	0	0
POLE	MAT1A	0	0	0	0	0	2	0	0	0	0
POLE	MAT2A	0	0	0	0	0	1	0	0	0	0
POLE	MATR3	0	0	0	0	0	2	0	0	0	0
POLE	MAZ	0	0	0	0	0	0	0	0	0	0
POLE	MBNL1	0	0	0	0	0	1	0	0	0	0
POLE	MBNL2	0	0	0	0	0	0	0	0	0	0
POLE	MBNL3	0	0	0	0	0	0	0	1	0	0
POLE	MCAT	0	0	0	0	0	1	0	0	0	0
POLE	MCRIP2	0	0	0	0	0	0	0	0	0	0
POLE	MDC1	0	0	0	0	0	2	0	0	0	0
POLE	MDH1	0	0	0	2	0	1	0	0	0	0
POLE	MDH2	0	0	0	0	0	1	0	0	0	0
POLE	MECP2	0	0	0	1	0	0	0	0	0	0
POLE	MEPCE	0	0	0	0	0	2	0	0	0	0
POLE	METAP2	0	0	0	1	0	2	0	0	0	0
POLE	METTL16	0	0	0	1	0	2	0	0	0	0
POLE	METTL8	0	0	0	0	0	0	0	0	0	0
POLE	MEX3A	0	0	0	1	0	1	0	0	0	0
POLE	MEX3B	0	0	0	0	0	1	0	0	0	0
POLE	MEX3C	0	0	0	1	0	1	0	0	0	0
POLE	MEX3D	0	0	0	0	0	0	0	0	0	0
POLE	MFAP1	0	0	0	3	0	1	0	0	0	0
POLE	MGST1	0	0	0	1	0	1	0	0	0	0
POLE	MKI67	0	0	0	1	0	4	0	0	0	0
POLE	MKRN1	0	0	0	0	0	1	0	0	0	0
POLE	MKRN2	0	0	0	0	0	1	0	0	0	0
POLE	MKRN3	0	0	0	0	0	1	0	0	0	0
POLE	MMAA	0	0	0	0	0	1	0	1	0	0
POLE	MOV10	0	0	0	0	0	1	0	0	0	0
POLE	MPHOSPH10	0	0	0	1	0	0	0	0	0	0
POLE	MRM1	0	0	0	0	0	0	0	0	0	0
POLE	MRM3	0	0	0	0	0	0	0	0	0	0
POLE	MRPL1	0	0	0	1	0	0	0	2	0	0
POLE	MRPL10	0	0	0	0	0	0	0	0	0	0
POLE	MRPL11	0	0	0	0	0	0	0	0	0	0
POLE	MRPL13	0	0	0	0	0	1	0	0	0	0
POLE	MRPL14	0	0	0	0	0	0	0	0	0	0
POLE	MRPL15	0	0	0	0	0	0	0	0	0	0
POLE	MRPL16	0	0	0	1	0	0	0	0	0	0
POLE	MRPL19	0	0	0	0	0	1	0	0	0	0
POLE	MRPL2	0	0	0	0	0	0	0	0	0	0
POLE	MRPL20	0	0	0	0	0	0	0	0	0	0
POLE	MRPL21	0	0	0	0	0	0	0	0	0	0
POLE	MRPL22	0	0	0	0	0	0	0	0	0	0
POLE	MRPL24	0	0	0	0	0	0	0	0	0	0
POLE	MRPL27	0	0	0	0	0	0	0	0	0	0
POLE	MRPL28	0	0	0	0	0	0	0	0	0	0
POLE	MRPL3	0	0	0	0	0	1	0	0	0	0
POLE	MRPL32	0	0	0	1	0	0	0	0	0	0
POLE	MRPL34	0	0	0	1	0	0	0	0	0	0
POLE	MRPL37	0	0	0	0	0	0	0	0	0	0
POLE	MRPL39	0	0	0	1	0	2	0	0	0	0
POLE	MRPL4	0	0	0	0	0	0	0	0	0	0
POLE	MRPL40	0	0	0	0	0	0	0	0	0	0
POLE	MRPL41	0	1	0	0	0	0	0	0	0	0
POLE	MRPL42	0	0	0	1	0	0	0	0	0	0
POLE	MRPL43	0	0	0	1	0	0	0	0	0	0
POLE	MRPL44	0	0	0	1	0	1	0	0	0	0
POLE	MRPL45	0	0	0	0	0	0	0	1	0	0
POLE	MRPL51	0	0	0	0	0	0	0	0	0	0
POLE	MRPL54	0	0	0	1	0	0	0	0	0	0
POLE	MRPL57	0	0	0	0	0	0	0	0	0	0
POLE	MRPL9	0	0	0	0	0	0	0	0	0	0
POLE	MRPS10	0	0	0	0	0	0	0	1	0	0
POLE	MRPS11	0	0	0	1	0	0	0	0	0	0
POLE	MRPS12	0	0	0	0	0	0	0	0	0	0
POLE	MRPS14	0	0	0	0	0	0	0	0	0	0
POLE	MRPS15	0	0	0	0	0	0	0	0	0	0
POLE	MRPS18A	0	0	0	0	0	0	0	0	0	0
POLE	MRPS18C	0	0	0	0	0	0	0	1	0	0
POLE	MRPS21	0	0	0	0	0	0	0	0	0	0
POLE	MRPS23	0	0	0	0	0	1	0	0	0	0
POLE	MRPS24	0	0	0	0	0	0	0	0	0	0
POLE	MRPS26	0	0	0	0	0	0	0	0	0	0
POLE	MRPS28	0	0	0	0	0	0	0	0	0	0
POLE	MRPS30	0	0	0	1	0	2	0	0	0	0
POLE	MRPS31	0	0	0	0	0	0	0	0	0	0
POLE	MRPS35	0	0	0	1	0	0	0	0	0	0
POLE	MRPS5	0	0	0	1	0	0	0	0	0	0
POLE	MRPS7	0	0	0	1	0	0	0	0	0	0
POLE	MRPS9	0	0	0	2	0	0	0	0	0	0
POLE	MRTO4	0	0	0	0	0	0	0	0	0	0
POLE	MSI1	0	0	0	1	0	0	0	0	0	0
POLE	MSI2	0	0	0	1	0	1	0	0	0	0
POLE	MSN	0	0	0	0	0	1	0	0	0	0
POLE	MTCL1	0	0	0	1	0	2	0	0	0	0
POLE	MTDH	0	0	0	0	0	2	0	0	0	0
POLE	MTERF1	0	0	0	1	0	1	0	2	0	0
POLE	MTHFD1	0	0	0	2	0	0	0	0	0	0
POLE	MTHFSD	0	0	0	0	0	1	0	0	0	0
POLE	MTIF2	0	0	0	0	0	3	0	0	0	0
POLE	MTO1	0	0	0	1	0	0	0	0	0	0
POLE	MTPAP	0	0	0	1	0	2	0	0	0	0
POLE	MTRF1	0	0	0	1	0	2	0	1	0	0
POLE	MYBBP1A	0	0	0	0	0	0	0	0	0	0
POLE	MYEF2	0	0	0	1	0	1	0	0	0	0
POLE	MYH14	0	0	0	0	0	0	0	0	0	0
POLE	MYH9	0	0	0	0	0	3	0	0	0	0
POLE	MYO18A	0	0	0	1	0	1	0	0	0	0
POLE	MYO5A	0	0	0	0	0	1	0	0	0	0
POLE	NAA15	0	0	0	1	0	1	0	0	0	0
POLE	NAA50	0	0	0	0	0	0	0	0	0	0
POLE	NAF1	0	0	0	0	0	1	0	2	0	0
POLE	NAP1L1	0	0	0	1	0	2	0	0	0	0
POLE	NAP1L4	0	0	0	0	0	1	0	1	0	0
POLE	NARS	0	0	0	1	0	2	0	0	0	0
POLE	NAT10	0	0	0	1	0	1	0	0	0	0
POLE	NBPF10	0	0	0	1	0	1	0	0	0	0
POLE	NCBP1	0	0	0	0	0	2	0	1	0	0
POLE	NCBP2	0	0	0	0	0	1	0	0	0	0
POLE	NCBP3	0	0	0	2	0	0	0	0	0	0
POLE	NCL	0	0	0	2	0	0	0	0	0	0
POLE	NCOA5	0	0	0	1	0	0	0	0	0	0
POLE	NDRG1	0	0	0	0	0	0	0	0	0	0
POLE	NDRG2	0	0	0	0	0	2	0	0	0	0
POLE	NDRG4	0	0	0	0	0	0	0	0	0	0
POLE	NDUFS6	0	0	0	0	0	0	0	0	0	0
POLE	NDUFV3	0	0	0	0	0	0	0	1	0	0
POLE	NELFE	0	0	0	0	0	1	0	1	0	0
POLE	NFX1	0	0	0	0	0	1	0	0	0	0
POLE	NGDN	0	0	0	1	0	0	0	0	0	0
POLE	NGRN	0	0	0	0	0	2	0	0	0	0
POLE	NHP2	0	0	0	0	0	1	0	0	0	0
POLE	NIFK	0	0	0	0	0	0	0	0	0	0
POLE	NIP7	0	0	0	0	0	0	0	0	0	0
POLE	NKAP	0	0	0	0	0	1	0	0	0	0
POLE	NKRF	0	0	0	0	0	0	0	0	0	0
POLE	NKTR	0	0	0	0	0	2	0	0	0	0
POLE	NLRP11	0	0	0	0	0	3	0	1	0	0
POLE	NMD3	0	0	0	0	0	1	0	0	0	0
POLE	NME1	0	0	0	0	0	0	0	0	0	0
POLE	NMT1	0	0	0	1	0	0	0	1	0	0
POLE	NOA1	0	0	0	0	0	1	0	0	0	0
POLE	NOC2L	0	0	0	0	0	2	0	0	0	0
POLE	NOC3L	0	0	0	1	0	1	0	1	0	0
POLE	NOC4L	0	0	0	0	0	0	0	0	0	0
POLE	NOL10	0	0	0	1	0	1	0	0	0	0
POLE	NOL11	0	0	0	0	0	1	0	0	0	0
POLE	NOL12	0	0	0	0	0	0	0	0	0	0
POLE	NOL6	0	0	0	0	0	0	0	0	0	0
POLE	NOL7	0	0	0	0	0	0	0	0	0	0
POLE	NOL8	0	0	0	0	0	2	0	1	0	0
POLE	NOLC1	0	0	0	2	0	0	0	0	0	0
POLE	NOM1	0	0	0	0	0	3	0	0	0	0
POLE	NONO	0	0	0	0	0	0	0	0	0	0
POLE	NOP14	1	0	0	0	1	2	0	1	0	0
POLE	NOP16	0	0	0	0	0	0	0	0	0	0
POLE	NOP2	0	0	0	1	0	0	0	1	0	0
POLE	NOP56	0	0	0	2	0	2	0	1	0	0
POLE	NOP58	0	0	0	0	0	0	0	1	0	0
POLE	NOP9	0	0	0	0	0	0	0	0	0	0
POLE	NOSIP	0	0	0	0	0	1	0	0	0	0
POLE	NOVA1	0	0	0	0	0	2	0	0	0	0
POLE	NOVA2	0	0	0	0	0	0	0	0	0	0
POLE	NPM1	0	0	0	1	0	1	0	0	0	0
POLE	NPM3	0	0	0	0	0	0	0	0	0	0
POLE	NQO1	0	0	0	0	0	0	0	0	0	0
POLE	NSA2	0	0	0	0	0	0	0	0	0	0
POLE	NSF	0	0	0	0	0	2	0	0	0	0
POLE	NSFL1C	0	0	0	2	0	2	0	0	0	0
POLE	NSRP1	0	0	0	0	0	1	0	0	0	0
POLE	NSUN2	0	0	0	1	0	1	0	0	0	0
POLE	NSUN5	0	0	0	0	0	0	0	0	0	0
POLE	NTPCR	0	0	0	1	0	0	0	0	0	0
POLE	NUCKS1	0	0	0	1	0	0	0	1	0	0
POLE	NUDT16L1	0	0	0	0	0	0	0	0	0	0
POLE	NUDT21	0	0	0	0	0	0	0	0	0	0
POLE	NUFIP2	0	0	0	0	0	1	0	0	0	0
POLE	NUP42	0	0	0	0	0	0	0	0	0	0
POLE	NUSAP1	0	0	0	0	0	1	0	0	0	0
POLE	NVL	0	0	0	0	0	1	0	0	0	0
POLE	NXF1	0	0	0	0	0	1	0	0	0	0
POLE	OASL	0	0	0	0	0	1	0	0	0	0
POLE	OGN	0	0	0	0	0	3	0	0	0	0
POLE	OLA1	0	0	0	0	0	1	0	1	0	0
POLE	OTUD4	0	0	0	0	0	0	0	1	0	0
POLE	P2RX7	0	0	0	1	0	0	0	0	0	0
POLE	P4HB	0	0	0	2	0	0	0	0	0	0
POLE	PA2G4	0	0	0	0	0	1	0	0	0	0
POLE	PABPC1	0	0	0	0	2	0	0	1	0	0
POLE	PABPC1L	0	0	0	0	0	0	0	0	0	0
POLE	PABPC4	0	0	0	0	0	1	0	0	0	0
POLE	PABPC4L	0	0	0	0	0	0	0	0	0	0
POLE	PABPN1	0	0	0	0	0	0	0	0	0	0
POLE	PAFAH1B3	0	0	0	0	0	0	0	0	0	0
POLE	PAICS	0	0	0	0	0	0	0	1	0	0
POLE	PAIP1	0	0	0	0	0	2	0	0	0	0
POLE	TENT4B	0	0	0	0	0	1	0	1	0	0
POLE	PARK7	0	0	0	0	0	0	0	0	0	0
POLE	PARN	0	0	0	0	0	0	0	0	0	0
POLE	PARP1	0	0	0	2	0	0	0	0	0	0
POLE	PARP12	0	0	0	0	1	0	0	0	0	0
POLE	PATL1	0	0	0	1	0	1	0	0	0	0
POLE	PATZ1	0	0	0	0	0	1	0	0	0	0
POLE	PAWR	0	0	0	0	0	2	0	0	0	0
POLE	PC	0	0	0	0	0	0	0	0	0	0
POLE	PCBP1	0	0	0	0	0	2	0	0	0	0
POLE	PCBP2	0	0	0	0	0	0	0	0	0	0
POLE	PCBP3	0	0	0	0	0	0	0	0	0	0
POLE	PCBP4	0	0	0	0	0	0	0	0	0	0
POLE	PCDH20	0	0	0	0	0	1	0	0	0	0
POLE	PCDHGA9	0	0	0	0	0	2	0	0	0	0
POLE	PCNP	0	0	0	0	0	1	0	0	0	0
POLE	PCSK9	0	0	0	0	0	1	0	0	0	0
POLE	PDAP1	0	0	0	0	0	0	0	0	0	0
POLE	PDCD11	0	0	0	1	0	2	0	0	0	0
POLE	PDCD6IP	0	0	0	0	0	2	0	0	0	0
POLE	PDIA2	0	0	0	0	0	0	0	0	0	0
POLE	PDIA3	0	0	0	1	0	1	0	0	0	0
POLE	PDIA4	0	0	0	1	0	0	0	0	0	0
POLE	PDLIM5	0	0	0	0	0	2	0	0	0	0
POLE	PDS5A	0	0	0	0	0	2	0	0	0	0
POLE	PEBP1	0	0	0	0	0	0	0	0	0	0
POLE	PEF1	0	0	0	0	0	1	0	0	0	0
POLE	PEG10	0	0	0	0	0	0	0	0	0	0
POLE	PELP1	0	0	0	1	0	0	0	0	0	0
POLE	PES1	0	0	0	0	0	0	0	0	0	0
POLE	PFN1	0	0	0	0	0	0	0	0	0	0
POLE	PGRMC1	0	0	0	0	0	0	0	0	0	0
POLE	PHF10	0	0	0	1	0	2	0	0	0	0
POLE	PHF3	0	0	0	0	0	1	0	1	0	0
POLE	PHF5A	0	0	0	1	0	0	0	0	0	0
POLE	PHF6	0	0	0	0	0	0	0	0	0	0
POLE	PHGDH	0	0	0	0	0	0	0	0	0	0
POLE	PIN4	0	0	0	0	0	0	0	0	0	0
POLE	PKM	0	0	0	0	0	0	0	0	0	0
POLE	PKN2	0	0	0	0	0	3	0	0	0	0
POLE	PLA2G1B	0	0	0	0	0	0	0	0	0	0
POLE	PLEC	0	0	0	0	0	2	0	0	0	0
POLE	PMS1	0	0	0	0	0	2	0	0	0	0
POLE	PNISR	0	0	0	0	0	2	0	0	0	0
POLE	PNN	0	0	0	1	0	0	0	2	0	0
POLE	PNO1	0	0	0	0	0	0	0	0	0	0
POLE	PNPT1	0	0	0	0	0	2	0	0	0	0
POLE	POLDIP3	0	0	0	1	1	1	0	1	0	0
POLE	POLR2A	0	0	0	0	0	2	0	0	0	0
POLE	POLR2B	0	0	0	1	0	1	0	0	0	0
POLE	POLRMT	0	0	0	0	0	1	0	0	0	0
POLE	POP1	0	0	0	0	0	1	0	0	0	0
POLE	POP7	0	0	0	0	0	0	0	0	0	0
POLE	POU5F1	0	0	0	0	0	0	0	0	0	0
POLE	PPAN	0	0	0	0	0	0	0	1	0	0
POLE	PPHLN1	0	0	0	0	0	1	0	0	0	0
POLE	PPIA	0	0	0	0	0	0	0	0	0	0
POLE	PPIB	0	0	0	1	0	0	0	0	0	0
POLE	PPID	0	0	0	0	0	2	0	1	0	0
POLE	PPIE	0	0	0	0	0	0	0	0	0	0
POLE	PPIF	0	0	0	0	0	0	0	0	0	0
POLE	PPIG	0	0	0	0	0	1	0	0	0	0
POLE	PPIL4	0	0	0	0	0	0	0	0	0	0
POLE	PPP1CC	0	0	0	0	0	1	0	0	0	0
POLE	PPP1R10	0	0	0	0	0	1	0	0	0	0
POLE	PPRC1	0	0	0	0	0	2	0	0	0	0
POLE	PRDX1	0	0	0	0	0	0	0	1	0	0
POLE	PRDX3	0	0	0	1	0	0	0	0	0	0
POLE	PRKAR2A	0	0	0	0	0	1	0	0	0	0
POLE	PRKDC	0	0	0	1	0	1	0	1	0	0
POLE	PRKRA	0	0	0	0	0	2	0	0	0	0
POLE	PRMT1	0	0	0	0	0	0	0	0	0	0
POLE	PRPF3	0	0	0	0	0	0	0	0	0	0
POLE	PRPF31	0	0	0	0	0	0	0	0	0	0
POLE	PRPF38A	0	0	0	0	0	1	0	0	0	0
POLE	PRPF38B	0	0	0	0	0	1	0	1	0	0
POLE	PRPF40A	0	1	0	0	0	1	0	0	0	0
POLE	PRPF4B	0	0	0	0	0	0	0	1	0	0
POLE	PRPF6	0	0	0	0	0	1	0	0	0	0
POLE	PRPF8	0	0	0	1	0	1	0	0	0	0
POLE	PRR3	0	0	0	1	0	0	0	0	0	0
POLE	PRRC2A	0	0	0	0	0	1	0	0	0	0
POLE	PRRC2B	0	0	0	0	0	2	0	1	0	0
POLE	PRRC2C	0	0	0	0	0	2	0	1	0	0
POLE	PSIP1	0	0	0	2	0	0	0	0	0	0
POLE	PSMA4	0	0	0	1	0	0	0	0	0	0
POLE	PSMB1	0	0	0	0	0	0	0	0	0	0
POLE	PSMC1	0	0	0	1	0	1	0	0	0	0
POLE	PSMC2	0	0	0	1	0	1	0	0	0	0
POLE	PSMD4	0	0	0	1	1	0	0	0	0	0
POLE	PSPC1	0	0	0	1	0	2	0	0	0	0
POLE	PTBP1	0	0	0	0	0	0	0	0	0	0
POLE	PTBP2	0	0	0	0	0	3	0	0	0	0
POLE	PTBP3	0	0	0	0	0	0	0	0	0	0
POLE	PTCD1	0	0	0	1	0	0	0	0	0	0
POLE	PTCD2	0	0	0	0	0	1	0	0	0	0
POLE	PTCD3	0	0	0	0	0	2	0	0	0	0
POLE	PTDSS1	0	0	0	1	1	2	0	1	0	0
POLE	PTMA	0	0	0	1	0	0	0	0	0	0
POLE	PTPN1	0	0	0	0	0	2	0	0	0	0
POLE	PTPN12	0	0	0	1	0	2	0	2	0	0
POLE	CAVIN1	0	0	0	0	0	0	0	0	0	0
POLE	PTRH1	0	0	0	0	0	0	0	0	0	0
POLE	PUF60	0	0	0	0	0	0	0	0	0	0
POLE	PUM1	0	0	0	0	0	1	0	0	0	0
POLE	PUM2	0	0	0	0	0	0	0	1	0	0
POLE	PUM3	0	1	0	0	0	2	0	0	0	0
POLE	PURA	0	0	0	0	0	0	0	0	0	0
POLE	PURB	0	0	0	0	0	1	0	0	0	0
POLE	PURG	0	0	0	0	0	2	0	0	0	0
POLE	PUS1	0	0	0	0	0	0	0	0	0	0
POLE	PUS7	0	0	0	1	0	0	0	1	0	0
POLE	PWP2	0	0	0	0	0	0	0	0	0	0
POLE	PYM1	0	0	0	1	0	1	0	0	0	0
POLE	QKI	0	0	0	0	0	0	0	0	0	0
POLE	R3HDM1	0	1	0	0	0	2	0	0	0	0
POLE	R3HDM2	0	0	0	0	0	1	0	0	0	0
POLE	RACK1	0	0	0	0	0	0	0	0	0	0
POLE	RALY	0	0	0	0	0	0	0	0	0	0
POLE	RALYL	0	0	0	0	0	1	0	0	0	0
POLE	RAN	0	0	0	1	0	0	0	0	0	0
POLE	RANBP2	0	0	0	0	0	3	0	1	0	0
POLE	RARS2	0	0	0	0	0	3	0	0	0	0
POLE	RAVER1	0	0	0	0	0	0	0	0	0	0
POLE	RAVER2	0	0	0	0	0	1	0	0	0	0
POLE	RBBP5	0	0	0	0	0	1	0	0	0	0
POLE	RBBP6	0	0	0	1	0	3	0	1	0	0
POLE	RBFOX2	0	0	0	1	0	0	0	0	0	0
POLE	RBM10	0	0	0	0	0	0	0	0	0	0
POLE	RBM12	0	0	0	0	0	0	0	1	0	0
POLE	RBM12B	0	0	0	2	0	2	0	1	0	0
POLE	RBM14	0	0	0	0	0	2	0	0	0	0
POLE	RBM14-RBM4	0	0	0	0	0	0	0	0	0	0
POLE	RBM15	0	0	0	2	0	4	0	0	0	0
POLE	RBM15B	0	0	0	0	0	0	0	0	0	0
POLE	RBM19	0	0	0	0	0	1	0	0	0	0
POLE	RBM20	0	0	0	0	0	0	0	0	0	0
POLE	RBM22	0	0	0	0	0	1	0	0	0	0
POLE	RBM23	0	0	0	0	1	1	0	0	0	0
POLE	RBM24	0	0	0	0	0	1	0	0	0	0
POLE	RBM25	0	0	0	3	0	3	0	0	0	0
POLE	RBM26	0	0	0	0	0	2	0	0	0	0
POLE	RBM27	0	0	0	1	0	0	0	1	0	0
POLE	RBM28	0	0	0	0	0	0	0	1	0	0
POLE	RBM3	0	0	0	0	0	0	0	0	0	0
POLE	RBM33	0	0	0	0	0	1	0	2	0	0
POLE	RBM34	0	0	0	1	0	0	0	0	0	0
POLE	RBM38	1	0	0	0	0	0	0	0	0	0
POLE	RBM39	0	0	0	0	0	0	0	1	0	0
POLE	RBM4	0	0	0	0	0	2	0	1	0	0
POLE	RBM42	0	0	0	0	0	1	0	0	0	0
POLE	RBM45	0	0	0	0	0	1	0	0	0	0
POLE	RBM47	0	0	0	0	0	0	0	0	0	0
POLE	RBM4B	0	0	0	1	0	1	0	0	0	0
POLE	RBM5	0	0	0	0	0	1	0	1	0	0
POLE	RBM6	0	0	0	0	0	1	0	1	0	0
POLE	RBM7	0	0	0	1	0	1	0	0	0	0
POLE	RBM8A	0	0	0	0	0	0	0	0	0	0
POLE	RBMS1	0	1	0	0	0	1	0	0	0	0
POLE	RBMS2	0	0	0	0	0	1	0	0	0	0
POLE	RBMS3	0	0	0	0	0	1	0	0	0	0
POLE	RBMX	0	0	0	0	0	1	0	0	0	0
POLE	RBMX2	0	0	0	0	0	0	0	0	0	0
POLE	RBMXL1	0	0	0	1	0	0	0	1	0	0
POLE	RBPMS	1	0	0	0	0	0	0	1	0	0
POLE	RC3H1	0	0	0	0	0	2	0	0	0	0
POLE	RC3H2	0	0	0	0	0	3	0	0	0	0
POLE	RCC1L	0	0	0	1	0	0	0	0	0	0
POLE	RCC2	0	0	0	0	0	2	0	0	0	0
POLE	RDX	0	0	0	0	0	1	0	0	0	0
POLE	REPIN1	0	0	0	0	0	0	0	0	0	0
POLE	REXO4	0	0	0	0	0	0	0	1	0	0
POLE	RIDA	0	0	0	0	0	1	0	0	0	0
POLE	RIF1	0	1	0	1	0	2	0	2	0	0
POLE	RIMS1	0	0	0	0	0	3	0	1	0	0
POLE	RNF10	0	0	0	1	0	2	0	0	0	0
POLE	RNH1	0	0	0	0	0	0	0	0	0	0
POLE	RNPS1	0	0	0	0	0	0	0	0	0	0
POLE	ROCK2	0	0	0	0	0	0	0	2	0	0
POLE	ROR2	0	0	0	0	0	1	0	0	0	0
POLE	RP9	0	0	0	0	0	0	0	0	0	0
POLE	RPF1	0	0	0	0	0	2	0	1	0	0
POLE	RPF2	0	0	0	0	0	0	0	0	0	0
POLE	RPGR	0	0	0	0	0	2	0	0	0	0
POLE	RPL10	0	0	0	0	0	0	0	0	0	0
POLE	RPL10A	0	0	0	0	0	1	0	0	0	0
POLE	RPL11	0	0	0	0	0	1	0	0	0	0
POLE	RPL12	0	0	0	0	0	0	0	0	0	0
POLE	RPL13	0	0	0	0	0	0	0	0	0	0
POLE	RPL13A	0	0	0	1	0	0	0	0	0	0
POLE	RPL14	0	0	0	0	0	0	0	0	0	0
POLE	RPL15	0	0	0	0	0	0	0	0	0	0
POLE	RPL17	0	0	0	1	0	0	0	0	0	0
POLE	RPL17-C18ORF32	0	0	0	0	0	0	0	0	0	0
POLE	RPL18	0	0	0	0	0	0	0	0	0	0
POLE	RPL18A	0	0	0	0	0	0	0	0	0	0
POLE	RPL19	0	0	0	0	0	0	0	0	0	0
POLE	RPL21	0	0	0	0	0	2	0	0	0	0
POLE	RPL22	0	0	0	0	0	0	0	0	0	0
POLE	RPL23	0	0	0	0	0	0	0	0	0	0
POLE	RPL23A	0	0	0	0	0	0	0	0	0	0
POLE	RPL24	0	0	0	0	0	0	0	0	0	0
POLE	RPL26	0	0	0	1	0	0	0	0	0	0
POLE	RPL27	0	0	0	0	0	0	0	0	0	0
POLE	RPL27A	0	0	0	0	0	0	0	0	0	0
POLE	RPL28	0	0	0	0	0	1	0	0	0	0
POLE	RPL29	0	0	0	0	0	0	0	0	0	0
POLE	RPL3	0	0	0	0	0	0	0	0	0	0
POLE	RPL30	0	0	0	0	1	0	0	0	0	0
POLE	RPL31	0	0	0	0	0	0	0	0	0	0
POLE	RPL32	0	0	0	0	0	0	0	0	0	0
POLE	RPL35	0	0	0	0	0	1	0	0	0	0
POLE	RPL35A	0	0	0	0	0	0	0	0	0	0
POLE	RPL36	0	0	0	0	0	0	0	0	0	0
POLE	RPL36A	0	0	0	0	0	0	0	0	0	0
POLE	RPL37	0	0	0	0	0	0	0	0	0	0
POLE	RPL37A	0	0	0	0	0	0	0	0	0	0
POLE	RPL38	0	0	0	0	0	0	0	0	0	0
POLE	RPL4	0	0	0	0	0	1	0	0	0	0
POLE	RPL5	0	0	0	0	0	2	0	0	0	0
POLE	RPL6	0	0	0	0	0	2	0	0	0	0
POLE	RPL7	0	0	0	0	0	0	0	0	0	0
POLE	RPL7A	0	0	0	0	1	0	0	0	0	0
POLE	RPL7L1	0	0	0	0	0	0	0	0	0	0
POLE	RPL8	0	0	0	0	0	1	0	0	0	0
POLE	RPLP0	0	0	0	0	0	0	0	0	0	0
POLE	RPLP2	0	0	0	0	0	0	0	0	0	0
POLE	RPN1	0	0	0	1	0	1	0	0	0	0
POLE	RPP25	0	0	0	0	0	0	0	0	0	0
POLE	RPP25L	0	0	0	0	0	0	0	0	0	0
POLE	RPP30	0	0	0	0	0	0	0	0	0	0
POLE	RPRD1B	0	0	0	0	0	0	0	0	0	0
POLE	RPRD2	0	0	0	0	0	1	0	0	0	0
POLE	RPS10	0	0	0	0	0	1	0	0	0	0
POLE	RPS11	0	0	0	0	0	0	0	0	0	0
POLE	RPS12	0	0	0	1	0	1	0	0	0	0
POLE	RPS13	0	0	0	0	0	0	0	0	0	0
POLE	RPS14	0	0	0	0	0	0	0	0	0	0
POLE	RPS15	0	0	0	0	0	0	0	0	0	0
POLE	RPS15A	0	0	0	0	0	1	0	0	0	0
POLE	RPS16	0	0	0	0	0	0	0	0	0	0
POLE	RPS17	0	0	0	0	0	0	0	0	0	0
POLE	RPS18	0	0	0	0	0	0	0	0	0	0
POLE	RPS19	0	0	1	0	0	1	0	0	0	0
POLE	RPS19BP1	0	0	0	1	0	0	0	0	0	0
POLE	RPS2	0	0	0	0	0	0	0	0	0	0
POLE	RPS20	0	0	0	0	0	0	0	0	0	0
POLE	RPS21	0	0	0	0	0	1	0	0	0	0
POLE	RPS23	0	0	0	0	0	0	0	0	0	0
POLE	RPS24	0	0	0	0	0	1	0	0	0	0
POLE	RPS25	0	0	0	0	0	0	0	0	0	0
POLE	RPS26	0	0	0	0	0	0	0	0	0	0
POLE	RPS27	0	0	0	0	0	1	0	0	0	0
POLE	RPS27A	0	0	0	0	0	0	0	0	0	0
POLE	RPS27L	0	0	0	1	0	0	0	0	0	0
POLE	RPS28	0	0	0	0	0	0	0	0	0	0
POLE	RPS3	0	0	0	0	0	0	0	0	0	0
POLE	RPS3A	0	0	0	0	0	1	0	0	0	0
POLE	RPS4X	0	0	0	0	0	0	0	0	0	0
POLE	RPS5	0	0	0	0	0	0	0	0	0	0
POLE	RPS6	0	0	0	0	0	1	0	0	0	0
POLE	RPS7	0	0	0	0	0	0	0	0	0	0
POLE	RPS8	0	0	0	0	0	0	0	0	0	0
POLE	RPS9	0	0	0	0	0	0	0	0	0	0
POLE	RPSA	0	0	0	0	0	0	0	0	0	0
POLE	RPUSD2	0	0	0	0	0	0	0	0	0	0
POLE	RPUSD3	0	0	0	0	0	0	0	1	0	0
POLE	RPUSD4	0	0	0	1	0	0	0	0	0	0
POLE	RRBP1	0	0	0	0	0	0	0	0	0	0
POLE	RRP1	0	0	0	0	0	0	0	0	0	0
POLE	RRP12	0	0	0	0	0	0	0	0	0	0
POLE	RRP15	0	0	0	0	0	0	0	0	0	0
POLE	RRP1B	0	0	0	0	0	1	0	0	0	0
POLE	RRP36	0	0	0	0	0	1	0	0	0	0
POLE	RRP7A	0	0	0	0	0	0	0	0	0	0
POLE	RRP8	0	0	0	0	0	0	0	0	0	0
POLE	RRP9	0	0	0	0	0	1	0	0	0	0
POLE	RRS1	0	0	0	0	0	0	0	0	0	0
POLE	RSL1D1	0	0	0	0	0	1	0	0	0	0
POLE	RSL24D1	0	0	0	0	0	0	0	0	0	0
POLE	RSRC2	0	0	0	1	0	1	0	0	0	0
POLE	RTCA	0	0	0	0	0	1	0	0	0	0
POLE	RTCB	0	0	0	0	0	0	0	0	0	0
POLE	RTF1	0	0	0	0	0	1	0	1	0	0
POLE	RTN4	0	0	0	0	0	2	0	0	0	0
POLE	RWDD4	0	1	0	0	0	0	0	0	0	0
POLE	S100A16	0	0	0	0	0	0	0	0	0	0
POLE	S100A4	0	0	0	0	0	0	0	0	0	0
POLE	S100A9	0	0	0	0	0	0	0	0	0	0
POLE	SAFB	0	0	0	0	1	0	0	0	0	0
POLE	SAFB2	0	0	0	1	0	0	0	1	0	0
POLE	SAMD4A	0	0	0	0	0	1	0	1	0	0
POLE	SAMD4B	0	0	0	0	0	0	0	0	0	0
POLE	SAMSN1	0	0	0	0	0	2	0	0	0	0
POLE	SAP18	0	0	0	0	0	0	0	0	0	0
POLE	SAP30BP	0	0	0	1	0	0	0	0	0	0
POLE	SARNP	0	0	0	1	0	0	0	0	0	0
POLE	SARS	0	0	0	0	0	1	0	0	0	0
POLE	SARS2	0	0	0	0	0	0	0	0	0	0
POLE	SART1	0	0	0	0	0	1	0	0	0	0
POLE	SART3	0	0	0	1	0	1	0	1	0	0
POLE	SBDS	0	0	0	0	0	0	0	0	0	0
POLE	SCAF11	0	0	0	0	0	2	0	0	0	0
POLE	SCAF4	0	0	0	0	0	3	0	0	0	0
POLE	SCAF8	0	0	0	0	0	1	0	2	0	0
POLE	SCAMP2	0	0	0	0	0	1	0	0	0	0
POLE	SCAMP3	0	0	0	0	0	0	0	0	0	0
POLE	SCG3	0	0	0	0	0	1	0	0	0	0
POLE	SDAD1	0	0	0	1	0	0	0	0	0	0
POLE	SEC23IP	0	0	0	0	0	1	0	0	0	0
POLE	SEC31A	0	0	0	0	0	1	0	0	0	0
POLE	SEC61A1	0	0	0	0	0	0	0	0	0	0
POLE	SEC61B	0	0	0	0	0	0	0	0	0	0
POLE	SEC62	0	0	0	0	0	1	0	0	0	0
POLE	SEC63	0	0	0	1	0	2	0	0	0	0
POLE	SECISBP2	0	0	0	0	0	0	0	0	0	0
POLE	SECISBP2L	0	0	0	1	0	2	0	0	0	0
POLE	SELENOH	0	0	0	0	0	0	0	0	0	0
POLE	SEPTIN11	0	0	0	0	0	1	0	0	0	0
POLE	SEPTIN7	0	0	0	0	0	0	0	0	0	0
POLE	SERBP1	0	0	0	0	0	1	0	1	0	0
POLE	SERPINH1	0	0	0	0	0	1	0	0	0	0
POLE	SF1	0	0	0	0	0	1	0	0	0	0
POLE	SF3A1	0	0	0	0	0	2	0	0	0	0
POLE	SF3A2	0	0	0	0	0	1	0	0	0	0
POLE	SF3A3	0	0	0	2	0	1	0	0	0	0
POLE	SF3B1	0	0	0	0	0	2	0	0	0	0
POLE	SF3B2	0	0	0	1	0	0	0	0	0	0
POLE	SF3B4	0	0	0	0	0	0	0	0	0	0
POLE	SF3B6	0	0	0	1	0	0	0	0	0	0
POLE	SFPQ	0	0	0	1	0	2	0	0	0	0
POLE	MTREX	0	0	0	0	0	3	0	0	0	0
POLE	SLBP	1	0	0	1	0	0	0	0	0	0
POLE	SLC16A3	0	0	0	0	0	0	0	0	0	0
POLE	SLC25A11	0	0	0	1	0	0	0	0	0	0
POLE	SLC25A48	0	0	0	0	0	2	0	0	0	0
POLE	SLC25A5	0	0	0	0	0	0	0	0	0	0
POLE	SLC3A2	0	0	0	1	0	0	0	0	0	0
POLE	SLIRP	0	0	0	0	0	0	0	0	0	0
POLE	SLTM	0	0	0	1	0	1	0	0	0	0
POLE	SMC1A	0	0	0	0	0	0	0	0	0	0
POLE	SMG1	0	0	0	0	0	2	0	1	0	0
POLE	SMNDC1	0	0	0	0	0	0	0	0	0	0
POLE	SND1	0	0	0	0	0	1	0	0	0	0
POLE	SNIP1	0	0	0	0	0	0	0	0	0	0
POLE	SNRNP200	0	0	0	1	0	3	0	0	0	0
POLE	SNRNP40	0	0	0	0	0	0	0	0	0	0
POLE	SNRNP70	0	0	0	0	0	1	0	0	0	0
POLE	SNRPA	0	0	0	0	0	0	0	0	0	0
POLE	SNRPA1	0	0	0	0	0	0	0	0	0	0
POLE	SNRPB	0	0	0	0	0	1	0	0	0	0
POLE	SNRPC	0	0	0	0	0	1	0	0	0	0
POLE	SNRPD1	0	0	0	1	0	0	0	0	0	0
POLE	SNRPD2	0	0	0	0	0	0	0	0	0	0
POLE	SNRPD3	0	0	0	0	0	0	0	0	0	0
POLE	SNRPF	0	0	0	1	0	0	0	0	0	0
POLE	SNRPG	0	0	0	0	0	0	0	0	0	0
POLE	SNTB1	0	0	0	0	0	0	0	0	0	0
POLE	SNTB2	0	0	0	0	0	0	0	0	0	0
POLE	SNU13	0	0	0	0	0	0	0	0	0	0
POLE	SNW1	0	0	0	0	0	1	0	0	0	0
POLE	SON	0	0	0	0	0	2	0	0	0	0
POLE	SORBS1	0	0	0	0	0	2	0	0	0	0
POLE	SORBS2	0	1	0	0	0	2	0	0	0	0
POLE	SPAG9	0	0	0	0	0	1	0	1	0	0
POLE	SPATS2	0	0	0	1	0	1	0	0	0	0
POLE	SPATS2L	0	0	0	0	0	0	0	0	0	0
POLE	SPEN	0	0	0	0	0	1	0	0	2	0
POLE	SPOUT1	0	0	0	0	0	0	0	0	0	0
POLE	SPTAN1	0	0	0	0	0	1	0	1	0	0
POLE	SPTBN1	0	0	0	0	0	1	0	1	0	0
POLE	SPTBN5	0	0	0	0	0	1	0	1	0	0
POLE	SRBD1	0	0	0	1	0	1	0	0	0	0
POLE	SREK1	0	0	0	1	0	1	0	2	0	0
POLE	SRFBP1	0	0	0	0	0	1	0	1	0	0
POLE	SRP14	0	0	0	0	0	0	0	0	0	0
POLE	SRP19	0	0	0	1	0	0	0	0	0	0
POLE	SRP54	0	0	0	0	0	2	0	1	0	0
POLE	SRP68	0	0	0	0	0	1	0	0	0	0
POLE	SRP72	0	0	0	0	0	3	0	0	0	0
POLE	SRPK1	0	0	0	0	0	1	0	1	0	0
POLE	SRPK2	0	0	0	1	0	2	0	1	0	0
POLE	SRPRA	0	0	0	0	0	1	0	0	0	0
POLE	SRPRB	0	0	0	0	0	0	0	0	0	0
POLE	SRRM1	0	0	0	2	0	2	0	0	0	0
POLE	SRRM2	0	0	0	0	0	1	0	1	0	0
POLE	SRRT	0	0	0	0	0	0	0	0	0	0
POLE	SRSF1	0	0	0	0	0	0	0	0	0	0
POLE	SRSF10	0	0	0	0	0	0	0	0	0	0
POLE	SRSF11	0	0	0	0	0	1	0	1	0	0
POLE	SRSF12	0	0	0	1	0	0	0	0	0	0
POLE	SRSF2	0	0	0	0	0	1	0	0	0	0
POLE	SRSF3	0	0	0	1	0	1	0	0	0	0
POLE	SRSF4	0	0	0	0	0	1	0	0	0	0
POLE	SRSF5	0	0	0	0	0	2	0	1	0	0
POLE	SRSF6	0	0	0	0	0	0	0	1	0	0
POLE	SRSF7	0	0	0	0	0	1	0	0	0	0
POLE	SRSF8	0	0	0	0	1	1	0	0	0	0
POLE	SRSF9	0	0	0	1	0	0	0	0	0	0
POLE	SSB	0	0	0	0	0	1	0	0	0	0
POLE	SSBP1	0	0	0	0	0	0	0	0	0	0
POLE	SSR1	0	0	0	0	0	0	0	0	0	0
POLE	SSRP1	0	0	0	2	0	1	0	0	0	0
POLE	ST13	0	0	0	0	0	1	0	0	0	0
POLE	STAU1	0	0	0	0	0	2	0	1	0	0
POLE	STAU2	0	0	0	0	0	0	0	0	0	0
POLE	STIP1	0	0	0	1	0	0	0	1	0	0
POLE	STK10	0	0	0	0	0	1	0	0	0	0
POLE	STRAP	0	0	0	0	0	0	0	0	0	0
POLE	STRBP	0	0	0	0	0	1	0	1	0	0
POLE	STX18	1	0	0	1	1	0	0	1	0	0
POLE	STX7	0	0	0	0	0	0	0	1	0	0
POLE	STXBP1	0	0	0	1	0	0	0	0	0	0
POLE	SUB1	0	0	0	0	0	0	0	0	0	0
POLE	SUCLG1	0	0	0	0	0	1	0	1	0	0
POLE	SUCO	0	0	0	1	0	3	0	1	0	0
POLE	SUGP1	0	0	0	0	0	0	0	0	0	0
POLE	SUGP2	0	0	0	2	0	1	0	1	0	0
POLE	SUMO1	0	0	0	0	0	0	0	1	0	0
POLE	SUMO2	0	0	0	0	0	0	0	0	0	0
POLE	SUPT16H	0	0	0	0	0	2	0	1	0	0
POLE	SUPT5H	0	0	0	0	0	2	0	0	0	0
POLE	SUPT6H	0	0	0	0	0	0	0	1	0	0
POLE	SUPV3L1	0	0	0	0	0	1	0	0	0	0
POLE	SURF6	0	0	0	0	0	0	0	0	0	0
POLE	SYF2	0	0	0	0	0	0	0	0	0	0
POLE	SYNCRIP	0	0	0	0	0	2	0	1	0	0
POLE	SYNE1	0	0	0	0	0	1	0	3	0	0
POLE	SYNE2	0	0	0	1	0	1	0	3	0	0
POLE	TACO1	0	0	0	1	0	0	0	0	0	0
POLE	TAF15	0	0	0	1	0	0	0	0	0	0
POLE	TAGLN	0	0	0	0	0	0	0	0	0	0
POLE	TAGLN2	0	0	0	0	1	1	0	0	0	0
POLE	TARDBP	0	0	0	0	0	0	0	0	0	0
POLE	TARS	0	0	0	0	0	1	0	2	0	0
POLE	TBCA	0	0	0	0	0	0	0	0	0	0
POLE	TBL2	0	0	0	0	0	0	0	0	0	0
POLE	TBL3	0	0	0	0	0	0	0	0	0	0
POLE	TBRG4	0	0	0	0	0	0	0	0	0	0
POLE	TCEA1	0	0	0	0	0	1	0	0	0	0
POLE	ELOA	0	0	0	0	0	0	0	0	0	0
POLE	TCERG1	0	0	0	0	0	1	0	2	0	0
POLE	TCF20	0	0	0	1	0	3	0	0	0	0
POLE	TCOF1	0	0	0	2	0	2	0	0	0	0
POLE	TCP1	0	0	0	0	0	1	0	1	0	0
POLE	TDRD3	0	0	0	0	0	3	0	0	0	0
POLE	TECR	0	0	0	0	0	1	0	0	0	0
POLE	TEFM	0	0	0	1	0	1	0	0	0	0
POLE	TES	0	0	0	0	0	1	0	0	0	0
POLE	TFAM	0	0	0	0	0	1	0	0	0	0
POLE	TFB1M	0	0	0	2	0	1	0	0	0	0
POLE	TFB2M	0	0	0	1	0	0	0	0	0	0
POLE	TFRC	0	0	0	0	0	2	0	0	0	0
POLE	THRAP3	0	0	0	1	0	3	0	0	0	0
POLE	THUMPD1	0	0	0	1	0	1	0	0	0	0
POLE	TIA1	0	0	0	1	0	1	0	0	0	0
POLE	TIAL1	0	0	0	1	0	1	0	0	0	0
POLE	TKT	0	0	0	0	0	0	0	0	0	0
POLE	TLN1	0	0	0	1	0	2	0	0	0	0
POLE	TMA16	0	0	0	0	0	1	0	0	0	0
POLE	TMA7	0	0	0	0	0	0	0	0	0	0
POLE	TMED10	0	0	0	0	0	1	0	0	0	0
POLE	TMEM214	0	0	0	0	1	1	0	0	0	0
POLE	TMEM263	0	0	0	0	0	0	0	0	0	0
POLE	TMPO	0	0	0	0	0	2	0	1	0	0
POLE	TMSB4X	0	0	0	0	0	0	0	0	0	0
POLE	TNKS1BP1	0	0	0	0	0	0	0	0	0	0
POLE	TNPO1	0	0	0	0	0	1	0	0	0	0
POLE	TNRC6A	0	0	0	0	0	2	0	1	0	0
POLE	TNRC6B	0	0	0	0	0	0	0	3	0	0
POLE	TNS1	0	0	0	0	0	0	0	0	0	0
POLE	TOP1	0	0	0	1	0	4	0	0	0	0
POLE	TOP2A	0	0	0	1	0	2	0	2	0	0
POLE	TOP3B	0	0	0	0	0	0	0	0	0	0
POLE	TPD52L2	0	0	0	0	0	0	0	0	0	0
POLE	TPR	0	0	0	1	0	0	0	2	0	0
POLE	TPT1	0	0	0	1	0	0	0	0	0	0
POLE	TPX2	0	0	0	0	0	1	0	0	0	0
POLE	TRA2A	0	0	0	0	0	1	0	0	0	0
POLE	TRA2B	0	0	0	0	0	3	0	0	0	0
POLE	TRAP1	0	0	0	0	0	1	0	0	0	0
POLE	TRIM25	0	0	0	0	0	1	0	0	0	0
POLE	TRIM28	0	0	0	0	0	1	0	0	0	0
POLE	TRIM56	0	0	0	0	0	0	0	0	0	0
POLE	TRIM71	0	0	0	0	0	1	0	0	0	0
POLE	TRIP6	0	0	0	0	0	0	0	0	0	0
POLE	TRMT1	0	0	0	0	0	0	0	0	0	0
POLE	TRMT10A	0	0	0	0	0	0	0	1	0	0
POLE	TRMT10C	0	0	0	1	0	1	0	0	0	0
POLE	TRMT1L	0	0	0	0	0	2	0	0	0	0
POLE	TRMT2A	0	0	0	0	0	0	0	0	0	0
POLE	TRMT6	0	0	0	1	0	0	0	0	0	0
POLE	TRNAU1AP	0	0	0	0	0	2	0	0	0	0
POLE	TRUB1	0	0	0	1	0	0	0	1	0	0
POLE	TRUB2	0	0	0	1	0	0	0	0	0	0
POLE	TSFM	0	0	0	1	0	1	0	0	0	0
POLE	TSNAX	0	0	0	0	0	0	0	1	0	0
POLE	TSR1	0	0	0	2	0	4	0	0	0	0
POLE	TUFM	0	0	0	0	0	0	0	0	0	0
POLE	TWF2	0	0	0	0	0	0	0	0	0	0
POLE	TXN	0	0	0	1	0	0	0	0	0	0
POLE	TXNDC5	0	0	0	0	0	1	0	0	0	0
POLE	U2AF1	0	0	0	0	0	1	0	0	0	0
POLE	U2AF2	0	0	0	0	0	1	0	0	0	0
POLE	U2SURP	0	0	0	0	0	1	0	1	0	0
POLE	UBA1	0	0	0	0	0	1	0	0	0	0
POLE	UBAP2	0	0	0	0	0	2	0	0	0	0
POLE	UBAP2L	0	0	0	0	1	0	0	0	0	0
POLE	UBC	0	0	0	0	0	0	0	0	0	0
POLE	UBE2I	0	0	0	0	0	1	0	0	0	0
POLE	UBE2L3	0	0	0	0	0	0	0	0	0	0
POLE	UBE2M	0	0	0	0	0	0	0	0	0	0
POLE	UBE2N	0	0	0	0	0	0	0	0	0	0
POLE	UBE2O	0	0	0	0	0	1	0	0	0	0
POLE	UBFD1	0	0	0	2	0	1	0	0	0	0
POLE	UBQLN1	0	0	0	1	0	1	0	0	0	0
POLE	UBTF	0	0	0	1	0	1	0	0	0	0
POLE	UCHL5	0	0	0	0	0	0	0	1	0	0
POLE	UNK	0	0	0	0	0	0	0	0	0	0
POLE	UPF1	0	0	0	0	0	1	0	0	0	0
POLE	UPF3B	0	0	0	1	0	1	0	1	0	0
POLE	URB1	0	0	0	1	0	2	0	0	0	0
POLE	URB2	0	0	0	0	0	3	0	0	0	0
POLE	USO1	0	0	0	1	0	1	0	2	0	0
POLE	USP10	0	0	0	0	0	1	0	0	0	0
POLE	USP36	0	0	0	0	1	0	0	0	0	0
POLE	USP42	0	0	0	0	0	1	0	0	0	0
POLE	UTP11	0	0	0	1	0	1	0	0	0	0
POLE	UTP14A	0	0	0	0	0	1	0	0	0	0
POLE	UTP15	0	0	0	0	0	2	0	0	0	0
POLE	UTP18	0	0	0	0	0	0	0	0	0	0
POLE	UTP20	0	0	0	1	0	2	0	1	0	0
POLE	UTP23	0	0	0	0	0	0	0	0	0	0
POLE	UTP3	0	0	0	0	0	0	0	0	0	0
POLE	UTP4	0	0	0	0	0	2	0	0	0	0
POLE	VCP	0	0	0	1	0	0	0	0	0	0
POLE	VIL1	0	0	0	0	1	3	0	0	0	0
POLE	VIM	0	0	0	1	0	1	0	0	0	0
POLE	WBP11	0	0	0	1	0	0	0	0	0	0
POLE	BUD23	0	0	0	0	0	0	0	0	0	0
POLE	WDR3	0	0	0	1	0	0	0	0	0	0
POLE	WDR33	0	0	0	0	0	2	0	1	0	0
POLE	WDR36	0	0	0	0	0	0	0	1	0	0
POLE	WDR43	0	0	0	0	0	1	0	0	0	0
POLE	WDR46	0	0	0	0	0	1	0	0	0	0
POLE	WDR6	0	0	0	0	0	2	0	0	0	0
POLE	WDR75	0	0	0	1	0	1	0	0	0	0
POLE	XIRP1	0	0	0	1	0	3	0	0	0	0
POLE	XPO5	0	0	0	0	0	0	0	1	0	0
POLE	XRCC5	0	0	0	0	0	2	0	0	0	0
POLE	XRCC6	0	0	0	2	0	1	0	0	0	0
POLE	XRN1	0	0	0	0	0	3	0	0	0	0
POLE	XRN2	0	0	0	0	0	2	0	1	0	0
POLE	YAP1	0	0	0	0	0	1	0	0	0	0
POLE	YARS	0	0	0	0	0	0	0	0	0	0
POLE	YARS2	0	0	0	1	0	2	0	0	0	0
POLE	YBX1	0	0	0	0	0	0	0	0	0	0
POLE	YBX2	0	0	0	0	0	0	0	0	0	0
POLE	YBX3	0	0	0	0	0	1	0	0	0	0
POLE	YLPM1	0	0	0	0	0	1	0	3	0	0
POLE	YTHDC1	0	0	0	0	0	2	0	1	0	0
POLE	YTHDC2	0	0	0	1	0	2	0	1	0	0
POLE	YTHDF1	0	0	0	0	0	0	0	0	0	0
POLE	YTHDF2	0	0	0	0	0	1	0	0	0	0
POLE	YTHDF3	0	0	0	0	0	2	0	0	0	0
POLE	YWHAB	0	0	0	0	0	0	0	0	0	0
POLE	YWHAE	0	0	0	0	0	0	0	0	0	0
POLE	YWHAG	0	0	0	0	0	0	0	0	0	0
POLE	YWHAZ	0	0	0	0	0	0	0	0	0	0
POLE	ZC3H10	0	0	0	0	0	0	0	0	0	0
POLE	ZC3H11A	0	0	0	0	0	3	0	0	0	0
POLE	ZC3H13	0	0	0	0	0	1	0	3	0	0
POLE	ZC3H14	0	0	0	0	0	1	0	1	0	0
POLE	ZC3H15	0	0	0	0	0	1	0	0	0	0
POLE	ZC3H18	0	0	0	0	0	1	0	0	0	0
POLE	ZC3H4	0	0	0	0	0	2	0	0	0	0
POLE	ZC3H7A	0	0	0	0	0	3	0	1	0	0
POLE	ZC3H7B	0	0	0	0	0	1	0	0	0	0
POLE	ZC3H8	0	0	0	0	0	0	0	0	0	0
POLE	ZC3HAV1	0	0	0	0	0	1	0	0	0	0
POLE	TUT4	0	0	0	1	0	2	0	1	0	0
POLE	ZCCHC17	0	0	0	0	0	1	0	0	0	0
POLE	ZCCHC24	0	0	0	0	0	0	0	0	0	0
POLE	ZCCHC3	0	0	0	1	0	0	0	0	0	0
POLE	TUT7	0	0	0	0	0	2	0	1	0	0
POLE	ZCCHC7	0	0	0	0	0	1	0	0	0	0
POLE	ZCCHC8	0	0	0	0	0	3	0	0	0	0
POLE	ZCCHC9	0	0	0	0	0	1	0	0	0	0
POLE	ZCRB1	0	0	0	0	0	0	0	0	0	0
POLE	ZFC3H1	0	0	0	0	0	2	0	2	0	0
POLE	ZFP36	0	0	0	0	0	1	0	0	0	0
POLE	ZFP36L1	0	0	0	0	0	0	0	0	0	0
POLE	ZFP36L2	0	0	0	0	0	0	0	0	0	0
POLE	ZFR	0	0	0	0	0	2	0	0	0	0
POLE	ZMAT3	0	0	0	1	0	3	0	0	0	0
POLE	ZNF106	0	0	0	0	0	3	0	0	0	0
POLE	ZNF207	0	0	0	0	0	0	0	0	0	0
POLE	ZNF326	0	0	0	1	0	0	0	1	0	0
POLE	ZNF346	0	0	0	0	0	1	0	0	0	0
POLE	ZNF385A	0	0	0	1	0	1	0	0	0	0
POLE	ZNF579	0	0	0	0	0	0	0	0	0	0
POLE	ZNF598	0	0	0	0	0	0	0	0	0	0
POLE	ZNF622	0	0	0	0	0	1	0	0	0	0
POLE	ZNF638	0	0	0	0	0	2	0	2	0	0
POLE	ZNF768	0	0	0	0	0	1	0	0	0	0
POLE	ZNFX1	0	0	0	0	0	3	0	0	0	0
POLE	ZRANB2	0	0	0	0	0	1	0	0	0	0
POLE	ZYX	0	0	0	0	0	2	0	0	0	0
CIN	A1CF	0	0	0	4	0	0	0	0	0	0
CIN	AARS	0	0	0	9	0	0	0	0	0	0
CIN	AATF	1	0	0	13	0	0	0	0	0	0
CIN	ABCE1	0	0	0	3	7	1	0	0	0	0
CIN	ABCF1	2	0	0	5	0	1	0	0	0	0
CIN	ABT1	1	0	0	6	3	0	0	0	0	0
CIN	MAP3K20	0	0	0	7	0	0	0	0	0	0
CIN	ACAA2	0	1	0	0	0	1	0	0	0	0
CIN	ACAT1	0	0	0	5	2	0	0	0	0	0
CIN	ACIN1	0	0	0	3	0	1	0	0	0	0
CIN	ACO1	0	0	0	10	0	0	0	1	0	0
CIN	ACO2	0	0	0	3	1	0	0	0	0	0
CIN	ACTN4	0	0	0	5	0	0	0	0	0	0
CIN	ADAR	1	0	0	8	0	0	0	1	0	0
CIN	ADARB1	0	0	0	5	0	0	0	0	0	0
CIN	ADARB2	0	0	0	3	0	3	0	1	0	0
CIN	ADD1	0	0	0	5	4	0	0	0	0	0
CIN	ADD3	0	0	0	1	3	1	0	0	0	0
CIN	ADK	2	0	0	1	0	0	0	0	0	0
CIN	AFDN	0	0	0	5	3	0	0	0	0	0
CIN	AFF4	0	0	0	1	7	0	0	0	0	0
CIN	AFP	0	0	0	2	0	1	0	0	0	0
CIN	AGO1	0	0	0	2	0	0	0	0	0	0
CIN	AGO2	0	0	0	15	0	1	0	0	0	0
CIN	AGO3	0	0	0	3	0	0	0	0	0	0
CIN	AHCYL2	0	0	0	6	0	0	0	0	0	0
CIN	AHNAK	0	0	0	7	0	3	0	0	0	0
CIN	AIMP1	0	0	0	1	6	0	0	0	0	0
CIN	AKAP1	1	0	0	7	2	0	0	0	0	0
CIN	AKAP17A	2	1	0	7	2	0	0	0	0	0
CIN	AKAP8	0	0	0	5	1	0	0	0	0	0
CIN	AKAP8L	0	0	0	9	0	1	0	0	0	0
CIN	ALDH18A1	0	0	0	5	7	0	0	0	0	0
CIN	ALDH6A1	0	0	0	1	0	0	0	0	0	0
CIN	ALDH7A1	0	0	0	2	0	0	0	0	0	0
CIN	ALDOA	0	0	0	9	0	0	0	0	0	0
CIN	ALDOC	0	0	0	5	0	1	0	0	0	0
CIN	ALG13	0	0	0	8	0	0	0	0	0	0
CIN	ALKBH5	0	0	0	0	22	0	0	0	0	0
CIN	ALYREF	1	0	1	8	0	1	0	0	0	0
CIN	ANK3	0	0	0	4	1	2	0	0	0	0
CIN	ANKHD1	0	0	1	7	3	0	0	0	0	0
CIN	ANKRD17	0	0	0	2	2	0	0	0	0	0
CIN	ANP32A	0	0	0	3	5	0	0	0	0	0
CIN	ANP32B	0	0	0	5	0	0	0	0	0	0
CIN	ANXA11	3	0	0	5	5	0	0	0	0	0
CIN	ANXA2	0	0	0	0	0	0	0	0	0	0
CIN	ANXA7	1	0	0	3	2	1	0	0	0	0
CIN	APEH	0	0	0	4	0	0	0	0	0	0
CIN	APEX1	0	0	0	2	5	0	0	0	0	0
CIN	API5	0	0	0	3	6	0	0	0	0	0
CIN	APOB	0	0	0	4	0	3	0	0	0	0
CIN	APOBEC3B	0	0	0	5	0	0	0	0	0	0
CIN	APOBEC3C	0	0	0	1	0	0	0	1	0	0
CIN	APOBEC3F	0	0	0	1	0	0	0	0	0	0
CIN	AQR	0	0	0	3	7	1	0	0	0	0
CIN	ARCN1	1	0	0	3	7	0	0	0	0	0
CIN	ARF1	1	0	0	7	0	0	0	0	0	0
CIN	ARHGEF1	0	0	0	5	0	1	0	1	0	0
CIN	ARHGEF2	1	0	0	10	0	0	0	0	0	0
CIN	ARL6IP4	0	1	0	6	0	1	0	0	0	0
CIN	ARPC1B	0	0	0	9	0	0	0	0	0	0
CIN	ASCC3	0	0	0	4	3	1	0	0	0	0
CIN	ASS1	0	0	0	3	0	0	0	0	0	0
CIN	ATP1A1	0	0	0	1	0	0	0	0	0	0
CIN	ATP2A2	0	0	0	8	2	0	0	0	0	0
CIN	ATP5F1A	1	0	0	0	44	0	0	0	0	0
CIN	ATP5F1B	0	0	0	0	1	0	0	0	0	0
CIN	ATP5F1C	0	0	0	1	0	1	0	0	0	0
CIN	ATXN2	0	0	0	4	0	0	0	0	0	0
CIN	ATXN2L	0	0	0	6	0	0	0	0	0	0
CIN	BAG4	3	0	0	6	2	0	0	0	0	0
CIN	BASP1	0	0	0	5	0	1	0	0	0	0
CIN	BAZ1B	1	0	0	10	0	3	0	0	0	0
CIN	BCCIP	0	0	0	2	5	0	0	0	0	0
CIN	BCLAF1	0	0	0	4	7	1	0	0	0	0
CIN	BICC1	0	0	0	4	0	0	0	0	0	0
CIN	BMS1	0	0	0	2	2	3	0	0	0	0
CIN	BOP1	3	0	0	27	0	0	0	0	0	0
CIN	BRD2	2	0	0	3	3	0	0	0	0	0
CIN	BRIX1	0	0	0	5	6	0	0	0	0	0
CIN	BST2	0	0	0	7	0	0	0	0	0	0
CIN	BTF3	0	0	0	1	5	0	0	0	0	0
CIN	BUD13	0	0	0	5	5	0	0	0	0	0
CIN	BYSL	2	0	0	13	2	0	0	0	0	0
CIN	BZW1	0	0	0	1	5	0	0	0	0	0
CIN	BZW2	1	0	0	13	1	0	0	0	0	0
CIN	C11ORF68	0	0	0	4	1	0	0	0	0	0
CIN	C12ORF43	0	0	0	4	3	1	0	0	0	0
CIN	RTRAF	0	0	0	1	4	0	0	0	0	0
CIN	C14ORF93	0	0	0	7	0	0	0	1	0	0
CIN	CCDC9B	0	0	0	2	0	0	0	0	0	0
CIN	C19ORF47	0	0	0	7	0	0	0	0	0	0
CIN	SHFL	0	0	0	6	0	0	0	0	0	0
CIN	C1ORF131	1	0	0	9	5	0	0	0	0	0
CIN	SNHG28	1	0	0	3	0	1	0	0	0	0
CIN	C1ORF35	1	0	0	11	0	0	0	0	0	1
CIN	C1ORF52	0	0	0	3	1	0	0	0	0	0
CIN	C2ORF15	0	0	0	4	0	0	0	0	0	0
CIN	C4BPA	2	0	0	0	0	3	0	0	0	0
CIN	C7ORF50	0	0	0	1	0	0	0	0	0	0
CIN	CACTIN	0	0	0	4	0	0	0	0	0	0
CIN	CACYBP	2	0	0	8	5	0	0	0	0	0
CIN	CADM1	0	0	0	1	0	0	0	0	0	0
CIN	CALD1	0	0	0	8	0	1	0	1	0	0
CIN	CALR	0	0	0	2	0	0	0	0	0	0
CIN	CAND1	0	0	0	2	6	2	0	0	0	0
CIN	CANX	0	0	0	2	7	0	0	0	0	0
CIN	CAPRIN1	0	0	0	3	8	0	0	0	0	0
CIN	CARHSP1	0	0	0	9	0	0	0	0	0	0
CIN	CASC3	2	0	0	12	3	0	0	0	0	0
CIN	CAST	0	0	0	3	4	0	0	0	0	0
CIN	CAT	0	0	0	1	1	1	0	0	0	0
CIN	CC2D1B	0	0	0	2	3	0	0	0	0	0
CIN	CCAR1	1	0	0	1	3	0	0	0	0	0
CIN	CCAR2	0	5	1	6	40	0	0	0	0	0
CIN	CCDC124	0	0	0	8	0	1	0	0	0	0
CIN	CCDC137	1	0	0	9	2	0	0	0	0	0
CIN	CCDC43	1	0	0	7	6	0	0	0	0	0
CIN	CCDC47	1	0	0	5	7	0	0	0	0	0
CIN	CCDC59	0	0	0	3	2	0	0	0	0	0
CIN	CCDC86	1	0	0	5	1	1	0	0	0	0
CIN	CCDC9	0	0	0	6	1	0	0	0	0	0
CIN	CCT2	0	0	0	4	2	0	0	0	0	0
CIN	CCT3	1	0	0	8	2	0	0	0	0	0
CIN	CCT4	0	0	0	5	0	2	0	0	0	0
CIN	CCT6A	0	0	0	32	2	0	0	0	0	0
CIN	CD3EAP	0	0	0	8	0	0	0	0	0	0
CIN	CD44	0	0	0	1	0	1	0	0	0	0
CIN	CDC40	0	0	0	4	7	0	0	0	0	0
CIN	CDC42EP4	1	0	0	5	0	0	0	0	0	0
CIN	CDC5L	2	0	0	6	8	0	0	0	0	0
CIN	CDK11B	0	0	0	5	1	1	0	0	0	0
CIN	CDK13	0	0	0	21	1	0	0	0	0	0
CIN	CDKN2A	0	0	0	1	0	0	0	0	0	0
CIN	CDV3	0	0	0	3	3	0	0	0	0	0
CIN	CEBPZ	0	0	0	5	7	0	0	0	0	0
CIN	CELF1	0	0	0	4	2	1	0	0	0	0
CIN	CELF2	0	0	0	7	0	0	0	0	0	0
CIN	CFAP20	0	0	0	4	2	0	0	0	0	0
CIN	CFAP65	0	0	0	3	0	0	0	0	0	0
CIN	CFL1	0	0	0	6	1	0	0	0	0	0
CIN	CGN	2	0	0	4	0	0	0	0	0	0
CIN	CHCHD1	1	0	0	3	0	0	0	0	0	0
CIN	CHCHD3	0	0	0	19	2	0	0	0	0	0
CIN	CHD2	1	0	0	2	2	1	0	0	0	0
CIN	CHD3	0	0	0	3	0	0	0	0	0	0
CIN	CHERP	0	0	0	11	1	0	0	0	0	0
CIN	CHGA	0	0	0	2	0	1	0	0	0	0
CIN	CHMP4B	10	0	0	67	0	0	0	0	0	0
CIN	CHTOP	2	0	0	8	0	0	0	0	0	0
CIN	CIRBP	0	0	0	6	0	0	0	0	0	0
CIN	CISD1	0	0	0	3	0	0	0	0	0	0
CIN	CISD2	0	0	0	3	1	0	0	0	0	0
CIN	CKAP4	0	0	0	5	0	0	0	0	0	0
CIN	CLASP2	0	0	0	2	6	0	0	0	0	0
CIN	CLK3	0	0	0	4	0	0	0	0	0	0
CIN	CLNS1A	1	0	0	7	1	1	0	0	0	0
CIN	CLTC	1	0	0	5	7	0	0	0	0	0
CIN	CMSS1	0	0	0	7	0	0	0	0	0	0
CIN	CNBP	0	0	0	12	1	0	0	0	0	0
CIN	CNDP2	0	1	0	0	16	0	0	0	0	0
CIN	CNN1	0	0	0	9	0	1	0	0	0	0
CIN	CNN2	0	0	0	4	4	0	0	0	0	0
CIN	CNN3	0	0	0	2	0	0	0	0	0	0
CIN	CNOT1	0	0	0	5	2	2	0	0	0	0
CIN	CNOT4	0	0	0	14	3	1	0	0	0	0
CIN	CNOT9	0	0	0	2	4	0	0	0	0	0
CIN	COA6	1	0	0	4	0	0	0	0	0	0
CIN	COL14A1	3	0	0	2	0	0	0	0	0	0
CIN	COPB1	0	0	0	4	6	3	0	0	0	0
CIN	COPG1	0	0	0	10	1	0	0	0	0	0
CIN	CORO1A	0	0	0	5	0	0	0	0	0	0
CIN	CPEB2	0	0	0	3	1	2	0	0	0	0
CIN	CPEB3	0	0	0	2	0	1	0	0	0	0
CIN	CPEB4	0	0	0	2	0	0	0	0	0	0
CIN	CPLX2	0	0	0	6	0	0	0	0	0	0
CIN	CPNE3	3	0	0	15	0	1	0	0	0	0
CIN	CPSF4	0	0	0	4	0	0	0	0	0	0
CIN	CPSF6	0	0	1	3	2	0	0	0	0	0
CIN	CPSF7	0	0	0	5	8	0	0	0	0	0
CIN	CRKL	0	0	0	4	4	0	0	0	0	0
CIN	CRNKL1	3	0	0	28	2	1	0	0	0	0
CIN	CRYAB	0	0	0	5	0	0	0	0	0	0
CIN	CS	0	0	0	5	1	0	0	0	0	0
CIN	CSDE1	0	0	0	2	7	1	0	0	0	0
CIN	CSE1L	12	0	0	54	2	0	0	0	0	0
CIN	CSNK1E	0	0	0	4	0	0	0	0	0	0
CIN	CSRP1	1	0	0	13	0	0	0	0	0	0
CIN	CSTB	0	0	0	4	1	0	0	0	0	0
CIN	CSTF1	10	0	0	66	1	0	0	0	0	0
CIN	CSTF2	0	0	0	5	0	0	0	0	0	0
CIN	CSTF2T	0	3	0	5	6	2	0	0	0	0
CIN	CSTF3	0	0	0	1	7	1	0	0	0	0
CIN	CTNNA1	0	0	0	9	9	0	0	0	0	0
CIN	CTNND1	0	1	0	3	5	0	0	0	0	0
CIN	CTTN	2	0	0	9	1	0	0	0	0	0
CIN	CWC15	0	0	0	4	4	1	0	0	0	0
CIN	RADX	0	0	0	5	0	0	0	0	0	0
CIN	CXXC5	0	0	0	3	1	0	0	0	0	0
CIN	CYCS	1	0	0	7	1	0	0	0	0	0
CIN	DAP3	1	0	0	8	2	0	0	0	0	0
CIN	DARS	0	0	0	9	7	1	0	0	0	0
CIN	DARS2	2	0	0	8	0	0	0	0	0	0
CIN	DAZAP1	0	0	0	6	0	0	0	0	0	0
CIN	DBI	0	0	0	2	0	0	0	0	0	0
CIN	DBNL	0	0	0	5	0	0	0	0	0	0
CIN	DBR1	0	0	0	3	1	1	0	0	0	0
CIN	DBT	0	0	0	1	6	0	0	0	0	0
CIN	DCAF13	3	0	0	22	0	1	0	0	0	0
CIN	DCD	0	0	0	0	0	0	0	0	0	0
CIN	DCLRE1C	0	0	0	4	4	0	0	0	0	0
CIN	DCN	0	0	0	7	0	0	0	0	0	0
CIN	DCTN2	0	0	0	5	1	0	0	0	0	0
CIN	DDX1	0	0	0	4	5	0	0	0	0	0
CIN	DDX10	0	0	0	5	8	0	0	0	0	0
CIN	DDX17	0	0	0	3	5	0	0	0	0	0
CIN	DDX18	0	0	0	10	6	0	0	0	0	0
CIN	DDX19A	0	0	0	9	6	0	0	0	0	0
CIN	DDX21	0	0	0	6	3	0	0	0	0	0
CIN	DDX23	0	0	0	7	1	0	0	0	0	0
CIN	DDX24	0	0	0	4	9	0	0	0	0	0
CIN	DDX27	12	0	0	81	0	1	0	0	0	0
CIN	DDX28	0	0	0	5	0	1	0	0	0	0
CIN	DDX31	1	0	0	8	4	0	0	0	0	0
CIN	DDX39A	0	0	0	4	0	0	0	0	0	0
CIN	DDX39B	2	0	0	7	1	0	0	0	0	0
CIN	DDX3X	0	0	0	4	6	0	0	0	0	0
CIN	DDX41	0	0	0	4	0	0	0	0	0	0
CIN	DDX42	1	0	0	6	1	0	0	0	0	0
CIN	DDX43	0	0	0	6	0	1	0	0	0	0
CIN	DDX46	0	0	0	6	8	0	0	0	0	0
CIN	DDX47	0	1	0	6	8	0	0	0	0	0
CIN	DDX49	0	0	0	7	0	0	0	0	0	0
CIN	DDX5	1	0	0	3	5	0	0	0	0	0
CIN	DDX50	0	0	0	4	6	0	0	0	0	0
CIN	DDX51	0	0	0	7	0	0	0	0	0	0
CIN	DDX52	1	0	0	4	8	0	0	0	0	0
CIN	DDX54	0	0	0	5	0	0	0	0	0	0
CIN	DDX55	0	0	0	5	1	0	0	0	0	0
CIN	DDX56	0	0	0	10	0	0	0	0	0	0
CIN	DDX6	1	0	0	2	7	0	0	0	0	0
CIN	DDX60L	0	0	0	1	0	0	0	0	0	0
CIN	DEK	0	0	0	5	2	0	0	0	0	0
CIN	DHCR7	0	0	0	5	0	1	0	0	0	0
CIN	DHX15	0	0	0	4	6	0	0	0	0	0
CIN	DHX16	2	0	0	8	2	0	0	0	0	0
CIN	DHX29	0	0	0	3	10	0	0	0	0	0
CIN	DHX30	0	0	1	3	0	0	0	0	0	0
CIN	DHX33	0	0	0	1	14	0	0	0	0	0
CIN	DHX34	0	0	0	9	0	1	0	0	0	0
CIN	DHX36	0	0	0	9	8	2	0	0	0	0
CIN	DHX38	0	0	0	6	0	1	0	0	0	0
CIN	DHX57	0	0	0	6	5	0	0	0	0	0
CIN	DHX8	1	0	0	9	2	2	0	0	0	0
CIN	DHX9	2	0	0	5	2	1	0	0	0	0
CIN	DIAPH1	0	0	0	4	2	0	0	0	0	0
CIN	DIDO1	11	0	0	62	0	0	0	1	0	0
CIN	UTP25	1	0	0	13	3	0	0	0	0	0
CIN	DIMT1	0	0	0	0	1	0	0	0	0	0
CIN	DKC1	0	0	0	6	0	0	0	0	0	0
CIN	DLAT	0	0	0	5	9	0	0	0	0	0
CIN	DLD	1	0	0	8	5	0	0	0	0	0
CIN	DMGDH	0	0	0	7	0	1	0	0	0	0
CIN	DNAJA1	0	0	0	6	0	0	0	0	0	0
CIN	DNAJB12	1	0	1	6	8	0	0	0	0	0
CIN	DNAJC1	0	0	0	2	1	0	0	0	0	0
CIN	DNAJC2	1	0	0	20	4	0	0	1	0	0
CIN	DNAJC21	0	0	0	9	6	0	0	0	0	0
CIN	DNM1	0	0	0	7	0	1	0	0	0	0
CIN	DNTTIP2	0	0	0	0	6	0	0	0	0	0
CIN	DROSHA	0	0	0	6	2	1	0	0	0	0
CIN	DSP	0	0	0	4	1	0	0	0	0	0
CIN	DST	0	0	0	4	0	3	0	1	0	0
CIN	DUS3L	0	0	0	6	0	0	0	0	0	0
CIN	DUSP11	0	0	0	0	0	0	0	0	0	0
CIN	DUSP14	1	0	0	4	0	0	0	0	0	0
CIN	DUSP9	0	0	0	2	0	0	0	0	0	0
CIN	DUT	0	0	0	2	0	0	0	0	0	0
CIN	DYNC1H1	0	0	0	3	1	3	0	0	0	0
CIN	DYNC1I2	0	0	0	8	4	0	0	0	0	0
CIN	DYNC1LI1	0	0	0	3	4	0	0	0	0	0
CIN	DYNC2H1	0	0	0	8	0	4	0	2	0	0
CIN	DZIP3	0	0	0	6	3	2	0	0	0	0
CIN	EBNA1BP2	1	0	0	3	0	1	0	0	0	0
CIN	EBP	0	0	0	4	0	0	0	0	0	0
CIN	EDC4	0	0	0	6	0	0	0	0	0	0
CIN	EDF1	1	0	0	1	0	0	0	0	0	0
CIN	EEF1A1	0	0	0	3	1	0	0	0	0	0
CIN	EEF1G	0	0	0	5	2	0	0	0	0	0
CIN	EEF2	0	0	0	3	0	0	0	0	0	0
CIN	EFTUD2	1	0	0	11	7	1	0	0	0	0
CIN	EIF1	2	0	0	9	1	0	0	0	0	0
CIN	EIF1AX	2	0	0	4	0	0	0	0	0	0
CIN	EIF1B	0	0	0	1	4	0	0	0	0	0
CIN	EIF2AK2	0	0	0	3	3	0	0	0	0	0
CIN	EIF2D	2	0	0	4	0	0	0	0	0	0
CIN	EIF2S1	0	0	0	2	5	0	0	0	0	0
CIN	EIF2S2	11	0	0	60	0	0	0	0	0	0
CIN	EIF3A	0	0	0	2	1	0	0	0	0	0
CIN	EIF3B	0	0	0	3	0	0	0	0	0	0
CIN	EIF3C	0	0	0	10	0	0	0	0	0	0
CIN	EIF3D	0	0	0	8	1	1	0	0	0	0
CIN	EIF3E	2	0	0	11	1	0	0	0	0	0
CIN	EIF3G	0	0	0	10	0	0	0	0	0	0
CIN	EIF3H	2	0	0	33	2	0	0	0	0	0
CIN	EIF3I	0	0	0	2	2	0	0	0	0	0
CIN	EIF3J	0	0	0	4	10	0	0	0	0	0
CIN	EIF3L	0	0	0	4	5	0	0	0	0	0
CIN	EIF4A1	0	0	0	2	18	0	0	0	0	0
CIN	EIF4A2	0	0	0	3	1	1	0	0	0	0
CIN	EIF4A3	1	0	0	8	3	0	0	0	0	0
CIN	EIF4B	0	0	0	8	2	0	0	0	0	0
CIN	EIF4E	0	0	0	0	4	0	0	0	0	0
CIN	EIF4E2	0	0	0	3	0	0	0	0	0	0
CIN	EIF4ENIF1	0	0	0	3	11	0	0	0	0	0
CIN	EIF4G1	0	0	0	8	1	0	0	0	0	0
CIN	EIF4G2	0	0	0	3	9	1	0	0	0	0
CIN	EIF4G3	0	0	0	1	5	0	0	0	0	0
CIN	EIF4H	1	0	0	21	2	0	0	0	0	0
CIN	EIF5	0	0	0	3	5	0	0	0	0	0
CIN	EIF5A	0	0	0	2	0	0	0	0	0	0
CIN	EIF5B	0	0	0	2	0	0	0	0	0	0
CIN	ELAC2	0	0	0	2	40	1	0	0	0	0
CIN	ELAVL1	0	0	0	6	5	0	0	0	0	0
CIN	ELAVL2	0	0	0	10	0	1	0	0	0	0
CIN	ELAVL3	0	0	0	7	0	0	0	0	0	0
CIN	ELOF1	0	0	0	5	0	0	0	0	0	0
CIN	EMG1	1	0	0	6	0	0	0	0	0	0
CIN	EML4	0	0	0	5	3	1	0	0	0	0
CIN	ENO1	0	0	0	1	0	0	0	0	0	0
CIN	ENSA	2	0	0	11	3	0	0	0	0	0
CIN	EPB41	0	0	0	2	2	0	0	0	0	0
CIN	EPB41L2	0	0	0	3	0	0	0	0	0	0
CIN	EPPK1	3	0	0	14	0	2	0	0	0	0
CIN	EPRS	1	0	0	5	3	1	0	1	0	0
CIN	EPS8L3	0	0	0	5	0	1	0	0	0	0
CIN	ERAL1	0	0	0	12	3	0	0	0	0	0
CIN	ERH	0	0	0	1	0	0	0	0	0	0
CIN	ERI3	0	0	0	3	0	0	0	0	0	0
CIN	ERP29	0	0	0	6	0	0	0	0	0	0
CIN	ESF1	1	0	0	18	0	0	0	0	0	0
CIN	ESRP2	0	0	0	3	0	0	0	0	0	0
CIN	ETF1	0	0	0	4	9	0	0	0	0	0
CIN	EWSR1	0	0	0	4	2	1	0	0	0	0
CIN	EXOSC10	0	0	0	2	14	0	0	0	0	0
CIN	EXOSC2	0	0	0	3	0	0	0	0	0	0
CIN	EXOSC6	0	0	0	4	0	0	0	0	0	0
CIN	EXOSC9	0	0	0	2	4	1	0	0	0	0
CIN	EZR	0	0	0	5	0	0	0	0	0	0
CIN	F11R	1	0	0	9	1	0	0	0	0	0
CIN	FADS2	0	0	0	5	0	2	0	0	0	0
CIN	RAMAC	0	0	0	1	3	0	0	0	0	0
CIN	FAM120A	0	0	0	6	0	1	0	0	0	0
CIN	FAM120C	0	0	0	4	0	1	0	0	0	0
CIN	FAM133B	0	0	0	6	2	0	0	0	0	0
CIN	TASOR	0	0	0	1	7	0	0	0	0	0
CIN	FAM32A	0	0	0	5	3	0	0	0	0	0
CIN	TENT5A	0	0	0	2	0	0	0	0	0	0
CIN	FAM50A	0	0	0	10	0	0	0	0	0	0
CIN	FAM98A	0	0	0	5	5	0	0	0	0	0
CIN	FAM98B	0	0	0	4	0	0	0	0	0	0
CIN	FARSA	0	0	0	6	0	0	0	0	0	0
CIN	FARSB	0	0	0	7	4	0	0	0	0	0
CIN	FASN	1	0	0	3	0	3	0	0	0	0
CIN	FASTKD1	0	0	0	0	3	0	0	0	0	0
CIN	FASTKD2	0	0	0	3	3	0	0	0	0	0
CIN	FASTKD3	0	0	0	1	0	0	0	0	0	0
CIN	FASTKD5	0	0	0	10	2	0	0	0	0	0
CIN	FAU	0	0	0	5	0	0	0	0	0	0
CIN	FBL	0	0	0	6	0	0	0	0	0	0
CIN	FBN1	0	0	0	7	0	6	0	0	0	0
CIN	FBRSL1	0	0	0	5	0	0	0	0	0	0
CIN	FCF1	0	0	0	3	8	0	0	0	0	0
CIN	FDPS	1	0	0	5	0	0	0	0	0	0
CIN	FEN1	0	0	0	8	0	0	0	0	0	0
CIN	FGFR1OP	0	0	0	7	6	0	0	0	0	0
CIN	FIP1L1	0	0	0	5	6	0	0	0	0	0
CIN	FKBP1A	0	0	0	22	6	1	0	0	0	0
CIN	FKBP2	0	0	0	6	0	0	0	0	0	0
CIN	FKBP3	0	0	0	1	6	0	0	0	0	0
CIN	FKBP4	2	0	0	8	1	0	0	0	0	0
CIN	FLNA	0	0	0	9	0	3	0	0	0	0
CIN	FLNB	0	0	0	4	0	0	0	0	0	0
CIN	FLYWCH2	0	0	0	5	0	0	0	0	0	0
CIN	FMR1	0	0	0	6	0	1	0	0	0	0
CIN	FN1	0	0	0	6	0	2	0	0	0	0
CIN	FNDC3A	0	0	0	14	1	0	0	0	0	0
CIN	FNDC3B	0	0	0	8	0	0	0	0	0	0
CIN	FRG1	0	1	0	1	0	1	0	0	0	0
CIN	FSCN1	0	0	0	2	0	0	0	0	0	0
CIN	FTSJ3	1	0	0	9	0	0	0	0	0	0
CIN	FUBP1	0	0	0	3	2	0	0	0	0	0
CIN	FUBP3	0	0	0	6	2	0	0	0	0	0
CIN	FUS	0	0	0	3	0	0	0	0	0	0
CIN	FXR1	0	0	0	4	0	0	0	0	0	0
CIN	FXR2	0	0	0	1	27	0	0	0	0	0
CIN	FYTTD1	0	0	0	5	2	0	0	0	0	0
CIN	G3BP1	0	0	0	4	10	0	0	0	0	0
CIN	G3BP2	0	0	0	2	7	0	0	0	0	0
CIN	GANAB	0	0	0	7	4	0	0	0	0	0
CIN	GAR1	0	0	0	3	0	0	0	0	0	0
CIN	GAS2	1	0	0	11	0	0	0	1	0	0
CIN	GCN1	0	0	0	6	1	1	0	0	0	0
CIN	GDI2	0	0	0	2	0	0	0	0	0	0
CIN	GEMIN5	0	0	0	6	4	0	0	0	0	0
CIN	GFM1	0	0	0	9	2	0	0	0	0	0
CIN	GGCT	2	0	0	22	0	0	0	0	0	0
CIN	GIGYF2	0	0	1	6	4	0	0	2	0	0
CIN	GLRX3	0	0	0	3	0	0	0	0	0	0
CIN	NOP53	0	0	0	7	0	0	0	0	0	0
CIN	GMPR2	0	0	0	4	6	0	0	0	0	0
CIN	GNE	0	0	0	7	0	1	0	0	0	0
CIN	GNL2	0	0	0	1	6	0	0	0	0	0
CIN	GNL3	0	0	0	2	6	0	0	0	0	0
CIN	GNL3L	0	0	0	6	0	1	0	0	0	0
CIN	GOLGA4	0	0	0	3	4	3	0	0	0	0
CIN	GOLGB1	0	0	0	5	3	1	0	0	0	0
CIN	GOT2	0	0	0	8	1	0	0	0	0	0
CIN	GP2	0	0	0	0	0	1	0	0	0	0
CIN	GPATCH4	1	0	0	9	0	0	0	0	0	0
CIN	GPATCH8	1	0	0	4	2	0	0	0	0	0
CIN	GPR161	1	0	0	4	0	2	0	0	0	0
CIN	GRB2	1	0	0	6	9	0	0	0	0	0
CIN	GRN	1	0	0	4	0	0	0	0	0	0
CIN	GRSF1	0	0	0	2	12	0	0	0	0	0
CIN	GRWD1	0	0	0	3	0	0	0	1	0	0
CIN	GSPT1	0	0	0	2	7	0	0	0	0	0
CIN	GSPT2	1	0	0	2	0	0	0	0	0	0
CIN	GSTP1	1	0	0	6	0	0	0	0	0	0
CIN	GTF2E2	0	2	0	7	24	0	0	0	0	0
CIN	GTF2F1	0	0	0	5	0	0	0	0	0	0
CIN	GTPBP1	0	0	0	2	4	1	0	0	0	0
CIN	GTPBP10	1	0	0	5	2	0	0	0	0	0
CIN	GTPBP4	0	0	0	3	2	1	0	0	0	0
CIN	H1F0	0	0	0	3	0	0	0	0	0	0
CIN	H1FX	0	0	0	1	0	0	0	0	0	1
CIN	H2AFY	0	0	0	5	2	1	0	0	0	0
CIN	HABP4	0	0	0	6	0	0	0	0	0	0
CIN	HADH	0	0	0	0	0	0	0	0	0	0
CIN	HADHB	0	0	0	3	1	1	0	0	0	0
CIN	HARS2	0	0	0	4	3	1	0	0	0	0
CIN	HDAC2	0	0	0	6	6	0	0	0	0	0
CIN	HDGF	1	0	0	6	0	0	0	0	0	0
CIN	HDLBP	0	0	0	5	2	0	0	0	0	0
CIN	HEATR1	1	0	0	15	7	4	0	0	0	0
CIN	HEATR6	1	0	0	7	2	0	0	0	0	0
CIN	HELZ	1	0	0	5	2	0	0	0	0	0
CIN	HELZ2	12	0	0	43	0	1	0	0	0	0
CIN	HERC5	0	0	0	10	0	0	0	0	0	0
CIN	HIBADH	1	0	0	36	2	0	0	0	0	0
CIN	HIST1H1B	2	0	0	1	0	2	0	0	0	0
CIN	HIST1H1C	1	0	0	0	0	0	0	0	0	0
CIN	HIST1H1D	1	0	0	3	0	0	0	0	0	0
CIN	HIST1H1E	1	0	0	2	0	0	0	0	0	0
CIN	HIST1H4A	1	0	0	3	0	0	0	0	0	0
CIN	HIST1H4B	1	0	0	1	0	0	0	0	0	0
CIN	HIST1H4D	1	0	0	2	0	0	0	0	0	0
CIN	HIST1H4E	1	0	0	2	0	0	0	0	0	0
CIN	HIST1H4F	1	0	0	7	0	0	0	0	0	0
CIN	HIST1H4H	1	0	0	3	0	0	0	0	0	0
CIN	HIST1H4K	2	0	0	6	0	0	0	0	0	0
CIN	HIST1H4L	2	0	0	2	0	0	0	0	0	0
CIN	HIST2H4B	0	0	0	0	0	0	0	0	0	0
CIN	HLA-A	2	0	0	4	0	0	0	0	0	0
CIN	HLTF	0	0	0	4	0	0	0	1	0	0
CIN	HMGA1	2	0	0	4	0	0	0	0	0	0
CIN	HMGB1	3	0	0	26	3	0	0	0	0	0
CIN	HMGB2	0	0	0	6	0	0	0	0	0	0
CIN	HMGB3	0	0	0	4	0	1	0	0	0	0
CIN	HMGN2	0	0	0	1	2	0	0	0	0	0
CIN	HMGN5	0	0	0	5	0	0	0	0	0	0
CIN	HNRNPA0	0	0	0	3	2	0	0	0	0	0
CIN	HNRNPA1	0	0	0	5	3	0	0	0	0	0
CIN	HNRNPA1L2	0	0	0	4	1	0	0	0	0	0
CIN	HNRNPA2B1	1	0	0	8	3	0	0	0	0	0
CIN	HNRNPA3	0	0	0	7	6	0	0	1	0	0
CIN	HNRNPAB	0	0	0	5	2	0	0	0	0	0
CIN	HNRNPC	0	0	0	1	3	0	0	0	0	0
CIN	HNRNPCL1	0	0	0	0	0	0	0	0	0	0
CIN	HNRNPD	0	0	0	5	1	0	0	0	0	0
CIN	HNRNPDL	0	0	0	3	4	0	0	0	0	0
CIN	HNRNPF	0	0	0	3	4	0	0	0	0	0
CIN	HNRNPH1	0	0	0	6	2	0	0	0	0	0
CIN	HNRNPH2	0	0	0	7	2	1	0	0	0	0
CIN	HNRNPH3	1	0	0	5	0	0	0	0	0	0
CIN	HNRNPK	0	0	0	2	6	0	0	0	0	0
CIN	HNRNPL	0	0	0	2	4	0	0	0	0	0
CIN	HNRNPLL	0	0	0	4	2	0	0	0	0	0
CIN	HNRNPM	0	0	0	5	1	0	0	0	0	0
CIN	HNRNPR	0	0	0	1	5	0	0	0	0	0
CIN	HNRNPU	1	0	0	4	3	0	0	0	0	1
CIN	HNRNPUL1	0	0	0	8	1	0	0	0	0	0
CIN	HNRNPUL2	0	0	0	2	1	0	0	0	0	0
CIN	HOOK1	0	0	0	3	0	0	0	0	0	0
CIN	HOXB6	1	0	0	4	0	0	0	0	0	0
CIN	HSD17B10	0	0	0	7	0	0	0	0	0	0
CIN	HSP90AA1	0	0	0	4	1	0	0	0	0	0
CIN	HSP90AB1	3	0	0	11	0	0	0	0	0	0
CIN	HSP90B1	0	0	0	2	3	0	0	0	0	0
CIN	HSPA1A	2	0	0	3	0	0	0	0	0	0
CIN	HSPA1B	2	0	0	3	0	0	0	0	0	0
CIN	HSPA5	0	0	0	4	0	0	0	0	0	0
CIN	HSPA8	0	0	0	2	4	1	0	0	0	0
CIN	HSPA9	0	0	0	1	3	1	0	0	0	0
CIN	HSPB1	1	0	0	2	0	0	0	0	0	0
CIN	HSPD1	0	0	0	9	2	0	0	1	0	0
CIN	HSPE1	0	0	0	7	0	0	0	0	0	0
CIN	HTATSF1	0	0	0	4	1	0	0	0	0	0
CIN	HUWE1	0	0	0	6	0	4	0	0	0	0
CIN	IBA57	1	0	0	11	0	0	0	0	0	0
CIN	IDH1	0	0	0	5	0	1	0	0	0	0
CIN	IDH2	1	0	0	3	0	0	0	0	0	0
CIN	IFI16	1	0	0	3	0	0	0	0	0	0
CIN	IFIT2	0	0	0	5	0	0	0	0	0	0
CIN	IFIT5	0	0	0	2	0	0	0	0	0	0
CIN	IGF2BP1	1	0	1	7	0	1	0	0	0	0
CIN	IGF2BP2	0	0	0	6	1	0	0	0	0	0
CIN	GIGYF2	1	0	0	8	0	0	0	0	0	0
CIN	ILF2	2	0	0	5	0	0	0	0	0	0
CIN	ILF3	0	0	0	5	0	0	0	0	0	0
CIN	IMMT	0	0	0	4	6	0	0	0	0	0
CIN	IMP3	0	0	0	3	0	0	0	0	0	0
CIN	IPO4	0	0	0	2	0	0	0	0	0	0
CIN	IPO5	1	0	0	29	0	0	0	0	0	0
CIN	IQCG	0	0	0	4	0	1	0	0	0	0
CIN	IREB2	0	0	0	0	11	2	0	0	0	0
CIN	ISG20L2	1	0	0	13	5	0	0	0	0	0
CIN	ISY1	0	0	0	7	6	0	0	0	0	0
CIN	JUN	0	0	0	9	1	0	0	0	0	0
CIN	KCTD12	3	0	0	2	0	0	0	0	0	0
CIN	KDM5A	0	1	1	11	6	2	0	0	0	0
CIN	KHDRBS1	0	0	0	1	4	0	0	0	0	0
CIN	KHDRBS3	2	0	0	15	0	0	0	0	0	0
CIN	KHSRP	0	0	0	4	0	1	0	0	0	0
CIN	KIAA0100	0	0	0	12	2	1	0	0	0	0
CIN	MARF1	0	0	0	6	2	2	0	0	0	0
CIN	KIAA1324	0	0	0	3	0	0	0	0	0	0
CIN	VIRMA	3	0	0	33	6	3	0	1	0	0
CIN	KIF1C	0	0	0	2	2	0	0	0	0	0
CIN	KMT2C	1	0	0	8	1	1	0	0	1	0
CIN	KNOP1	0	0	0	10	4	0	0	0	0	0
CIN	KPNA2	2	0	0	7	0	0	0	0	0	0
CIN	KPNB1	1	0	0	6	2	0	0	0	0	0
CIN	KRI1	0	0	0	10	0	1	0	0	0	0
CIN	KRR1	0	0	0	2	4	0	0	0	0	0
CIN	KRT18	0	0	0	6	0	0	0	0	0	0
CIN	KTN1	0	0	0	2	6	0	0	0	0	0
CIN	KYAT3	0	0	0	1	1	1	0	0	0	0
CIN	LAMA2	0	0	0	4	0	2	0	0	0	0
CIN	LARP1	0	0	0	5	1	1	0	0	0	0
CIN	LARP1B	0	0	0	3	7	0	0	0	0	0
CIN	LARP4	0	0	0	5	6	0	0	0	0	0
CIN	LARP4B	0	0	0	6	5	0	0	1	0	0
CIN	LARP7	0	0	0	1	7	0	0	0	0	0
CIN	LAS1L	0	0	0	7	0	0	0	0	0	0
CIN	LASP1	3	0	1	7	1	0	0	0	0	0
CIN	LBR	1	0	0	9	2	0	0	0	0	0
CIN	LDHA	0	0	0	5	2	0	0	0	0	0
CIN	LDHB	1	1	0	9	0	0	0	0	0	0
CIN	LEPR	0	0	0	4	0	2	0	0	0	0
CIN	LGALS1	0	0	0	6	0	0	0	0	0	0
CIN	LGALS3	0	0	1	1	0	0	0	0	0	0
CIN	LIMA1	0	0	0	1	0	1	0	0	0	0
CIN	LIN28B	0	0	0	2	0	0	0	0	0	0
CIN	LIN7C	0	0	0	1	6	1	0	0	0	0
CIN	LLPH	0	0	0	6	3	0	0	0	0	0
CIN	LMF2	0	2	0	6	0	0	0	0	0	0
CIN	LMNA	1	0	0	9	0	3	0	0	0	0
CIN	LRP1	0	0	0	6	0	3	0	0	0	0
CIN	LRPPRC	0	0	0	6	5	0	0	0	0	0
CIN	LRRC47	0	0	0	2	22	0	0	0	0	0
CIN	LRRC59	1	0	0	6	2	1	0	0	0	0
CIN	LSM1	3	0	0	7	5	0	0	0	0	0
CIN	LSM14A	0	0	0	9	3	0	0	0	0	0
CIN	LSM14B	11	0	0	73	0	0	0	0	0	0
CIN	LSM2	2	0	0	4	0	1	0	0	0	0
CIN	LSM3	0	0	0	4	2	0	0	0	0	0
CIN	LSM4	0	0	0	5	0	0	0	0	0	0
CIN	LSM6	0	0	0	3	3	0	0	0	0	0
CIN	LSM8	0	0	0	9	0	0	0	0	0	0
CIN	LTA4H	0	0	0	6	1	0	0	0	0	0
CIN	LUC7L	0	0	0	4	0	1	0	0	0	0
CIN	LUC7L2	0	0	0	11	5	0	0	0	0	0
CIN	LUC7L3	1	0	0	5	1	0	0	0	0	0
CIN	LYAR	0	0	0	5	6	0	0	0	0	0
CIN	MACF1	0	0	0	6	0	3	0	0	0	0
CIN	MAGOH	0	0	0	3	0	0	0	0	0	0
CIN	MAGOHB	1	0	0	6	1	0	0	0	0	0
CIN	MAK16	0	2	0	7	12	1	0	0	0	0
CIN	MANF	0	0	0	1	0	0	0	0	0	0
CIN	MAP1B	0	0	0	6	0	0	0	0	0	0
CIN	MAP2	0	0	0	1	0	4	0	1	0	0
CIN	MAP4	0	0	0	5	0	1	0	0	0	0
CIN	MAPRE1	10	0	0	48	2	0	0	0	0	0
CIN	MAPT	1	0	0	1	0	2	0	0	0	0
CIN	MARK2	0	0	0	2	1	0	0	0	0	0
CIN	MAT1A	2	0	0	3	0	0	0	0	0	0
CIN	MAT2A	0	0	0	6	0	0	0	0	0	0
CIN	MATR3	0	0	0	2	8	0	0	0	0	0
CIN	MAZ	0	0	0	7	0	0	0	0	0	0
CIN	MBNL1	0	0	0	7	3	0	0	0	0	0
CIN	MBNL2	1	0	0	25	0	2	0	0	0	0
CIN	MBNL3	0	0	0	5	0	1	0	0	0	0
CIN	MCAT	0	1	0	3	0	0	0	0	0	0
CIN	MCRIP2	0	0	0	1	0	0	0	0	0	0
[truncated: 3,570 more rows]

## Sheet: S6
Supplementary Table 6. RNA-binding protein genomic alterations in Colon cancer stages (TCGA, PanCancer Atlas and CPTAC-2 Prospective)
Stage	RNA-binding protein	Amplification	Deep Deletion	Fusion	mRNA Upregulation	mRNA Downregulation	Missense Mutation (putative passenger)	Missense Mutation (putative driver)	Truncating mutation (putative passenger)	Truncating mutation (putative driver)	Inframe Mutation (putative passenger)
I	A1CF	0	0	0	4	1	0	0	0	0	0
I	AARS	0	0	0	2	1	1	0	0	0	0
I	AATF	0	0	0	2	0	1	0	0	0	0
I	ABCE1	0	0	0	4	0	0	0	0	0	0
I	ABCF1	0	0	0	1	1	0	0	1	0	0
I	ABT1	0	0	0	3	0	1	0	0	0	0
I	MAP3K20	0	0	0	3	0	1	0	0	0	0
I	ACAA2	0	0	0	3	0	1	0	0	0	0
I	ACAT1	0	2	0	4	0	0	0	1	0	0
I	ACIN1	0	1	0	0	1	2	0	0	0	0
I	ACO1	0	0	0	4	1	0	0	0	0	0
I	ACO2	0	2	0	4	0	1	0	1	0	0
I	ACTN4	1	0	0	4	2	1	0	0	0	0
I	ADAR	0	0	0	5	0	2	0	0	0	0
I	ADARB1	0	0	0	1	0	0	0	0	0	0
I	ADARB2	0	0	0	2	0	2	0	0	0	0
I	ADD1	0	0	0	1	2	1	0	0	0	0
I	ADD3	0	0	0	2	0	0	0	2	0	0
I	ADK	0	1	0	3	0	0	0	0	0	0
I	AFDN	0	0	0	2	0	3	0	0	0	1
I	AFF4	0	1	0	1	2	2	0	0	0	0
I	AFP	0	1	0	1	0	1	0	0	0	0
I	AGO1	0	1	0	3	0	1	0	0	0	0
I	AGO2	1	0	0	11	0	0	0	0	0	0
I	AGO3	0	2	0	2	0	4	0	0	0	0
I	AHCYL2	0	0	0	4	1	0	0	0	0	0
I	AHNAK	1	0	0	0	0	6	0	0	0	0
I	AIMP1	0	0	0	3	2	0	0	0	0	0
I	AKAP1	0	0	0	5	0	0	0	0	0	0
I	AKAP17A	0	0	0	3	1	1	0	0	0	0
I	AKAP8	1	2	0	3	1	1	0	0	0	0
I	AKAP8L	1	2	0	3	2	1	0	1	0	1
I	ALDH18A1	0	3	0	1	4	0	0	0	0	0
I	ALDH6A1	0	1	0	3	0	0	0	0	0	0
I	ALDH7A1	0	1	0	3	1	0	0	0	0	0
I	ALDOA	1	0	0	2	0	0	0	0	0	0
I	ALDOC	2	0	0	0	1	0	0	0	0	0
I	ALG13	0	0	0	2	0	3	0	0	0	0
I	ALKBH5	0	1	0	1	10	1	0	0	0	0
I	ALYREF	0	1	0	4	0	0	0	0	0	0
I	ANK3	0	0	0	2	1	5	0	2	0	0
I	ANKHD1	0	1	0	3	0	1	0	0	0	0
I	ANKRD17	0	2	0	3	2	1	0	0	0	0
I	ANP32A	0	0	0	3	3	0	0	0	0	0
I	ANP32B	0	0	0	3	1	0	0	0	0	0
I	ANXA11	0	0	0	1	5	3	0	1	0	0
I	ANXA2	0	0	0	1	0	0	0	0	0	0
I	ANXA7	0	1	0	4	1	1	0	0	0	0
I	APEH	0	0	0	3	0	0	0	1	0	0
I	APEX1	0	0	0	4	1	1	0	0	0	0
I	API5	0	0	0	3	3	1	0	0	0	0
I	APOB	0	0	0	1	0	0	0	3	0	0
I	APOBEC3B	0	1	0	2	2	1	0	0	0	0
I	APOBEC3C	0	1	0	5	1	0	0	0	0	0
I	APOBEC3F	0	1	0	1	0	0	0	0	0	0
I	AQR	0	2	0	6	7	1	0	0	0	0
I	ARCN1	0	0	0	1	5	0	0	0	0	0
I	ARF1	1	0	0	4	1	0	0	0	0	0
I	ARHGEF1	0	0	0	2	2	4	0	1	0	0
I	ARHGEF2	0	0	0	1	0	0	0	0	0	0
I	ARL6IP4	0	0	0	8	1	0	0	0	0	0
I	ARPC1B	0	0	0	9	1	2	0	0	0	0
I	ASCC3	0	0	0	4	0	3	0	0	0	0
I	ASS1	0	0	0	1	0	0	0	0	0	0
I	ATP1A1	0	0	0	2	0	0	0	2	0	0
I	ATP2A2	0	0	0	4	2	1	0	1	0	0
I	ATP5F1A	0	0	0	0	16	1	0	0	0	0
I	ATP5F1B	0	0	0	3	0	0	0	0	0	0
I	ATP5F1C	0	0	0	1	0	0	0	0	0	0
I	ATXN2	0	0	0	4	2	0	0	0	0	0
I	ATXN2L	1	0	0	4	2	3	0	0	0	0
I	BAG4	3	0	0	8	0	0	0	1	0	0
I	BASP1	0	0	0	1	0	1	0	0	0	0
I	BAZ1B	0	0	0	9	1	0	0	0	0	0
I	BCCIP	0	0	0	0	1	1	0	0	0	0
I	BCLAF1	0	0	0	3	2	1	0	1	0	0
I	BICC1	0	0	0	2	0	1	0	0	0	0
I	BMS1	0	0	0	2	2	1	0	0	0	0
I	BOP1	5	0	0	14	0	0	0	0	0	0
I	BRD2	0	0	0	2	0	1	0	0	0	0
I	BRIX1	0	0	0	4	0	0	0	0	0	0
I	BST2	1	3	0	3	0	0	0	0	0	0
I	BTF3	0	0	0	5	0	0	0	0	0	0
I	BUD13	0	1	0	3	2	0	0	0	0	0
I	BYSL	0	0	0	2	0	0	0	0	0	0
I	BZW1	0	0	0	2	0	0	0	1	0	0
I	BZW2	2	0	0	15	0	0	0	0	0	0
I	C11orf68	0	0	0	1	0	1	0	0	0	0
I	C12orf43	0	1	0	1	1	0	0	0	0	0
I	RTRAF	0	0	0	1	1	0	0	0	0	0
I	C14orf93	0	1	0	5	0	0	0	0	0	0
I	CCDC9B	0	3	0	1	0	2	0	0	0	0
I	C19orf47	1	0	0	3	3	0	0	0	0	0
I	SHFL	0	2	0	1	0	1	0	0	0	0
I	C1orf131	0	0	0	3	2	1	0	0	0	0
I	SNHG28	0	0	0	5	0	0	0	0	0	0
I	C1orf35	1	0	0	4	1	0	0	0	0	1
I	C1orf52	0	0	0	1	0	1	0	0	0	0
I	C2orf15	0	0	0	4	0	1	0	0	0	0
I	C4BPA	0	0	0	4	0	0	0	0	0	0
I	C7orf50	1	0	0	21	0	0	0	2	0	0
I	CACTIN	0	3	0	4	1	2	0	0	0	0
I	CACYBP	0	0	0	0	0	0	0	0	0	0
I	CADM1	0	0	0	1	1	2	0	0	0	0
I	CALD1	0	0	0	1	1	1	0	1	0	0
I	CALR	0	3	0	2	0	0	0	0	0	0
I	CAND1	0	0	0	5	3	3	0	0	0	0
I	CANX	1	1	0	3	3	0	0	1	0	0
I	CAPRIN1	0	0	0	4	3	2	0	1	0	0
I	CARHSP1	0	0	0	4	0	0	0	0	0	0
I	CASC3	0	0	0	8	1	1	0	0	0	0
I	CAST	0	3	0	1	3	1	0	0	0	0
I	CAT	0	0	0	5	0	1	0	0	0	0
I	CC2D1B	1	0	0	2	3	1	0	2	0	1
I	CCAR1	0	2	0	2	3	2	0	0	0	0
I	CCAR2	0	3	0	2	10	2	0	0	0	0
I	CCDC124	1	3	0	2	1	2	0	0	0	0
I	CCDC137	0	1	0	1	1	0	0	0	0	0
I	CCDC43	0	0	0	4	2	0	0	1	0	0
I	CCDC47	0	1	0	5	4	0	0	1	0	0
I	CCDC59	1	0	0	3	0	0	0	0	0	0
I	CCDC86	0	0	0	4	1	0	0	0	0	0
I	CCDC9	0	0	0	1	3	0	0	0	0	0
I	CCT2	0	0	0	5	0	0	0	0	0	0
I	CCT3	0	1	0	2	0	1	0	0	0	0
I	CCT4	0	0	0	3	0	1	0	0	0	0
I	CCT6A	0	0	0	12	0	0	0	0	0	0
I	CD3EAP	1	0	0	9	1	0	0	0	0	0
I	CD44	0	0	0	1	2	1	0	0	0	0
I	CDC40	0	0	0	5	1	1	0	0	0	0
I	CDC42EP4	0	0	0	2	1	0	0	1	0	0
I	CDC5L	0	0	0	3	2	0	0	0	0	0
I	CDK11B	1	2	0	2	4	2	0	0	0	0
I	CDK13	0	0	0	17	1	1	0	0	0	0
I	CDKN2A	0	0	0	0	0	0	0	0	0	0
I	CDV3	0	0	0	3	2	0	0	0	0	0
I	CEBPZ	0	0	0	6	2	0	0	0	0	0
I	CELF1	0	1	0	1	2	0	0	0	0	0
I	CELF2	0	0	0	2	1	0	0	1	0	0
I	CFAP20	0	0	0	3	0	0	0	0	0	0
I	CFAP65	0	0	0	1	0	2	0	1	0	0
I	CFL1	0	0	0	1	3	0	0	0	0	0
I	CGN	0	0	0	1	1	2	0	0	0	0
I	CHCHD1	1	0	0	4	0	0	0	0	0	0
I	CHCHD3	1	0	0	9	1	0	0	0	0	0
I	CHD2	0	1	0	1	1	1	0	0	0	0
I	CHD3	1	3	0	1	0	3	0	3	0	0
I	CHERP	0	3	0	3	1	0	0	0	0	0
I	CHGA	0	0	0	1	0	1	0	0	0	0
I	CHMP4B	8	0	0	36	0	0	0	0	0	0
I	CHTOP	1	0	0	3	0	0	0	0	0	0
I	CIRBP	1	3	0	3	0	0	0	0	0	0
I	CISD1	0	0	0	3	0	0	0	0	0	0
I	CISD2	0	0	0	2	0	0	0	0	0	0
I	CKAP4	1	0	0	2	0	0	0	0	0	0
I	CLASP2	0	0	0	4	1	0	0	1	0	0
I	CLK3	0	0	0	2	2	1	0	1	0	0
I	CLNS1A	0	1	0	3	0	0	0	0	0	0
I	CLTC	0	1	0	1	2	0	0	0	0	0
I	CMSS1	0	0	0	1	0	2	0	0	0	0
I	CNBP	1	0	0	2	0	0	0	0	0	0
I	CNDP2	0	0	0	3	6	1	0	0	0	0
I	CNN1	0	3	0	0	0	0	0	0	0	0
I	CNN2	1	3	0	1	2	2	0	0	0	0
I	CNN3	0	0	0	2	0	0	0	0	0	0
I	CNOT1	0	0	0	6	0	3	0	0	0	0
I	CNOT4	0	0	0	12	3	1	0	1	0	0
I	CNOT9	0	0	0	1	0	0	0	0	0	0
I	COA6	0	0	0	3	0	0	0	0	0	0
I	COL14A1	3	0	0	1	1	3	0	0	0	0
I	COPB1	0	0	0	0	3	1	0	0	0	0
I	COPG1	1	0	0	2	1	1	0	0	0	0
I	CORO1A	1	0	0	2	1	1	0	0	0	0
I	CPEB2	0	0	0	2	1	0	0	2	0	0
I	CPEB3	0	3	0	4	0	2	0	0	0	0
I	CPEB4	0	0	0	2	0	1	0	0	0	0
I	CPLX2	0	0	0	1	0	0	0	0	0	0
I	CPNE3	4	0	0	15	0	1	0	0	0	0
I	CPSF4	0	0	0	14	1	0	0	0	0	0
I	CPSF6	0	0	0	4	1	1	0	0	0	0
I	CPSF7	0	0	0	0	3	1	0	0	0	0
I	CRKL	0	0	0	1	1	1	0	0	0	0
I	CRNKL1	2	0	0	20	4	0	0	0	0	0
I	CRYAB	0	0	0	0	1	1	0	0	0	0
I	CS	1	0	0	4	2	0	0	0	0	0
I	CSDE1	0	0	0	4	2	0	0	0	0	0
I	CSE1L	6	0	0	34	0	0	0	0	0	0
I	CSNK1E	1	1	0	2	1	0	0	0	0	0
I	CSRP1	0	0	0	0	0	0	0	0	0	0
I	CSTB	0	0	0	0	0	0	0	0	0	0
I	CSTF1	7	0	0	33	0	1	0	0	0	0
I	CSTF2	0	0	0	3	0	0	0	0	0	0
I	CSTF2T	0	0	0	3	0	0	0	0	0	0
I	CSTF3	0	0	0	2	2	0	0	0	0	0
I	CTNNA1	0	0	0	0	2	2	0	1	0	0
I	CTNND1	0	1	0	1	0	1	0	1	0	0
I	CTTN	0	0	0	2	0	0	0	0	0	0
I	CWC15	1	0	0	3	2	0	0	0	0	0
I	RADX	0	0	0	3	0	2	0	0	0	0
I	CXXC5	0	0	0	1	0	0	0	0	0	0
I	CYCS	2	0	0	4	0	0	0	0	0	0
I	DAP3	0	1	0	4	1	0	0	0	0	0
I	DARS	0	0	0	6	0	0	0	0	0	0
I	DARS2	0	0	0	7	0	2	0	0	0	0
I	DAZAP1	1	3	0	4	0	0	0	1	0	0
I	DBI	0	0	0	4	0	0	0	0	0	0
I	DBNL	0	0	0	7	1	1	0	0	0	0
I	DBR1	0	0	0	3	0	0	0	0	0	1
I	DBT	0	0	0	2	2	1	0	0	0	0
I	DCAF13	3	0	0	19	0	0	0	0	0	0
I	DCD	0	0	0	0	0	0	0	0	0	0
I	DCLRE1C	0	0	0	3	1	0	0	0	0	0
I	DCN	1	0	0	1	1	2	0	0	0	0
I	DCTN2	1	0	0	5	0	1	0	0	0	0
I	DDX1	0	0	0	5	3	0	0	0	0	0
I	DDX10	0	1	0	5	2	0	0	0	0	0
I	DDX17	0	2	0	3	3	0	0	0	0	0
I	DDX18	0	0	0	7	1	2	0	1	0	0
I	DDX19A	0	0	0	2	3	1	0	0	0	0
I	DDX21	0	1	0	2	2	0	0	0	0	0
I	DDX23	0	0	0	4	3	1	0	0	0	0
I	DDX24	0	0	0	2	6	1	0	2	0	0
I	DDX27	6	0	0	37	0	3	0	1	0	0
I	DDX28	0	0	0	6	0	1	0	0	0	0
I	DDX31	0	0	0	6	0	2	0	0	0	0
I	DDX39A	0	3	0	5	0	0	0	0	0	0
I	DDX39B	0	0	0	2	0	0	0	0	0	0
I	DDX3X	0	0	0	3	3	0	0	0	0	0
I	DDX41	0	0	0	4	0	1	0	0	0	0
I	DDX42	0	1	0	1	1	0	0	1	0	0
I	DDX43	0	1	0	6	0	0	0	2	0	0
I	DDX46	0	2	0	1	2	1	0	0	0	0
I	DDX47	0	0	0	1	2	5	0	0	0	0
I	DDX49	0	3	0	3	0	0	0	0	0	0
I	DDX5	0	0	0	4	2	0	0	0	0	0
I	DDX50	0	1	0	2	2	0	0	0	0	0
I	DDX51	1	0	0	0	1	3	0	0	0	0
I	DDX52	0	0	0	5	2	0	0	0	0	0
I	DDX54	0	0	0	3	0	0	0	0	0	0
I	DDX55	0	0	0	2	0	1	0	0	0	0
I	DDX56	0	0	0	19	0	0	0	0	0	0
I	DDX6	0	0	0	3	3	0	0	0	0	0
I	DDX60L	0	0	0	2	0	1	0	1	0	0
I	DEK	0	0	0	7	1	0	0	0	0	0
I	DHCR7	0	0	0	2	1	1	0	0	0	0
I	DHX15	0	0	0	2	1	1	0	0	0	1
I	DHX16	0	0	0	5	1	1	0	0	0	0
I	DHX29	0	1	0	3	3	0	0	0	0	0
I	DHX30	0	1	0	3	1	4	0	0	0	0
I	DHX33	0	3	0	3	0	1	0	0	0	0
I	DHX34	0	0	0	3	0	2	0	1	0	1
I	DHX36	0	0	0	3	2	0	0	2	0	0
I	DHX38	1	1	0	3	4	1	0	2	0	0
I	DHX57	0	1	0	9	1	1	0	0	0	0
I	DHX8	0	0	0	3	0	2	0	0	0	1
I	DHX9	0	0	0	3	0	4	0	0	0	1
I	DIAPH1	1	0	0	2	1	0	0	1	0	0
I	DIDO1	7	0	0	30	1	3	0	1	0	0
I	UTP25	0	0	0	5	0	0	0	0	0	0
I	DIMT1	0	3	0	2	0	0	0	0	0	0
I	DKC1	0	0	0	6	0	1	0	0	0	0
I	DLAT	0	0	0	4	0	1	0	0	0	0
I	DLD	1	0	0	11	1	0	0	1	0	0
I	DMGDH	0	0	0	3	0	0	0	1	0	0
I	DNAJA1	0	0	0	3	0	0	0	1	0	0
I	DNAJB12	0	1	0	2	4	0	0	0	0	0
I	DNAJC1	0	0	0	2	1	2	0	0	0	0
I	DNAJC2	0	0	0	10	1	0	0	0	0	0
I	DNAJC21	0	0	0	6	3	0	0	0	0	0
I	DNM1	1	0	0	0	0	0	0	0	0	0
I	DNTTIP2	0	0	0	1	2	0	0	0	0	0
I	DROSHA	0	0	0	4	0	1	0	0	0	0
I	DSP	0	0	0	5	1	2	0	0	0	0
I	DST	0	0	0	2	0	4	0	2	0	0
I	DUS3L	0	3	0	5	0	0	0	0	0	0
I	DUSP11	0	0	0	2	0	2	0	0	0	0
I	DUSP14	0	0	0	3	0	0	0	0	0	0
I	DUSP9	0	0	0	0	0	0	0	0	0	0
I	DUT	0	0	0	3	0	0	0	0	0	0
I	DYNC1H1	0	1	0	1	0	2	0	0	0	0
I	DYNC1I2	0	0	0	5	0	0	0	1	0	0
I	DYNC1LI1	0	0	0	1	0	1	0	0	0	0
I	DYNC2H1	0	0	0	5	0	6	0	0	0	0
I	DZIP3	0	0	0	5	0	1	0	1	0	0
I	EBNA1BP2	0	0	0	3	0	0	0	0	0	0
I	EBP	0	0	0	2	0	0	0	0	0	0
I	EDC4	0	0	0	4	1	1	0	2	0	0
I	EDF1	1	0	0	3	0	0	0	0	0	0
I	EEF1A1	0	1	0	5	0	0	0	0	0	0
I	EEF1G	1	0	1	3	0	0	0	0	0	0
I	EEF2	0	3	0	3	0	3	0	0	0	0
I	EFTUD2	0	0	0	4	2	0	0	0	0	0
I	EIF1	0	0	0	5	1	0	0	0	0	0
I	EIF1AX	1	0	0	5	0	0	0	0	0	0
I	EIF1B	0	0	0	1	1	0	0	0	0	0
I	EIF2AK2	0	0	0	6	1	1	0	1	0	0
I	EIF2D	0	0	0	6	2	1	0	0	0	0
I	EIF2S1	0	0	0	0	2	0	0	0	0	0
I	EIF2S2	8	0	0	36	0	0	0	0	0	0
I	EIF3A	0	0	0	1	2	6	0	0	0	1
I	EIF3B	0	0	0	15	0	0	0	0	0	0
I	EIF3C	1	0	0	5	0	0	0	0	0	0
I	EIF3D	0	0	0	3	2	0	0	0	0	0
I	EIF3E	3	0	0	12	0	1	0	1	0	0
I	EIF3G	0	3	0	6	0	0	0	0	0	0
I	EIF3H	4	0	0	19	0	0	0	0	0	0
I	EIF3I	0	1	0	3	1	1	0	0	0	0
I	EIF3J	0	0	0	1	1	0	0	0	0	0
I	EIF3L	1	1	0	3	2	0	0	0	0	0
I	EIF4A1	1	3	0	1	7	0	0	0	0	0
I	EIF4A2	0	0	0	2	0	1	0	0	0	1
I	EIF4A3	0	1	0	3	0	1	0	0	0	0
I	EIF4B	0	0	0	5	1	1	0	0	0	0
I	EIF4E	0	0	0	2	0	0	0	0	0	0
I	EIF4E2	0	0	0	3	1	0	0	0	0	0
I	EIF4ENIF1	0	1	0	1	3	1	0	0	0	0
I	EIF4G1	1	0	0	2	0	1	0	1	0	0
I	EIF4G2	0	0	0	3	3	1	0	0	0	0
I	EIF4G3	0	3	0	2	1	1	0	0	0	0
I	EIF4H	0	0	0	9	1	0	0	0	0	0
I	EIF5	0	1	0	1	1	0	0	0	0	0
I	EIF5A	1	3	0	2	0	0	0	0	0	0
I	EIF5B	0	0	0	4	2	1	0	0	0	0
I	ELAC2	0	2	0	0	7	1	0	0	0	0
I	ELAVL1	0	3	0	5	1	1	0	0	0	0
I	ELAVL2	1	0	0	2	0	1	0	0	0	0
I	ELAVL3	0	3	0	0	0	0	0	0	0	0
I	ELOF1	0	3	0	5	2	0	0	0	0	0
I	EMG1	0	0	0	3	0	0	0	0	0	0
I	EML4	0	2	0	7	4	0	0	0	0	0
I	ENO1	0	2	0	3	0	0	0	0	0	0
I	ENSA	1	0	0	2	2	0	0	0	0	0
I	EPB41	0	4	0	4	0	0	0	1	0	0
I	EPB41L2	0	0	0	3	0	1	0	0	0	0
I	EPPK1	5	0	0	7	0	4	0	0	0	0
I	EPRS	0	0	0	3	1	0	0	1	0	0
I	EPS8L3	1	0	0	3	1	1	0	0	0	0
I	ERAL1	0	0	0	3	0	1	0	0	0	0
I	ERH	0	2	0	2	0	0	0	0	0	0
I	ERI3	0	0	0	3	0	1	0	0	0	0
I	ERP29	0	0	0	5	1	0	0	0	0	0
I	ESF1	1	0	0	19	3	1	0	0	0	0
I	ESRP2	0	0	0	2	0	0	0	0	0	0
I	ETF1	0	0	0	2	2	0	0	0	0	0
I	EWSR1	0	0	0	1	0	1	0	0	0	0
I	EXOSC10	0	1	0	2	6	0	0	3	0	0
I	EXOSC2	0	0	0	3	1	0	0	0	0	0
I	EXOSC6	0	0	0	7	0	0	0	0	0	0
I	EXOSC9	0	0	0	2	1	0	0	0	0	0
I	EZR	0	0	0	1	0	0	0	0	0	0
I	F11R	0	0	0	6	0	0	0	0	0	0
I	FADS2	0	0	0	2	0	1	0	0	0	0
I	RAMAC	0	0	0	0	0	0	0	0	0	0
I	FAM120A	0	0	0	2	6	2	0	0	0	0
I	FAM120C	0	0	0	3	2	1	0	0	0	0
I	FAM133B	2	0	0	7	0	0	0	1	0	0
I	TASOR	0	0	0	1	2	1	0	0	0	0
I	FAM32A	0	3	0	5	1	0	0	0	0	0
I	TENT5A	0	0	0	3	0	0	0	0	0	0
I	FAM50A	0	0	0	3	0	0	0	0	0	0
I	FAM98A	0	0	0	4	0	1	0	1	0	0
I	FAM98B	0	3	0	3	5	0	0	0	0	0
I	FARSA	0	3	0	2	1	1	0	0	0	0
I	FARSB	0	0	0	5	1	0	0	0	0	0
I	FASN	0	1	0	2	1	4	0	1	0	0
I	FASTKD1	0	0	0	6	1	0	0	0	0	0
I	FASTKD2	0	0	0	6	2	0	0	0	0	0
I	FASTKD3	0	1	0	4	0	0	0	0	0	0
I	FASTKD5	0	0	0	10	0	0	0	1	0	0
I	FAU	0	0	0	4	0	1	0	0	0	0
I	FBL	0	0	0	8	0	1	0	0	0	0
I	FBN1	0	0	0	1	1	5	0	1	0	0
I	FBRSL1	1	0	0	2	1	0	0	1	0	0
I	FCF1	0	1	0	4	4	0	0	0	0	0
I	FDPS	2	1	0	3	0	1	0	0	0	0
I	FEN1	0	0	0	2	0	0	0	0	0	0
I	FGFR1OP	0	0	0	3	0	0	0	0	0	0
I	FIP1L1	0	0	0	3	5	1	0	0	0	0
I	FKBP1A	1	0	0	18	2	1	0	0	0	0
I	FKBP2	0	0	0	1	0	0	0	0	0	0
I	FKBP3	0	1	0	2	3	0	0	0	0	0
I	FKBP4	0	0	0	4	0	0	0	0	0	0
I	FLNA	0	0	0	3	1	4	0	0	0	0
I	FLNB	0	0	0	0	0	3	0	3	0	0
I	FLYWCH2	0	0	0	3	1	0	0	0	0	0
I	FMR1	0	0	0	6	0	1	0	0	0	0
I	FN1	0	0	0	2	1	3	0	0	0	0
I	FNDC3A	1	0	0	6	0	0	0	0	0	0
I	FNDC3B	0	0	0	3	1	1	0	0	0	0
I	FRG1	1	0	0	1	2	0	0	0	0	0
I	FSCN1	0	0	0	1	0	1	0	0	0	0
I	FTSJ3	0	1	0	2	0	1	0	0	0	0
I	FUBP1	0	0	0	0	1	1	0	0	3	0
I	FUBP3	0	0	0	4	1	0	0	0	0	0
I	FUS	1	0	0	3	0	0	0	1	0	0
I	FXR1	1	0	0	4	1	3	0	1	0	0
I	FXR2	1	3	0	1	15	0	0	0	0	0
I	FYTTD1	0	0	0	2	2	0	0	0	0	0
I	G3BP1	0	0	0	3	2	0	0	0	0	0
I	G3BP2	0	2	0	7	2	1	0	0	0	0
I	GANAB	1	0	0	2	0	1	0	0	0	0
I	GAR1	0	0	0	3	0	0	0	0	0	0
I	GAS2	0	1	0	7	0	0	0	0	0	0
I	GCN1	0	0	0	1	0	7	0	1	0	0
I	GDI2	0	0	0	2	0	0	0	0	0	0
I	GEMIN5	0	0	0	5	0	1	0	0	0	0
I	GFM1	0	0	0	6	0	0	0	0	0	0
I	GGCT	2	0	0	11	0	0	0	0	0	0
I	GIGYF2	0	0	0	5	0	1	0	2	0	0
I	GLRX3	0	0	0	1	0	3	0	0	0	0
I	NOP53	0	0	0	6	0	0	0	0	0	1
I	GMPR2	2	0	0	3	3	0	0	0	0	0
I	GNE	0	0	0	2	0	0	0	0	0	0
I	GNL2	0	0	0	2	2	0	0	0	0	0
I	GNL3	0	1	0	1	1	0	0	0	0	0
I	GNL3L	1	0	0	2	0	2	0	0	0	0
I	GOLGA4	0	0	0	4	2	0	0	0	0	0
I	GOLGB1	0	0	0	3	2	3	0	1	0	0
I	GOT2	0	0	0	4	0	1	0	0	0	0
I	GP2	0	0	0	1	0	3	0	0	0	0
I	GPATCH4	0	0	0	3	0	0	0	0	0	0
I	GPATCH8	0	0	0	1	4	2	0	2	0	0
I	GPR161	0	0	0	3	1	0	0	1	0	0
I	GRB2	1	0	0	2	1	0	0	0	0	0
I	GRN	0	0	0	2	1	2	0	0	0	0
I	GRSF1	0	2	0	3	3	1	0	0	0	0
I	GRWD1	1	0	0	5	1	0	0	0	0	0
I	GSPT1	0	0	0	8	1	0	0	0	0	0
I	GSPT2	0	0	0	5	2	1	0	2	0	0
I	GSTP1	0	0	0	5	0	0	0	0	0	0
I	GTF2E2	0	2	0	10	4	0	0	0	0	0
I	GTF2F1	0	3	0	3	0	1	0	0	0	0
I	GTPBP1	0	2	0	1	1	0	0	0	0	0
I	GTPBP10	1	1	0	9	1	0	0	0	0	0
I	GTPBP4	0	0	0	2	0	0	0	0	0	0
I	H1F0	1	1	0	1	0	0	0	0	0	0
I	H1FX	0	0	0	1	2	0	0	1	0	0
I	H2AFY	0	0	0	2	0	0	0	0	0	0
I	HABP4	0	0	0	1	0	0	0	0	0	0
I	HADH	0	0	0	2	0	0	0	0	0	0
I	HADHB	0	0	0	4	0	0	0	0	0	0
I	HARS2	1	0	0	1	2	0	0	0	0	0
I	HDAC2	0	0	0	5	0	0	0	0	0	0
I	HDGF	0	0	0	3	2	1	0	0	0	0
I	HDLBP	0	0	0	4	1	0	0	2	0	0
I	HEATR1	0	0	0	4	1	1	0	0	0	0
I	HEATR6	0	1	0	2	1	1	0	0	0	0
I	HELZ	0	1	0	4	3	2	0	0	0	0
I	HELZ2	7	0	0	7	1	5	0	0	0	0
I	HERC5	0	1	0	2	1	1	0	0	0	0
I	HIBADH	1	0	0	26	0	0	0	0	0	0
I	HIST1H1B	0	0	0	1	0	0	0	0	0	0
I	HIST1H1C	0	0	0	1	1	1	0	0	0	0
I	HIST1H1D	0	0	0	1	0	0	0	0	0	0
I	HIST1H1E	0	0	0	1	0	1	0	1	0	2
I	HIST1H4A	0	0	0	2	0	0	0	0	0	0
I	HIST1H4B	0	0	0	1	0	1	0	0	0	0
I	HIST1H4D	0	0	0	0	0	0	0	0	0	0
I	HIST1H4E	0	0	0	2	2	0	0	0	0	0
I	HIST1H4F	0	0	0	3	0	0	0	0	0	0
I	HIST1H4H	0	0	0	1	2	0	0	0	0	0
I	HIST1H4K	0	0	0	5	5	0	0	0	0	0
I	HIST1H4L	0	0	0	0	0	0	0	0	0	0
I	HIST2H4B	0	0	0	0	0	0	0	0	0	0
I	HLA-A	0	0	0	4	0	0	0	0	0	0
I	HLTF	0	0	0	3	2	0	0	0	0	0
I	HMGA1	0	0	0	4	1	0	0	0	0	0
I	HMGB1	3	0	0	12	2	0	0	0	0	0
I	HMGB2	0	0	0	4	0	1	0	0	0	0
I	HMGB3	0	0	0	7	0	0	0	1	0	0
I	HMGN2	0	2	0	3	1	0	0	0	0	0
I	HMGN5	0	0	0	3	0	0	0	0	0	0
I	HNRNPA0	0	0	0	1	3	0	0	0	0	0
I	HNRNPA1	0	0	0	6	1	0	0	0	0	0
I	HNRNPA1L2	1	0	0	1	2	0	0	0	0	0
I	HNRNPA2B1	2	0	0	2	2	1	0	0	0	0
I	HNRNPA3	0	1	0	9	2	0	0	0	0	0
I	HNRNPAB	0	0	0	0	0	0	0	0	0	0
I	HNRNPC	0	0	0	2	1	0	0	1	0	0
I	HNRNPCL1	0	2	0	0	0	2	0	0	0	0
I	HNRNPD	0	1	0	4	2	0	0	0	0	1
I	HNRNPDL	0	1	0	5	0	2	0	0	0	0
I	HNRNPF	0	0	0	1	0	1	0	0	0	0
I	HNRNPH1	1	1	0	4	0	2	0	0	0	0
I	HNRNPH2	0	0	0	6	0	1	0	0	0	0
I	HNRNPH3	0	1	0	4	1	1	0	0	0	0
I	HNRNPK	0	0	0	4	4	0	0	0	0	0
I	HNRNPL	1	0	0	3	1	1	0	2	0	0
I	HNRNPLL	0	0	0	3	0	0	0	0	0	0
I	HNRNPM	0	3	0	2	2	1	0	0	0	0
I	HNRNPR	0	1	0	3	1	0	0	1	0	0
I	HNRNPU	0	0	0	3	2	1	0	0	0	0
I	HNRNPUL1	0	0	0	4	4	1	0	0	0	0
I	HNRNPUL2	1	0	0	2	1	2	0	0	0	0
I	HOOK1	0	0	0	5	0	2	0	0	0	0
I	HOXB6	1	0	0	3	0	0	0	0	0	0
I	HSD17B10	0	0	0	2	0	0	0	0	0	0
I	HSP90AA1	0	1	0	0	1	2	0	0	0	0
I	HSP90AB1	0	0	0	5	2	0	0	0	0	0
I	HSP90B1	0	0	0	3	0	1	0	0	0	0
I	HSPA1A	0	0	0	0	1	0	0	0	0	0
I	HSPA1B	0	0	0	1	1	1	0	0	0	0
I	HSPA5	0	0	0	2	1	0	0	1	0	0
I	HSPA8	0	1	0	3	0	1	0	0	0	0
I	HSPA9	0	0	0	2	0	0	0	0	0	0
I	HSPB1	0	0	0	1	0	1	0	0	0	0
I	HSPD1	0	0	0	9	0	1	0	0	0	0
I	HSPE1	0	0	0	4	0	0	0	0	0	0
I	HTATSF1	0	0	0	6	0	2	0	0	0	0
I	HUWE1	0	0	0	3	0	4	0	0	0	0
I	IBA57	1	0	0	3	0	0	0	0	0	0
I	IDH1	0	0	0	6	0	0	0	0	0	0
I	IDH2	1	0	0	4	0	0	0	0	0	0
I	IFI16	0	0	0	1	0	2	0	0	0	0
I	IFIT2	0	2	0	0	0	0	0	1	0	0
I	IFIT5	0	2	0	1	0	0	0	0	0	0
I	IGF2BP1	0	0	0	1	0	0	0	0	0	0
I	IGF2BP2	0	0	0	2	1	0	0	0	0	0
I	IGF2BP3	1	0	0	1	0	0	0	0	0	0
I	ILF2	1	0	0	4	0	1	0	0	0	0
I	ILF3	0	3	0	3	1	1	0	0	0	0
I	IMMT	0	0	0	7	2	0	0	0	0	0
I	IMP3	0	0	0	3	0	0	0	0	0	0
I	IPO4	2	0	0	2	0	1	0	0	0	0
I	IPO5	1	0	0	19	0	0	0	0	0	0
I	IQCG	0	0	0	1	0	0	0	0	0	0
I	IREB2	0	0	0	3	2	1	0	0	0	0
I	ISG20L2	0	0	0	5	1	0	0	0	0	0
I	ISY1	0	0	0	5	1	0	0	0	0	0
I	JUN	0	0	0	1	1	0	0	0	0	0
I	KCTD12	0	0	0	1	0	0	0	0	0	0
I	KDM5A	0	0	0	4	0	1	0	0	0	0
I	KHDRBS1	0	1	0	2	1	1	0	2	0	0
I	KHDRBS3	4	0	0	7	1	1	0	0	0	0
I	KHSRP	0	3	0	2	3	1	0	0	0	0
I	KIAA0100	2	0	0	2	0	2	0	2	0	0
I	MARF1	0	0	0	5	0	3	0	2	0	0
I	KIAA1324	0	0	0	5	0	0	0	0	0	0
I	VIRMA	2	0	0	21	2	2	0	1	0	0
I	KIF1C	1	4	0	1	0	0	0	1	0	0
I	KMT2C	1	0	0	6	1	4	0	0	1	0
I	KNOP1	0	0	0	6	2	0	0	2	0	0
I	KPNA2	0	1	0	0	0	0	0	0	0	0
I	KPNB1	0	0	0	4	1	1	0	0	0	0
I	KRI1	0	3	0	1	0	0	0	0	0	0
I	KRR1	1	0	0	4	2	0	0	0	0	0
I	KRT18	0	0	0	3	0	0	0	0	0	1
I	KTN1	0	0	0	2	3	0	0	0	0	0
I	KYAT3	0	0	0	3	0	0	0	0	0	0
I	LAMA2	0	0	0	3	0	4	0	2	0	0
I	LARP1	0	0	0	3	1	0	0	0	0	0
I	LARP1B	0	1	0	2	2	1	0	0	0	0
I	LARP4	0	0	0	4	2	0	0	0	0	0
I	LARP4B	0	0	0	3	2	0	0	2	0	0
I	LARP7	0	0	0	4	3	1	0	2	0	0
I	LAS1L	0	0	0	4	0	0	0	0	0	0
I	LASP1	0	0	0	2	0	0	0	0	0	0
I	LBR	0	0	0	7	0	0	0	0	0	0
I	LDHA	0	0	0	2	0	0	0	0	0	0
I	LDHB	1	0	0	2	0	1	0	0	0	0
I	LEPR	0	0	0	1	1	0	0	0	0	0
I	LGALS1	1	1	0	1	0	0	0	0	0	0
I	LGALS3	0	1	0	2	0	1	0	0	0	0
I	LIMA1	0	0	0	3	0	1	0	1	0	0
I	LIN28B	0	0	0	0	0	0	0	0	0	0
I	LIN7C	0	1	0	2	0	0	0	0	0	0
I	LLPH	0	0	0	2	3	1	0	0	0	0
I	LMF2	0	0	0	3	0	2	0	0	0	0
I	LMNA	0	0	0	1	0	1	0	0	0	0
I	LRP1	1	0	0	3	0	5	0	1	0	0
I	LRPPRC	0	2	0	2	1	1	0	1	0	0
I	LRRC47	0	3	0	1	6	0	0	0	0	0
I	LRRC59	0	0	0	2	0	0	0	0	0	0
I	LSM1	3	0	0	12	2	0	0	0	0	0
I	LSM14A	0	0	0	5	2	0	0	0	0	0
I	LSM14B	7	0	0	34	0	0	0	0	0	0
I	LSM2	0	0	0	4	0	0	0	0	0	0
I	LSM3	0	0	0	2	0	0	0	0	0	0
I	LSM4	1	3	0	3	0	0	0	0	0	0
I	LSM6	0	0	0	3	1	0	0	0	0	0
I	LSM8	1	0	0	13	0	0	0	0	0	0
I	LTA4H	0	0	0	4	1	0	0	0	0	0
I	LUC7L	0	0	0	4	0	0	0	0	0	0
I	LUC7L2	0	0	0	7	1	0	0	0	0	0
I	LUC7L3	0	0	0	4	1	0	0	0	0	0
I	LYAR	0	0	0	4	0	0	0	1	0	0
I	MACF1	0	0	0	4	1	6	0	0	0	0
I	MAGOH	0	0	0	6	0	0	0	0	0	0
I	MAGOHB	0	0	0	2	0	1	0	0	0	0
I	MAK16	0	2	0	3	0	0	0	0	0	0
I	MANF	0	0	0	4	0	0	0	1	0	0
I	MAP1B	0	0	0	0	1	4	0	0	0	0
I	MAP2	0	0	0	0	0	3	0	2	0	0
I	MAP4	0	1	0	2	1	0	0	0	0	0
I	MAPRE1	8	0	0	35	0	0	0	0	0	0
I	MAPT	0	0	0	1	0	1	0	0	0	0
I	MARK2	0	0	0	1	1	1	0	3	0	0
I	MAT1A	0	0	0	2	0	1	0	1	0	0
I	MAT2A	0	0	0	2	0	1	0	1	0	0
I	MATR3	0	0	0	2	3	2	0	0	0	0
I	MAZ	1	0	0	4	1	0	0	1	0	0
I	MBNL1	0	0	0	2	0	2	0	0	0	0
I	MBNL2	0	0	0	11	2	0	0	0	0	0
I	MBNL3	0	0	0	4	0	0	0	0	0	0
I	MCAT	0	1	0	2	1	0	0	0	0	0
I	MCRIP2	0	0	0	5	0	1	0	0	0	0
I	MDC1	0	0	0	3	1	1	0	1	0	0
I	MDH1	0	0	0	1	0	0	0	0	0	0
I	MDH2	0	0	0	8	1	0	0	0	0	0
I	MECP2	0	0	0	2	1	1	0	1	0	0
I	MEPCE	0	0	0	9	1	0	0	1	0	0
I	METAP2	0	0	0	3	1	1	0	0	0	0
I	METTL16	1	5	0	3	2	0	0	0	0	0
I	METTL8	0	0	0	7	1	0	0	0	0	0
I	MEX3A	0	0	0	3	0	1	0	0	0	0
I	MEX3B	0	0	0	2	0	3	0	0	0	0
I	MEX3C	0	1	0	0	1	1	0	0	0	0
I	MEX3D	1	3	0	6	0	0	0	0	0	0
I	MFAP1	0	1	0	1	6	0	0	0	0	0
I	MGST1	0	0	0	6	0	0	0	0	0	0
I	MKI67	0	0	0	7	0	2	0	1	0	0
I	MKRN1	0	0	0	10	1	0	0	0	0	0
I	MKRN2	0	0	0	3	1	1	0	0	0	0
I	MKRN3	1	1	0	1	0	2	0	0	0	0
I	MMAA	0	0	0	2	1	0	0	0	0	0
I	MOV10	0	1	0	3	0	1	0	0	0	0
I	MPHOSPH10	0	0	0	5	2	0	0	0	0	0
I	MRM1	0	0	0	1	0	0	0	0	0	0
I	MRM3	1	1	0	4	5	0	0	0	0	0
I	MRPL1	0	2	0	1	0	0	0	0	0	0
I	MRPL10	0	0	0	5	1	0	0	0	0	0
I	MRPL11	0	0	0	3	0	0	0	0	0	0
I	MRPL13	3	0	0	16	0	0	0	0	0	0
I	MRPL14	0	0	0	5	0	0	0	0	0	0
I	MRPL15	4	0	0	18	0	0	0	1	0	0
I	MRPL16	0	0	0	5	0	1	0	0	0	0
I	MRPL19	0	0	0	5	2	0	0	2	0	0
I	MRPL2	0	0	0	3	0	2	0	0	0	0
I	MRPL20	1	2	0	5	1	0	0	0	0	0
I	MRPL21	0	0	0	0	0	0	0	0	0	0
I	MRPL22	0	0	0	4	0	0	0	0	0	0
I	MRPL24	0	0	0	4	0	0	0	0	0	0
I	MRPL27	0	0	0	5	0	0	0	0	0	0
I	MRPL28	0	0	0	4	0	0	0	0	0	1
I	MRPL3	0	0	0	2	0	1	0	0	0	0
I	MRPL32	0	0	0	6	0	0	0	0	0	0
I	MRPL34	1	3	0	4	0	0	0	0	0	0
I	MRPL37	0	0	0	2	0	1	0	0	0	0
I	MRPL39	0	0	0	2	0	0	0	0	0	0
I	MRPL4	0	3	0	4	1	0	0	0	0	0
I	MRPL40	0	0	0	4	0	0	0	0	0	0
I	MRPL41	1	0	0	4	0	0	0	0	0	0
I	MRPL42	0	0	0	2	0	0	0	0	0	0
I	MRPL43	0	2	0	3	1	0	0	0	0	0
I	MRPL44	0	0	0	3	0	1	0	0	0	0
I	MRPL45	0	0	0	6	0	0	0	1	0	0
I	MRPL51	0	0	0	4	0	0	0	0	0	0
I	MRPL54	0	3	0	5	0	0	0	1	0	0
I	MRPL57	2	0	0	13	0	1	0	0	0	0
I	MRPL9	0	0	0	4	0	0	0	0	0	0
I	MRPS10	0	0	0	2	2	0	0	0	0	0
I	MRPS11	0	0	0	1	1	0	0	0	0	0
I	MRPS12	1	0	0	5	0	0	0	0	0	0
I	MRPS14	0	0	0	3	0	0	0	0	0	0
I	MRPS15	0	1	0	1	1	0	0	0	0	0
I	MRPS18A	0	0	0	3	0	0	0	0	0	0
I	MRPS18C	0	1	0	1	0	0	0	0	0	0
I	MRPS21	0	0	0	4	0	0	0	0	0	0
I	MRPS23	0	0	0	2	0	0	0	0	0	0
I	MRPS24	0	0	0	7	0	0	0	0	0	0
I	MRPS26	0	0	0	13	0	0	0	0	0	0
I	MRPS28	4	0	0	14	0	0	0	0	0	0
I	MRPS30	0	0	0	1	0	0	0	1	0	0
I	MRPS31	1	1	0	20	1	0	0	2	0	0
I	MRPS35	1	0	0	4	0	0	0	0	0	0
I	MRPS5	0	0	0	5	1	0	0	1	0	0
I	MRPS7	1	0	0	5	0	0	0	0	0	0
I	MRPS9	0	0	0	5	0	0	0	0	0	0
I	MRTO4	0	1	0	2	0	0	0	0	0	0
I	MSI1	0	0	0	3	0	1	0	0	0	0
I	MSI2	0	1	0	1	0	0	0	1	0	0
I	MSN	0	0	0	2	1	0	0	0	0	0
I	MTCL1	0	0	0	0	1	3	0	0	0	0
I	MTDH	3	0	0	13	1	1	0	0	0	0
I	MTERF1	1	0	0	6	2	0	0	1	0	0
I	MTHFD1	0	0	0	1	2	0	0	0	0	0
I	MTHFSD	0	0	0	3	0	1	0	1	0	0
I	MTIF2	0	0	0	5	2	0	0	0	0	0
I	MTO1	0	1	0	3	0	1	0	1	0	0
I	MTPAP	0	0	0	2	3	1	0	0	0	0
I	MTRF1	1	1	0	11	1	0	0	0	0	0
I	MYBBP1A	0	4	0	2	0	2	0	0	0	0
I	MYEF2	0	0	0	3	1	0	0	0	0	0
I	MYH14	0	0	0	0	0	1	0	2	0	0
I	MYH9	0	0	0	2	0	3	0	0	0	0
I	MYO18A	0	0	0	0	2	1	0	1	0	0
I	MYO5A	0	0	0	0	1	6	0	0	0	0
I	NAA15	0	1	0	2	2	0	0	0	0	0
I	NAA50	0	0	0	3	0	0	0	0	0	0
I	NAF1	0	1	0	3	2	0	0	0	0	0
I	NAP1L1	1	1	0	4	3	0	0	0	0	0
I	NAP1L4	0	0	0	6	1	1	0	0	0	0
I	NARS	0	1	0	1	14	1	0	0	0	0
I	NAT10	0	0	0	2	1	1	0	0	0	0
I	NBPF10	0	0	0	3	0	2	0	0	0	0
I	NCBP1	0	0	0	4	3	0	0	0	0	0
I	NCBP2	0	0	0	4	0	0	0	0	0	0
I	NCBP3	0	2	0	3	11	0	0	0	0	0
I	NCL	0	0	0	8	0	1	0	0	0	0
I	NCOA5	9	0	0	38	1	1	0	1	0	0
I	NDRG1	5	0	0	4	1	1	0	0	0	0
I	NDRG2	0	0	0	2	0	0	0	0	0	0
I	NDRG4	0	0	0	2	0	0	0	0	0	0
I	NDUFS6	2	1	0	2	1	1	0	0	0	0
I	NDUFV3	0	0	0	1	1	0	0	0	0	0
I	NELFE	0	0	0	5	0	0	0	1	0	0
I	NFX1	0	0	0	3	1	1	0	0	0	0
I	NGDN	0	1	0	1	2	1	0	0	0	0
I	NGRN	1	0	0	1	3	0	0	0	0	0
I	NHP2	0	1	0	5	0	0	0	0	0	0
I	NIFK	0	0	0	4	2	0	0	1	0	0
I	NIP7	0	0	0	7	0	1	0	0	0	0
I	NKAP	0	0	0	7	0	1	0	0	0	0
I	NKRF	0	0	0	6	0	1	0	0	0	0
I	NKTR	0	0	0	5	2	0	0	1	0	0
I	NLRP11	0	1	0	6	0	2	0	0	0	0
I	NMD3	0	0	0	1	0	0	0	0	0	0
I	NME1	0	0	0	3	0	0	0	0	0	0
I	NMT1	0	0	0	5	1	0	0	0	0	0
I	NOA1	0	1	0	4	0	0	0	0	0	0
I	NOC2L	0	2	0	3	1	3	0	0	0	0
I	NOC3L	0	2	0	2	0	0	0	0	0	0
I	NOC4L	1	0	1	1	1	3	0	1	0	0
I	NOL10	0	0	0	7	2	1	0	0	0	0
I	NOL11	0	1	0	4	0	0	0	0	0	0
I	NOL12	1	1	0	3	0	0	0	0	0	0
I	NOL6	0	0	0	2	0	2	0	0	0	0
I	NOL7	0	0	0	2	2	0	0	0	0	0
I	NOL8	1	0	0	6	3	1	0	0	0	0
I	NOLC1	0	2	0	2	0	0	0	0	0	0
I	NOM1	1	0	0	8	0	0	0	0	0	0
I	NONO	0	0	0	7	0	0	0	0	0	0
I	NOP14	0	0	0	2	2	0	0	0	0	0
I	NOP16	0	0	0	3	0	0	0	0	0	0
I	NOP2	0	0	0	4	0	2	0	0	0	0
I	NOP56	0	0	0	11	1	0	0	0	0	0
I	NOP58	0	0	0	3	1	0	0	0	0	0
I	NOP9	2	0	0	2	0	0	0	0	0	0
I	NOSIP	1	0	0	3	0	1	0	0	0	0
I	NOVA1	0	0	0	0	0	0	0	1	0	0
I	NOVA2	0	0	0	2	0	1	0	0	0	0
I	NPM1	0	0	0	1	0	0	0	0	0	0
I	NPM3	0	2	0	2	0	0	0	0	0	0
I	NQO1	0	0	0	0	0	0	0	0	0	0
I	NSA2	0	0	0	5	0	0	0	0	0	0
I	NSF	0	0	0	2	0	1	0	0	0	0
I	NSFL1C	1	0	0	13	4	0	0	0	0	0
I	NSRP1	0	1	0	3	3	0	0	0	0	0
I	NSUN2	0	1	0	3	1	0	0	0	0	0
I	NSUN5	0	0	0	6	1	0	0	0	0	0
I	NTPCR	0	0	0	2	0	0	0	0	0	0
I	NUCKS1	0	0	0	4	2	0	0	0	0	0
I	NUDT16L1	0	0	0	3	0	0	0	0	0	0
I	NUDT21	0	0	0	11	2	0	0	0	0	0
I	NUFIP2	0	1	0	5	1	1	0	0	0	0
I	NUP42	1	0	0	13	0	0	0	1	0	0
I	NUSAP1	0	3	0	0	0	0	0	0	0	0
I	NVL	0	0	0	1	1	2	0	0	0	0
I	NXF1	1	0	0	1	3	1	0	0	0	0
I	OASL	0	1	0	1	0	0	0	0	0	0
I	OGN	0	0	0	2	2	0	0	0	0	0
I	OLA1	0	0	0	3	0	0	0	0	0	0
I	OTUD4	0	0	0	1	1	2	0	0	0	0
I	P2RX7	0	0	0	0	0	1	0	0	0	0
I	P4HB	0	1	0	3	0	0	0	0	0	0
I	PA2G4	2	0	0	1	0	0	0	0	0	0
I	PABPC1	3	0	0	22	1	1	0	1	0	0
I	PABPC1L	8	0	0	24	0	0	0	1	0	0
I	PABPC4	0	0	0	0	0	1	0	0	0	0
I	PABPC4L	0	0	0	1	0	2	0	0	0	0
I	PABPN1	0	1	0	1	0	0	0	1	0	0
I	PAFAH1B3	0	0	0	5	0	0	0	0	0	0
I	PAICS	0	1	0	3	1	1	0	0	0	0
I	PAIP1	0	0	0	8	2	0	0	0	0	0
I	TENT4B	0	0	0	9	1	0	0	0	0	0
I	PARK7	0	3	0	3	3	0	0	1	0	0
I	PARN	0	0	0	3	1	0	0	0	0	0
I	PARP1	0	0	0	5	0	1	0	0	0	0
I	PARP12	0	0	0	2	2	0	0	1	0	0
I	PATL1	0	0	0	3	0	0	0	0	0	0
I	PATZ1	0	0	0	3	0	1	0	0	0	0
I	PAWR	1	0	0	2	1	0	0	0	0	0
I	PC	0	1	0	0	1	2	0	0	0	0
I	PCBP1	0	0	0	4	1	4	0	0	0	0
I	PCBP2	1	0	0	4	1	1	0	0	0	0
I	PCBP3	0	0	0	1	0	1	0	0	0	0
I	PCBP4	0	0	0	1	0	1	0	0	0	0
I	PCDH20	0	0	0	7	0	6	0	1	0	0
I	PCDHGA9	1	0	1	1	0	0	0	0	0	0
I	PCNP	0	0	0	6	0	0	0	0	0	0
I	PCSK9	0	0	0	2	1	1	0	0	0	0
I	PDAP1	0	0	0	12	0	0	0	0	0	0
I	PDCD11	0	2	0	3	1	2	0	0	0	0
I	PDCD6IP	0	0	0	3	2	1	0	0	0	0
I	PDIA2	0	0	0	0	0	0	0	0	0	0
I	PDIA3	0	2	0	1	2	1	0	1	0	0
I	PDIA4	1	0	0	4	1	0	0	0	0	0
I	PDLIM5	0	0	0	0	0	0	0	0	0	0
I	PDS5A	0	2	0	4	2	0	0	0	0	0
I	PEBP1	0	0	0	1	1	0	0	0	0	0
I	PEF1	0	1	0	4	4	0	0	1	0	0
I	PEG10	2	0	0	0	0	0	0	0	0	0
I	PELP1	0	4	0	0	1	0	0	0	0	0
I	PES1	0	0	0	2	1	0	0	0	0	0
I	PFN1	1	4	0	2	0	0	0	0	0	0
I	PGRMC1	0	0	0	5	0	1	0	0	0	0
I	PHF10	0	0	0	1	2	0	0	0	0	0
I	PHF3	0	0	0	5	2	0	0	2	0	0
I	PHF5A	0	2	0	5	0	0	0	0	0	0
I	PHF6	0	0	0	4	2	0	0	0	0	0
I	PHGDH	1	0	0	3	0	0	0	0	0	0
I	PIN4	0	0	0	6	0	0	0	1	0	0
I	PKM	0	0	0	0	1	0	0	0	0	0
I	PKN2	0	0	0	2	2	1	0	2	0	0
I	PLA2G1B	0	0	0	0	0	0	0	0	0	0
I	PLEC	5	0	0	2	1	4	0	0	0	0
I	PMS1	0	0	0	7	1	0	0	0	0	0
I	PNISR	0	0	0	3	0	0	0	0	0	0
I	PNN	0	1	0	1	0	0	0	0	0	0
I	PNO1	0	0	0	3	0	0	0	0	0	0
I	PNPT1	0	0	0	6	0	2	0	0	0	0
I	POLDIP3	0	1	0	0	6	0	0	0	0	0
I	POLR2A	1	3	0	2	1	2	0	1	0	0
I	POLR2B	0	1	0	4	2	4	0	0	0	0
I	POLRMT	1	3	0	4	0	0	0	0	0	0
I	POP1	3	0	0	16	0	1	0	0	0	0
I	POP7	0	0	0	9	2	2	0	0	0	0
I	POU5F1	0	0	0	4	0	1	0	0	0	0
I	PPAN	0	3	0	4	0	0	0	0	0	0
I	PPHLN1	0	0	0	2	2	0	0	0	0	0
I	PPIA	0	0	0	14	0	0	0	0	0	0
I	PPIB	0	1	0	3	1	0	0	1	0	0
I	PPID	0	1	0	1	1	0	0	0	0	0
I	PPIE	0	0	0	4	1	0	0	0	0	0
I	PPIF	0	0	0	1	0	0	0	0	0	0
I	PPIG	0	0	0	6	3	0	0	0	0	0
I	PPIL4	0	2	0	4	2	1	0	0	0	0
I	PPP1CC	0	0	0	3	1	0	0	0	0	0
I	PPP1R10	0	0	0	2	1	1	0	0	0	0
I	PPRC1	0	2	0	1	2	1	0	1	0	0
I	PRDX1	0	1	0	2	1	0	0	0	0	0
I	PRDX3	0	0	0	1	0	0	0	0	0	0
I	PRKAR2A	0	1	0	6	0	0	0	0	0	0
I	PRKDC	3	0	0	14	0	0	0	4	0	0
I	PRKRA	2	1	0	6	1	0	0	0	0	0
I	PRMT1	1	0	0	5	0	0	0	0	0	0
I	PRPF3	0	0	0	3	0	0	0	1	0	0
I	PRPF31	1	0	0	5	1	1	0	0	0	0
I	PRPF38A	1	0	0	1	1	1	0	0	0	0
I	PRPF38B	0	0	0	1	2	1	0	0	0	0
I	PRPF40A	0	0	0	7	0	1	0	0	0	0
I	PRPF4B	0	0	0	5	4	0	0	1	0	0
I	PRPF6	7	0	0	23	1	1	0	0	0	0
I	PRPF8	1	4	0	5	4	3	0	2	0	0
I	PRR3	0	0	0	2	0	0	0	0	0	0
I	PRRC2A	0	0	0	3	1	2	0	1	0	0
I	PRRC2B	0	0	0	2	0	2	0	0	0	0
I	PRRC2C	0	0	0	3	0	0	0	0	0	0
I	PSIP1	0	0	0	5	2	0	0	0	0	0
I	PSMA4	0	0	0	1	0	0	0	0	0	0
I	PSMB1	0	0	0	2	0	0	0	0	0	0
I	PSMC1	0	0	0	2	2	1	0	0	0	0
I	PSMC2	0	0	0	11	0	1	0	0	0	0
I	PSMD4	1	0	0	2	0	0	0	0	0	0
I	PSPC1	2	0	0	2	2	4	0	0	0	0
I	PTBP1	1	3	0	3	1	0	0	0	0	0
I	PTBP2	0	0	0	1	0	1	0	0	0	0
I	PTBP3	0	0	0	6	0	1	0	0	0	0
I	PTCD1	0	0	0	8	0	2	0	0	0	0
I	PTCD2	0	0	0	0	0	0	0	0	0	0
I	PTCD3	0	0	0	7	1	0	0	0	0	0
I	PTDSS1	3	0	0	25	0	0	0	0	0	0
I	PTMA	0	0	0	3	0	0	0	0	0	0
I	PTPN1	7	0	0	25	1	0	0	0	0	0
I	PTPN12	0	0	0	2	1	0	0	0	0	0
I	CAVIN1	0	0	0	1	0	1	0	0	0	0
I	PTRH1	1	0	0	5	0	0	0	0	0	0
I	PUF60	5	0	0	14	0	2	0	0	0	0
I	PUM1	0	4	0	2	1	0	0	1	0	0
I	PUM2	0	0	0	10	1	1	0	0	0	0
I	PUM3	0	0	0	1	0	0	0	0	0	0
I	PURA	0	0	0	0	0	1	0	0	0	0
I	PURB	0	0	0	9	1	0	0	0	0	0
I	PURG	0	2	0	0	0	3	0	0	0	0
I	PUS1	1	0	0	3	0	1	0	0	0	0
I	PUS7	0	1	0	17	0	1	0	0	0	0
I	PWP2	0	0	0	4	1	0	0	0	0	0
I	PYM1	0	0	0	4	0	0	0	0	0	0
I	QKI	0	0	0	1	3	0	0	1	0	0
I	R3HDM1	0	0	0	8	0	2	0	0	0	0
I	R3HDM2	0	0	0	1	1	2	0	0	0	0
I	RACK1	0	0	0	5	0	1	0	0	0	1
I	RALY	8	0	0	31	0	0	0	0	0	0
I	RALYL	4	0	0	1	0	3	0	0	0	0
I	RAN	1	0	0	2	0	2	0	0	0	0
I	RANBP2	0	0	0	4	0	4	0	1	0	0
I	RARS2	0	0	0	1	1	1	0	0	0	0
I	RAVER1	0	3	0	5	2	1	0	1	0	0
I	RAVER2	0	0	0	1	0	1	0	0	0	0
I	RBBP5	0	0	0	4	4	0	0	0	0	0
I	RBBP6	0	0	0	3	2	1	0	0	0	0
I	RBFOX2	0	0	0	1	0	0	0	0	0	0
I	RBM10	0	0	0	2	4	0	0	0	2	0
I	RBM12	9	0	0	4	1	0	0	0	0	0
I	RBM12B	4	0	0	7	1	1	0	0	0	0
I	RBM14	0	0	0	3	1	1	0	1	0	0
I	RBM14-RBM4	0	0	0	0	0	0	0	0	0	0
I	RBM15	0	0	0	2	0	1	0	0	0	0
I	RBM15B	0	1	0	3	0	0	0	0	0	0
I	RBM19	0	0	0	5	0	1	0	1	0	0
I	RBM20	0	0	0	0	0	1	0	0	0	0
I	RBM22	0	0	0	1	2	0	0	0	0	0
I	RBM23	0	1	0	3	4	1	0	0	0	0
I	RBM24	0	0	0	1	0	0	0	1	0	0
I	RBM25	0	2	0	3	2	0	0	0	0	0
I	RBM26	0	0	0	14	2	1	0	1	0	0
I	RBM27	0	0	0	2	0	0	0	0	0	0
I	RBM28	0	0	0	9	1	1	0	0	0	0
I	RBM3	0	0	0	8	0	0	0	0	0	0
I	RBM33	2	0	0	6	1	1	0	0	0	1
I	RBM34	0	0	0	2	2	1	0	0	0	0
I	RBM38	8	0	0	7	1	0	0	0	0	0
I	RBM39	9	0	0	32	0	0	0	1	0	0
I	RBM4	0	0	0	1	0	1	0	0	0	0
I	RBM42	1	0	0	3	2	0	0	0	0	0
I	RBM45	0	1	0	3	0	1	0	0	0	0
I	RBM47	0	1	0	2	0	1	0	0	0	0
I	RBM4B	0	0	0	2	0	1	0	0	0	0
I	RBM5	0	0	0	6	1	1	0	1	0	0
I	RBM6	0	0	0	3	0	0	0	0	0	0
I	RBM7	0	0	0	3	0	0	0	0	0	0
I	RBM8A	0	0	0	3	1	0	0	0	0	0
I	RBMS1	0	0	0	3	3	0	0	0	0	0
I	RBMS2	0	0	0	3	0	1	0	0	0	0
I	RBMS3	0	0	0	1	0	1	0	0	0	0
I	RBMX	0	0	0	4	1	0	0	0	0	0
I	RBMX2	0	0	0	5	0	2	0	0	0	0
I	RBMXL1	0	0	0	3	2	1	0	0	0	0
I	RBPMS	0	2	0	2	1	0	0	0	0	0
I	RC3H1	0	0	0	4	1	1	0	0	0	0
I	RC3H2	0	0	0	3	0	0	0	0	0	1
I	RCC1L	0	0	0	10	1	0	0	0	0	0
I	RCC2	0	1	0	0	0	1	0	0	0	0
I	RDX	0	1	0	1	0	1	0	1	0	0
I	REPIN1	1	0	0	13	0	0	0	0	0	0
I	REXO4	0	0	0	3	0	1	0	0	0	0
I	RIDA	2	0	0	18	0	0	0	0	0	0
I	RIF1	0	0	0	9	2	1	0	0	0	0
I	RIMS1	0	0	0	3	0	2	0	2	0	0
I	RNF10	0	0	0	5	2	2	0	0	0	0
I	RNH1	1	1	0	2	1	0	0	0	0	0
I	RNPS1	0	0	0	6	1	0	0	1	0	0
I	ROCK2	0	0	0	4	0	0	0	0	0	0
I	ROR2	1	0	0	5	2	1	0	1	0	0
I	RP9	1	0	0	14	0	0	0	0	0	0
I	RPF1	0	0	0	1	2	0	0	0	0	0
I	RPF2	0	1	0	4	2	0	0	0	0	0
I	RPGR	0	0	0	10	0	1	0	0	0	0
I	RPL10	0	0	0	6	0	0	0	0	0	0
I	RPL10A	0	0	0	6	0	0	0	0	0	0
I	RPL11	0	1	0	3	1	0	0	0	0	0
I	RPL12	0	0	0	7	0	0	0	0	0	0
I	RPL13	0	0	0	4	1	0	0	0	0	0
I	RPL13A	1	0	0	8	0	0	0	0	0	0
I	RPL14	0	0	0	5	0	0	0	0	0	0
I	RPL15	0	0	0	5	0	0	0	0	0	0
I	RPL17	0	1	0	3	0	1	0	0	0	0
I	RPL17-C18orf32	0	1	0	0	0	0	0	0	0	0
I	RPL18	1	0	0	8	0	0	0	0	0	0
I	RPL18A	1	3	0	7	0	0	0	0	0	0
I	RPL19	0	0	0	7	0	0	0	0	0	0
I	RPL21	5	0	0	11	0	0	0	0	0	0
I	RPL22	0	3	0	3	1	0	0	2	0	0
I	RPL23	0	0	0	2	0	0	0	0	0	0
I	RPL23A	2	0	0	4	0	0	0	0	0	0
I	RPL24	0	0	0	0	0	0	0	0	0	0
I	RPL26	0	3	0	3	1	0	0	0	0	0
I	RPL27	0	0	0	5	0	0	0	0	0	0
I	RPL27A	0	0	0	4	0	0	0	0	0	0
I	RPL28	0	0	0	6	1	0	0	0	0	0
I	RPL29	0	0	0	4	0	0	0	0	0	1
I	RPL3	0	1	0	6	1	0	0	0	0	0
I	RPL30	3	0	0	17	0	0	0	0	0	0
I	RPL31	0	0	0	4	0	0	0	0	0	0
I	RPL32	0	0	0	2	0	0	0	0	0	0
I	RPL35	0	0	0	5	0	0	0	0	0	0
I	RPL35A	0	0	0	4	0	0	0	0	0	0
I	RPL36	0	3	0	6	0	0	0	0	0	0
I	RPL36A	0	0	0	4	0	0	0	0	0	0
I	RPL37	0	0	0	6	1	0	0	0	0	0
I	RPL37A	0	0	0	8	0	0	0	0	0	0
I	RPL38	0	0	0	3	0	0	0	0	0	0
I	RPL4	0	0	0	3	2	1	0	0	0	0
I	RPL5	0	1	0	5	0	1	0	0	0	0
I	RPL6	0	0	0	7	2	0	0	0	0	0
I	RPL7	4	0	0	15	0	0	0	0	0	0
I	RPL7A	0	0	0	9	0	1	0	0	0	0
I	RPL7L1	0	0	0	4	1	1	0	0	0	0
I	RPL8	5	0	0	13	0	0	0	0	0	0
I	RPLP0	0	0	0	7	0	1	0	0	0	0
I	RPLP2	1	1	0	4	0	0	0	0	0	0
I	RPN1	0	0	0	5	0	0	0	0	0	0
I	RPP25	0	0	0	2	2	0	0	0	0	0
I	RPP25L	0	0	0	2	0	0	0	0	0	0
I	RPP30	0	2	0	1	0	0	0	0	0	0
I	RPRD1B	7	0	0	39	0	0	0	0	0	0
I	RPRD2	1	0	0	5	1	1	0	1	0	0
I	RPS10	0	0	0	5	0	0	0	0	0	0
I	RPS11	1	0	0	6	0	0	0	0	0	0
I	RPS12	0	0	0	6	0	0	0	0	0	0
I	RPS13	0	0	0	3	0	0	0	0	0	0
I	RPS14	0	0	0	4	0	0	0	0	0	0
I	RPS15	1	3	0	6	0	0	0	0	0	0
I	RPS15A	0	0	0	3	1	0	0	0	0	0
I	RPS16	0	0	0	7	0	0	0	1	0	0
I	RPS17	0	0	0	4	1	0	0	0	0	0
I	RPS18	0	0	0	5	0	0	0	0	0	0
I	RPS19	0	0	0	7	0	0	0	0	0	0
I	RPS19BP1	0	1	0	3	0	0	0	0	0	0
I	RPS2	0	0	0	5	0	0	0	0	0	0
I	RPS20	4	0	0	14	0	0	0	0	0	0
I	RPS21	7	0	0	9	0	0	0	0	0	0
I	RPS23	0	0	0	3	0	1	0	0	0	0
I	RPS24	0	0	0	1	1	1	0	0	0	0
I	RPS25	1	0	0	3	2	0	0	0	0	0
I	RPS26	1	0	0	6	0	1	0	0	0	0
I	RPS27	1	1	0	7	0	0	0	0	0	0
I	RPS27A	0	0	0	7	0	0	0	0	0	0
I	RPS27L	0	0	0	6	0	0	0	0	0	0
I	RPS28	0	3	0	6	0	0	0	0	0	0
I	RPS3	0	0	0	5	0	0	0	0	0	0
I	RPS3A	0	2	0	4	0	0	0	0	0	0
I	RPS4X	0	0	0	4	0	0	0	0	0	0
I	RPS5	0	0	0	8	0	0	0	0	0	0
I	RPS6	0	2	0	5	0	0	0	0	0	0
I	RPS7	1	0	0	2	1	1	0	0	0	0
I	RPS8	0	0	0	4	0	0	0	0	0	0
I	RPS9	1	0	0	6	0	0	0	0	0	0
I	RPSA	0	0	0	5	0	0	0	0	0	0
I	RPUSD2	0	3	0	4	1	1	0	0	0	0
I	RPUSD3	0	0	0	4	2	2	0	0	0	0
I	RPUSD4	0	0	0	3	1	1	0	0	0	0
I	RRBP1	3	1	0	8	0	2	0	1	0	0
I	RRP1	0	0	0	3	1	0	0	0	0	0
I	RRP12	0	2	0	4	0	0	0	1	0	0
I	RRP15	0	0	0	4	2	2	0	0	0	0
I	RRP1B	0	0	0	4	0	2	0	0	0	0
I	RRP36	0	0	0	3	1	1	0	0	0	0
I	RRP7A	0	1	0	3	0	0	0	0	0	0
I	RRP8	0	0	0	1	1	0	0	0	0	0
I	RRP9	0	0	0	4	0	1	0	0	0	0
I	RRS1	4	0	0	15	0	1	0	0	0	1
I	RSL1D1	0	0	0	5	0	0	0	0	0	0
I	RSL24D1	0	0	0	1	0	0	0	0	0	0
I	RSRC2	0	0	0	2	2	0	0	0	0	0
I	RTCA	0	0	0	4	1	0	0	0	0	0
I	RTCB	0	0	0	1	0	0	0	1	0	0
I	RTF1	0	3	0	1	10	2	0	0	0	0
I	RTN4	0	0	0	2	0	0	0	1	0	0
I	RWDD4	1	1	0	1	1	0	0	0	0	0
I	S100A16	1	0	0	2	0	0	0	0	0	0
I	S100A4	1	0	0	2	0	0	0	0	0	0
I	S100A9	0	0	0	0	0	1	0	0	0	0
I	SAFB	0	3	0	0	0	2	0	0	0	0
I	SAFB2	0	3	0	0	3	2	0	1	0	0
I	SAMD4A	0	0	0	2	0	0	0	0	0	0
I	SAMD4B	0	0	0	1	2	0	0	0	0	0
I	SAMSN1	0	0	0	1	1	2	0	0	0	0
I	SAP18	2	0	0	18	0	0	0	0	0	0
I	SAP30BP	1	0	0	2	1	1	0	0	0	0
I	SARNP	1	0	0	4	1	1	0	0	0	0
I	SARS	0	0	0	3	1	0	0	0	0	0
I	SARS2	1	0	0	7	0	1	0	0	0	0
I	SART1	0	0	0	1	1	1	0	0	0	0
I	SART3	0	0	0	2	1	1	0	0	0	0
I	SBDS	1	0	0	8	1	0	0	0	0	0
I	SCAF11	0	0	0	6	2	1	0	2	0	0
I	SCAF4	0	1	0	1	1	2	0	0	0	0
I	SCAF8	0	0	0	1	2	1	0	0	0	0
I	SCAMP2	0	0	0	0	2	0	0	0	0	0
I	SCAMP3	2	0	0	6	2	0	0	0	0	0
I	SCG3	0	0	0	0	0	0	0	0	0	0
I	SDAD1	0	2	0	4	2	0	0	0	0	0
I	SEC23IP	0	0	0	0	3	0	0	0	0	0
I	SEC31A	0	1	0	2	2	0	0	2	0	0
I	SEC61A1	0	0	0	2	2	1	0	0	0	0
I	SEC61B	0	0	0	4	0	0	0	0	0	0
I	SEC62	0	0	0	2	2	0	0	0	0	0
I	SEC63	0	0	0	2	4	0	0	0	0	0
I	SECISBP2	1	0	0	4	0	0	0	0	0	0
I	SECISBP2L	0	0	0	3	1	0	0	0	0	0
I	SELENOH	0	0	0	5	0	0	0	0	0	0
I	Septin11	0	1	0	1	3	2	0	0	0	0
I	Septin7	0	0	0	6	2	0	0	0	0	0
I	SERBP1	0	0	0	5	1	0	0	0	0	0
I	SERPINH1	0	0	0	1	0	0	0	0	0	0
I	SF1	0	0	0	2	2	2	0	0	0	0
I	SF3A1	0	0	0	2	1	2	0	0	0	0
I	SF3A2	0	3	0	2	2	1	0	0	0	0
I	SF3A3	0	0	0	2	0	0	0	0	0	0
I	SF3B1	0	0	0	5	3	2	0	0	0	0
I	SF3B2	0	0	0	0	4	2	0	0	0	0
I	SF3B4	0	0	0	1	2	1	0	1	0	0
I	SF3B6	0	0	0	7	0	0	0	0	0	0
I	SFPQ	0	2	0	1	0	0	0	0	0	0
I	MTREX	0	1	1	3	2	3	0	0	0	0
I	SLBP	0	0	0	1	0	0	0	0	0	0
I	SLC16A3	0	1	0	1	1	1	0	0	0	0
I	SLC25A11	1	4	0	1	1	1	0	0	0	0
I	SLC25A48	0	0	0	3	0	0	0	0	0	1
I	SLC25A5	0	0	0	2	0	0	0	0	0	0
I	SLC3A2	1	0	0	3	1	1	0	0	0	0
I	SLIRP	0	1	0	3	0	0	0	0	0	0
I	SLTM	0	0	0	2	1	1	0	2	0	0
I	SMC1A	0	0	0	5	1	0	0	0	0	0
I	SMG1	0	1	0	4	4	5	0	1	0	0
I	SMNDC1	0	0	0	0	1	0	0	0	0	0
I	SND1	1	0	0	8	0	1	0	0	0	0
I	SNIP1	0	0	0	2	3	1	0	0	0	0
I	SNRNP200	0	0	0	6	1	2	0	0	0	0
I	SNRNP40	0	2	0	2	1	0	0	0	0	0
I	SNRNP70	1	0	0	3	2	2	0	0	0	0
I	SNRPA	0	0	0	2	0	0	0	0	0	0
I	SNRPA1	0	0	0	5	0	0	0	0	0	0
I	SNRPB	0	0	0	13	0	0	0	0	0	0
I	SNRPC	0	0	0	3	0	0	0	0	0	0
I	SNRPD1	0	2	0	1	2	0	0	0	0	0
I	SNRPD2	1	0	0	9	0	0	0	0	0	0
I	SNRPD3	0	0	0	0	1	0	0	0	0	0
I	SNRPF	0	0	0	3	0	0	0	0	0	0
I	SNRPG	0	0	0	5	1	0	0	0	0	0
I	SNTB1	4	0	0	6	0	0	0	0	0	0
I	SNTB2	0	0	0	4	0	1	0	0	0	0
I	SNU13	0	0	0	3	0	0	0	0	0	0
I	SNW1	0	1	0	0	7	2	0	1	0	0
I	SON	1	1	0	1	2	4	0	0	0	0
I	SORBS1	0	3	0	0	0	1	0	0	0	0
I	SORBS2	1	1	0	1	0	2	0	0	0	0
I	SPAG9	0	0	0	3	1	2	0	0	0	0
I	SPATS2	0	0	0	4	1	1	0	0	0	0
I	SPATS2L	0	0	0	4	1	0	0	0	0	0
I	SPEN	0	0	0	3	2	2	0	0	3	0
I	SPOUT1	0	0	0	6	0	2	0	1	0	0
I	SPTAN1	1	0	0	2	1	3	0	0	0	0
I	SPTBN1	1	1	0	7	0	3	0	0	0	0
I	SPTBN5	0	3	0	0	0	1	0	1	0	1
I	SRBD1	0	2	0	5	1	1	0	0	0	0
I	SREK1	0	2	0	3	2	1	0	0	0	0
I	SRFBP1	0	2	0	1	1	0	0	0	0	0
I	SRP14	0	3	0	1	3	0	0	0	0	0
I	SRP19	0	3	0	0	2	0	0	0	0	0
I	SRP54	0	2	0	0	5	0	0	0	0	0
I	SRP68	1	0	0	0	3	2	0	0	0	0
I	SRP72	0	1	0	1	2	0	0	0	0	0
I	SRPK1	0	0	0	5	0	0	0	0	0	0
I	SRPK2	0	1	0	7	2	1	0	0	0	0
I	SRPRA	0	0	0	3	3	1	0	0	0	0
I	SRPRB	0	0	0	1	0	0	0	0	0	0
I	SRRM1	0	2	0	0	3	0	0	0	0	0
I	SRRM2	0	0	0	3	2	6	0	0	0	0
I	SRRT	0	0	0	0	1	2	0	2	0	0
I	SRSF1	0	0	0	4	0	1	0	0	0	0
I	SRSF10	0	1	0	0	0	0	0	0	0	0
I	SRSF11	0	1	0	3	0	0	0	0	0	0
I	SRSF12	0	0	0	0	0	1	0	0	0	0
I	SRSF2	1	0	0	4	0	0	0	0	0	0
I	SRSF3	0	0	0	2	0	0	0	0	0	0
I	SRSF4	0	2	0	2	10	2	0	0	0	1
I	SRSF5	0	2	0	4	1	0	0	0	0	0
I	SRSF6	8	0	0	11	0	1	0	2	0	0
I	SRSF7	0	1	0	5	0	0	0	0	0	0
I	SRSF8	1	0	0	6	1	0	0	0	0	0
I	SRSF9	0	0	0	6	0	0	0	0	0	0
I	SSB	0	0	0	6	2	0	0	0	0	0
I	SSBP1	2	0	0	8	0	0	0	0	0	0
I	SSR1	0	0	0	1	1	0	0	0	0	0
I	SSRP1	0	0	0	2	1	3	0	0	0	0
I	ST13	0	2	0	6	3	0	0	0	0	0
I	STAU1	6	0	0	43	1	0	0	0	0	0
I	STAU2	4	0	0	15	0	1	0	1	0	0
I	STIP1	0	0	0	1	0	4	0	0	0	0
I	STK10	0	0	0	2	1	3	0	0	0	1
I	STRAP	0	0	0	2	0	1	0	0	0	0
I	STRBP	0	0	0	4	2	0	0	0	0	0
I	STX18	0	0	0	1	2	0	0	0	0	0
I	STX7	0	0	0	4	0	0	0	0	0	0
I	STXBP1	1	0	0	2	2	0	0	0	0	0
I	SUB1	0	0	0	1	1	0	0	0	0	0
I	SUCLG1	0	0	0	2	0	0	0	0	0	0
I	SUCO	0	0	0	4	0	1	0	0	0	0
I	SUGP1	0	3	0	2	3	1	0	0	0	0
I	SUGP2	0	3	0	3	2	1	0	0	0	0
I	SUMO1	0	0	0	2	3	0	0	0	0	0
I	SUMO2	1	0	0	2	1	0	0	0	0	0
I	SUPT16H	0	0	0	3	4	1	0	0	0	0
I	SUPT5H	0	0	0	1	3	2	0	0	0	0
I	SUPT6H	2	0	0	2	0	2	0	0	0	0
I	SUPV3L1	0	0	0	1	0	0	0	0	0	0
I	SURF6	0	0	0	2	0	0	0	0	0	0
I	SYF2	0	3	0	0	3	0	0	0	0	0
I	SYNCRIP	0	0	0	5	2	0	0	1	0	0
I	SYNE1	0	0	0	1	0	14	0	1	0	0
I	SYNE2	0	1	0	3	1	1	0	1	0	0
I	TACO1	0	0	0	2	2	0	0	0	0	0
I	TAF15	0	0	0	3	1	0	0	0	0	0
I	TAGLN	0	0	0	0	1	0	0	0	0	0
I	TAGLN2	0	0	0	5	0	0	0	0	0	0
I	TARDBP	0	1	0	1	2	0	0	0	0	0
I	TARS	0	0	0	5	1	0	0	0	0	0
I	TBCA	0	0	0	1	2	0	0	0	0	0
I	TBL2	0	0	0	8	0	1	0	0	0	0
I	TBL3	0	0	0	3	1	1	0	0	0	0
I	TBRG4	0	0	0	9	0	2	0	1	0	0
I	TCEA1	4	0	0	14	0	0	0	0	0	0
I	ELOA	0	1	0	1	8	1	0	1	0	0
I	TCERG1	0	0	0	0	0	2	0	1	0	0
I	TCF20	0	1	0	2	0	1	0	3	0	0
I	TCOF1	0	0	0	2	3	1	0	0	0	0
I	TCP1	0	0	0	2	0	1	0	0	0	0
I	TDRD3	0	0	0	10	2	4	0	0	0	0
I	TECR	0	3	0	2	1	1	0	0	0	0
I	TEFM	0	1	0	2	0	0	0	0	0	0
I	TES	1	0	0	8	0	1	0	0	0	0
I	TFAM	0	0	0	2	0	0	0	0	0	0
I	TFB1M	0	0	0	2	0	0	0	0	0	0
I	TFB2M	0	0	0	3	0	0	0	0	0	0
I	TFRC	0	0	0	0	0	1	0	0	0	0
I	THRAP3	0	1	0	4	2	1	0	0	0	0
I	THUMPD1	0	0	0	6	2	0	0	0	0	0
I	TIA1	0	0	0	5	1	0	0	0	0	0
I	TIAL1	0	0	0	0	1	1	0	0	0	0
I	TKT	0	0	0	3	0	0	0	1	0	0
I	TLN1	1	0	0	1	2	2	0	0	0	0
I	TMA16	0	1	0	3	2	0	0	0	0	0
I	TMA7	0	0	0	3	0	0	0	0	0	0
I	TMED10	0	0	0	3	3	0	0	0	0	0
I	TMEM214	0	0	0	0	0	1	0	0	0	0
I	TMEM263	0	0	0	1	0	0	0	0	0	0
I	TMPO	1	0	0	3	0	0	0	0	0	0
I	TMSB4X	0	0	0	0	0	0	0	0	0	0
I	TNKS1BP1	0	0	0	2	1	3	0	0	0	0
I	TNPO1	0	0	0	1	2	1	0	0	0	0
I	TNRC6A	0	0	0	2	3	1	0	0	0	0
I	TNRC6B	0	2	0	4	0	3	0	6	0	0
I	TNS1	0	0	0	0	1	4	0	2	0	0
I	TOP1	7	0	0	20	2	1	0	0	1	0
I	TOP2A	0	0	0	2	0	0	0	0	0	0
I	TOP3B	0	0	0	5	0	1	0	0	0	0
I	TPD52L2	7	0	0	30	0	0	0	0	0	0
I	TPR	0	0	0	2	1	0	0	1	0	0
I	TPT1	1	1	0	7	1	0	0	0	0	0
I	TPX2	8	0	0	27	0	0	0	1	0	0
I	TRA2A	1	0	0	4	0	0	0	0	0	0
I	TRA2B	0	0	0	1	0	0	0	0	0	0
I	TRAP1	0	0	0	4	0	2	0	1	0	0
I	TRIM25	0	0	0	2	0	1	0	0	0	0
I	TRIM28	2	0	0	3	0	1	0	1	0	0
I	TRIM56	0	0	0	5	2	1	0	0	0	0
I	TRIM71	0	0	0	1	0	0	0	0	0	0
I	TRIP6	0	0	0	4	0	0	0	0	0	0
I	TRMT1	0	3	0	5	0	1	0	0	0	0
I	TRMT10A	0	0	0	1	0	0	0	0	0	0
I	TRMT10C	0	0	0	1	0	0	0	0	0	0
I	TRMT1L	0	0	0	8	2	0	0	0	0	0
I	TRMT2A	0	0	0	3	1	0	0	0	0	0
I	TRMT6	0	0	0	17	0	0	0	1	0	0
I	TRNAU1AP	0	3	0	1	0	1	0	0	0	0
I	TRUB1	0	0	0	6	0	0	0	0	0	0
I	TRUB2	1	0	0	4	1	1	0	0	0	0
I	TSFM	1	0	0	5	0	0	0	0	0	0
I	TSNAX	0	1	0	2	0	0	0	0	0	0
I	TSR1	1	4	0	3	5	1	0	0	0	0
I	TUFM	1	0	0	7	1	1	0	0	0	1
I	TWF2	0	1	0	3	0	0	0	0	0	0
I	TXN	0	0	0	5	0	0	0	0	0	0
I	TXNDC5	0	0	0	3	0	2	0	0	0	0
I	U2AF1	0	0	0	1	1	0	0	0	0	0
I	U2AF2	0	0	0	3	2	0	0	0	0	0
I	U2SURP	0	0	0	2	2	1	0	1	0	0
I	UBA1	0	0	0	3	1	0	0	0	0	0
I	UBAP2	0	1	0	3	1	0	0	1	0	0
I	UBAP2L	0	1	0	1	1	1	0	0	0	0
I	UBC	1	0	0	0	0	0	0	0	0	0
I	UBE2I	0	0	0	9	0	0	0	0	0	0
I	UBE2L3	0	0	0	2	3	0	0	0	0	0
I	UBE2M	2	0	0	4	1	0	0	0	0	0
I	UBE2N	0	0	0	4	0	1	0	0	0	0
I	UBE2O	1	0	0	1	1	1	0	1	0	0
I	UBFD1	0	0	0	3	1	0	0	0	0	0
I	UBQLN1	0	0	0	3	4	1	0	0	0	0
I	UBTF	0	0	0	2	3	0	0	0	0	0
I	UCHL5	0	0	0	2	0	0	0	1	0	0
I	UNK	1	0	0	6	2	1	0	0	0	0
I	UPF1	0	3	0	3	1	1	0	0	0	0
I	UPF3B	0	0	0	8	0	0	0	0	0	0
I	URB1	0	0	0	5	2	4	0	1	0	0
I	URB2	0	0	0	4	2	1	0	0	0	0
I	USO1	0	2	0	3	2	0	0	0	0	0
I	USP10	0	0	0	5	1	0	0	0	0	0
I	USP36	0	0	0	5	0	2	0	0	0	0
I	USP42	0	0	0	16	1	0	0	0	0	0
I	UTP11	0	0	0	0	3	0	0	0	0	0
I	UTP14A	0	0	0	9	0	0	0	0	0	0
I	UTP15	0	0	0	2	2	0	0	0	0	0
I	UTP18	0	0	0	2	2	2	0	0	0	0
I	UTP20	0	0	0	2	0	0	0	0	0	0
I	UTP23	4	0	0	17	0	0	0	0	0	0
I	UTP3	0	2	0	3	1	0	0	0	0	0
I	UTP4	0	0	0	5	0	2	0	1	0	0
I	VCP	0	0	0	2	0	0	0	0	0	0
I	VIL1	0	0	0	6	0	1	0	0	0	0
I	VIM	0	0	0	1	1	0	0	0	0	0
I	WBP11	0	0	0	3	1	0	0	0	0	0
I	BUD23	0	0	0	9	0	0	0	0	0	0
I	WDR3	0	0	0	5	0	4	0	0	0	0
I	WDR33	0	0	0	3	3	3	0	0	0	0
I	WDR36	0	3	0	1	1	1	0	0	0	0
I	WDR43	0	0	0	6	0	1	0	0	0	0
I	WDR46	0	0	0	3	0	0	0	0	0	0
I	WDR6	0	1	0	3	0	4	0	0	0	0
I	WDR75	0	0	0	3	2	0	0	1	0	0
I	XIRP1	0	0	0	0	0	1	0	0	0	0
I	XPO5	0	0	0	4	1	0	0	1	0	0
I	XRCC5	0	0	0	4	2	1	0	0	0	0
I	XRCC6	0	2	0	3	3	2	0	1	0	0
I	XRN1	0	1	0	4	1	0	0	0	0	0
I	XRN2	1	0	0	26	1	1	0	0	0	0
I	YAP1	1	0	0	5	0	0	0	0	0	0
I	YARS	0	2	0	3	1	1	0	0	0	0
I	YARS2	1	0	0	6	0	1	0	0	0	0
I	YBX1	0	0	0	0	0	0	0	0	0	0
I	YBX2	1	3	0	1	0	1	0	0	0	0
I	YBX3	0	0	0	4	0	0	0	0	0	0
I	YLPM1	0	1	0	2	0	2	0	1	0	0
I	YTHDC1	0	1	0	4	1	0	0	1	0	0
I	YTHDC2	0	3	0	4	3	0	0	0	0	0
I	YTHDF1	6	0	0	38	0	0	0	1	0	0
I	YTHDF2	0	4	0	0	5	0	0	0	0	0
I	YTHDF3	4	0	0	14	0	1	0	0	0	0
I	YWHAB	8	0	0	31	1	0	0	0	0	0
I	YWHAE	1	4	0	5	7	0	0	0	0	0
I	YWHAG	0	0	0	11	1	0	0	0	0	0
I	YWHAZ	3	0	0	10	1	0	0	1	0	0
I	ZC3H10	2	0	0	4	0	1	0	0	0	0
I	ZC3H11A	0	0	0	5	3	1	0	0	0	0
I	ZC3H13	1	1	0	13	2	1	0	3	0	0
I	ZC3H14	0	0	0	2	8	1	0	0	0	0
I	ZC3H15	0	2	0	3	2	0	0	0	0	0
I	ZC3H18	0	0	0	3	3	1	0	1	0	0
I	ZC3H4	0	0	0	1	1	3	0	0	0	0
I	ZC3H7A	0	0	0	1	3	0	0	1	0	0
I	ZC3H7B	0	2	0	2	0	0	0	0	0	0
I	ZC3H8	0	0	0	4	0	0	0	0	0	0
I	ZC3HAV1	0	0	0	2	1	0	0	0	0	0
I	TUT4	0	0	0	5	3	1	0	1	0	0
I	ZCCHC17	0	2	0	1	0	0	0	0	0	0
I	ZCCHC24	0	0	0	3	1	0	0	0	0	0
I	ZCCHC3	1	0	0	24	0	0	0	0	0	0
I	TUT7	0	0	0	1	1	2	0	0	0	0
I	ZCCHC7	0	0	1	6	1	0	0	0	0	0
I	ZCCHC8	0	0	0	3	2	0	0	2	0	0
I	ZCCHC9	0	0	0	0	0	1	0	0	0	0
I	ZCRB1	0	0	0	5	1	0	0	0	0	0
I	ZFC3H1	1	0	0	2	0	1	0	2	0	0
I	ZFP36	0	0	0	1	0	0	0	1	0	0
I	ZFP36L1	0	1	0	1	0	0	0	0	0	0
I	ZFP36L2	0	2	0	2	1	0	0	1	0	0
I	ZFR	0	0	0	2	1	0	0	0	0	0
I	ZMAT3	1	0	0	1	0	0	0	0	0	0
I	ZNF106	0	3	0	0	4	2	0	0	0	0
I	ZNF207	0	1	0	2	0	2	0	0	0	0
I	ZNF326	0	0	0	2	3	1	0	0	0	0
I	ZNF346	0	0	0	4	3	0	0	0	0	0
I	ZNF385A	0	0	0	1	1	0	0	0	0	0
I	ZNF579	0	0	0	3	2	1	0	0	0	0
I	ZNF598	0	0	0	6	2	1	0	0	0	0
I	ZNF622	0	0	0	3	1	1	0	0	0	0
I	ZNF638	0	0	0	6	2	0	0	0	0	0
I	ZNF768	1	0	0	4	0	0	0	0	0	0
I	ZNFX1	6	0	0	5	3	1	0	1	0	1
I	ZRANB2	0	0	0	2	0	0	0	0	0	0
I	ZYX	2	0	0	4	2	0	0	0	0	0
II	A1CF	0	0	0	1	2	0	0	2	0	0
II	AARS	1	1	0	7	1	5	0	1	0	0
II	AATF	2	1	0	13	4	4	0	0	0	0
II	ABCE1	0	2	0	6	6	4	0	2	0	1
II	ABCF1	1	0	0	5	11	1	0	0	0	0
II	ABT1	2	1	0	11	4	2	0	1	0	0
II	MAP3K20	0	0	0	10	0	2	0	1	0	0
II	ACAA2	1	2	0	5	1	0	0	0	0	0
II	ACAT1	0	3	0	10	1	1	0	2	0	0
II	ACIN1	0	2	0	3	7	5	0	3	0	0
II	ACO1	0	0	0	6	1	6	0	0	0	0
II	ACO2	1	2	0	10	1	1	0	0	0	1
II	ACTN4	2	0	0	15	2	4	0	2	0	0
II	ADAR	2	1	0	8	2	5	0	0	0	0
II	ADARB1	0	3	0	1	2	7	0	0	0	0
II	ADARB2	1	2	0	3	0	4	0	0	0	0
II	ADD1	0	2	0	3	9	3	0	1	0	0
II	ADD3	0	2	0	8	1	3	0	6	0	0
II	ADK	2	4	0	8	3	4	0	3	0	0
II	AFDN	1	2	0	8	3	9	0	4	0	0
II	AFF4	0	1	0	4	8	7	0	3	0	0
II	AFP	0	0	0	1	0	4	0	3	0	0
II	AGO1	0	3	0	4	6	8	0	2	0	0
II	AGO2	2	0	0	22	2	7	0	4	0	0
II	AGO3	0	3	0	6	3	5	0	0	0	0
II	AHCYL2	1	0	0	6	0	5	0	0	0	0
II	AHNAK	1	0	0	2	0	18	0	7	0	0
II	AIMP1	0	0	0	8	7	0	0	1	0	0
II	AKAP1	0	0	0	9	0	2	0	0	0	0
II	AKAP17A	0	1	0	9	1	2	0	0	0	0
II	AKAP8	0	4	0	7	3	4	0	1	0	0
II	AKAP8L	0	3	0	7	1	3	0	0	0	0
II	ALDH18A1	0	2	0	3	6	5	0	0	0	0
II	ALDH6A1	0	7	0	9	1	3	0	0	0	0
II	ALDH7A1	0	3	0	7	4	2	0	0	0	0
II	ALDOA	2	0	0	6	1	1	0	0	0	0
II	ALDOC	1	0	0	8	2	3	0	0	0	0
II	ALG13	0	0	0	11	0	6	0	2	0	0
II	ALKBH5	0	4	0	4	25	3	0	0	0	0
II	ALYREF	1	0	0	7	0	2	0	0	0	0
II	ANK3	2	1	0	6	3	16	0	15	0	1
II	ANKHD1	0	1	1	5	4	13	0	2	0	0
II	ANKRD17	0	0	0	3	6	9	0	3	0	0
II	ANP32A	0	2	0	7	12	1	0	0	0	0
II	ANP32B	1	0	0	9	1	1	0	0	0	0
II	ANXA11	2	0	0	7	2	1	0	3	0	0
II	ANXA2	0	0	0	12	0	2	0	0	0	0
II	ANXA7	0	3	0	9	5	2	0	1	0	0
II	APEH	0	1	0	8	0	3	0	0	0	0
II	APEX1	0	2	0	6	5	3	0	0	0	0
II	API5	0	0	0	9	6	2	0	1	0	0
II	APOB	0	0	0	3	0	21	0	5	0	0
II	APOBEC3B	0	0	0	4	1	3	0	0	0	0
II	APOBEC3C	0	0	0	9	1	3	0	0	0	0
II	APOBEC3F	0	0	0	10	0	2	0	0	0	0
II	AQR	0	4	0	5	17	6	0	1	0	0
II	ARCN1	0	0	0	1	7	0	0	1	0	0
II	ARF1	1	0	0	16	0	2	0	1	0	0
II	ARHGEF1	1	0	0	6	1	6	0	3	0	0
II	ARHGEF2	2	0	2	11	0	6	0	0	0	0
II	ARL6IP4	1	2	0	21	1	1	0	0	0	1
II	ARPC1B	1	0	0	16	1	2	0	0	0	0
II	ASCC3	0	2	0	5	7	13	0	4	0	0
II	ASS1	0	1	0	9	1	2	0	1	0	1
II	ATP1A1	0	3	0	8	0	5	0	4	0	1
II	ATP2A2	0	2	0	12	4	4	0	2	0	0
II	ATP5F1A	1	3	0	4	30	3	0	0	0	0
II	ATP5F1B	0	0	0	17	0	3	0	0	0	0
II	ATP5F1C	0	0	0	9	1	3	0	0	0	0
II	ATXN2	0	0	0	5	4	5	0	0	0	0
II	ATXN2L	1	2	0	3	2	9	0	7	0	0
II	BAG4	2	3	0	14	5	3	0	0	0	0
II	BASP1	0	1	0	2	0	1	0	0	0	0
II	BAZ1B	0	3	0	14	3	6	0	1	0	0
II	BCCIP	0	0	0	8	6	1	0	0	0	0
II	BCLAF1	0	0	0	7	9	3	0	6	0	1
II	BICC1	0	0	0	5	1	6	0	3	0	0
II	BMS1	0	0	0	5	8	7	0	1	0	0
II	BOP1	3	0	0	20	1	0	0	0	0	0
II	BRD2	1	0	0	9	7	4	0	2	0	0
II	BRIX1	0	0	0	12	4	1	0	0	0	0
II	BST2	1	3	0	8	1	1	0	0	0	0
II	BTF3	0	2	0	9	3	2	0	0	0	0
II	BUD13	0	0	0	9	7	3	0	0	0	0
II	BYSL	5	0	0	9	3	1	0	1	0	0
II	BZW1	0	1	0	7	7	0	0	2	0	0
II	BZW2	1	0	0	22	3	1	0	1	0	0
II	C11orf68	0	0	0	9	2	2	0	0	0	0
II	C12orf43	1	2	0	13	2	1	0	0	0	0
II	RTRAF	0	0	0	4	6	1	0	0	0	0
II	C14orf93	0	2	0	2	3	4	0	0	0	0
II	CCDC9B	0	2	0	2	0	3	0	6	0	0
II	C19orf47	2	0	0	15	1	2	0	3	0	0
II	SHFL	0	1	0	8	0	2	0	2	0	0
II	C1orf131	1	0	0	12	8	1	0	1	0	0
II	SNHG28	1	0	0	10	0	0	0	0	0	0
II	C1orf35	1	0	0	7	1	0	0	0	0	0
II	C1orf52	0	0	0	7	3	2	0	0	0	0
II	C2orf15	0	0	0	13	2	1	0	1	0	0
II	C4BPA	1	0	0	6	1	4	0	0	0	0
II	C7orf50	1	0	0	34	0	0	0	2	0	0
II	CACTIN	0	3	1	11	0	8	0	0	0	0
II	CACYBP	1	0	0	13	1	2	0	1	0	0
II	CADM1	0	0	0	1	1	8	0	1	0	0
II	CALD1	1	1	0	6	1	6	0	5	0	0
II	CALR	0	2	0	8	0	2	0	1	0	0
II	CAND1	1	0	0	16	5	9	0	0	0	0
II	CANX	0	0	0	5	7	4	0	0	0	0
II	CAPRIN1	0	0	0	6	6	2	0	0	0	0
II	CARHSP1	0	0	0	9	2	1	0	0	0	0
II	CASC3	2	1	0	15	4	1	0	0	0	0
II	CAST	0	0	0	7	9	0	0	2	0	0
II	CAT	0	0	0	6	1	3	0	1	0	0
II	CC2D1B	0	4	0	4	3	7	0	1	0	0
II	CCAR1	0	8	0	4	6	3	0	4	0	0
II	CCAR2	0	10	0	14	27	5	0	6	0	0
II	CCDC124	1	3	0	13	0	2	0	0	0	0
II	CCDC137	1	0	0	15	1	1	0	0	0	0
II	CCDC43	1	2	0	16	6	0	0	2	0	0
II	CCDC47	2	0	0	13	6	0	0	0	0	0
II	CCDC59	1	1	0	12	3	3	0	1	0	0
II	CCDC86	0	0	0	5	1	0	0	2	0	0
II	CCDC9	0	1	0	7	0	2	0	1	0	0
II	CCT2	1	1	0	14	2	0	0	0	0	0
II	CCT3	2	0	0	15	1	1	0	1	0	0
II	CCT4	0	2	0	16	4	2	0	0	0	0
II	CCT6A	0	3	0	24	3	2	0	2	0	0
II	CD3EAP	0	0	0	6	1	1	0	1	0	2
II	CD44	0	0	0	7	2	2	0	1	0	0
II	CDC40	0	1	0	10	8	2	0	0	0	0
II	CDC42EP4	0	0	0	9	1	4	0	0	0	0
II	CDC5L	3	0	0	15	10	3	0	4	0	0
II	CDK11B	0	1	0	4	2	3	0	0	0	0
II	CDK13	0	1	0	26	5	6	0	0	0	0
II	CDKN2A	1	0	0	6	2	0	0	0	0	0
II	CDV3	0	0	0	6	7	0	0	1	0	0
II	CEBPZ	0	2	0	9	8	5	0	1	0	0
II	CELF1	0	1	0	6	12	1	0	1	0	0
II	CELF2	0	0	0	6	2	6	0	1	0	0
II	CFAP20	0	0	1	11	0	3	0	0	0	0
II	CFAP65	0	0	0	2	0	10	0	7	0	0
II	CFL1	0	0	0	5	2	0	0	0	0	0
II	CGN	2	1	0	7	1	6	0	1	0	0
II	CHCHD1	2	2	0	12	0	1	0	0	0	0
II	CHCHD3	1	0	0	20	5	0	0	0	0	0
II	CHD2	0	3	0	2	3	7	0	1	0	1
II	CHD3	0	6	0	2	2	8	0	11	0	0
II	CHERP	0	3	0	9	2	4	0	3	0	1
II	CHGA	0	3	0	5	0	4	0	0	0	1
II	CHMP4B	11	0	0	68	2	0	0	0	0	0
II	CHTOP	2	0	0	18	2	1	0	1	0	0
II	CIRBP	1	2	0	6	0	1	0	0	0	0
II	CISD1	0	0	0	7	1	0	0	0	0	0
II	CISD2	0	1	0	9	1	2	0	0	0	0
II	CKAP4	1	0	0	7	1	6	0	0	0	0
II	CLASP2	0	0	0	5	8	4	0	1	0	0
II	CLK3	0	2	0	6	3	4	0	0	0	0
II	CLNS1A	1	0	0	9	1	2	0	1	0	0
II	CLTC	2	6	0	13	3	8	0	2	0	0
II	CMSS1	0	0	1	11	3	0	0	1	0	0
II	CNBP	0	0	0	9	2	1	0	0	0	0
II	CNDP2	0	3	0	4	12	4	0	1	0	0
II	CNN1	1	4	1	3	1	4	0	0	0	0
II	CNN2	1	2	0	8	3	1	0	1	0	0
II	CNN3	0	0	0	5	2	0	0	0	0	0
II	CNOT1	0	0	0	7	6	21	0	6	0	0
II	CNOT4	1	2	0	18	6	4	0	1	0	0
II	CNOT9	0	0	0	13	4	2	0	3	0	0
II	COA6	1	0	0	15	1	1	0	0	0	0
II	COL14A1	1	0	0	5	0	11	0	3	0	1
II	COPB1	0	0	0	8	3	7	0	3	0	0
II	COPG1	0	0	0	8	3	7	0	0	0	0
II	CORO1A	2	0	0	7	3	4	0	0	0	0
II	CPEB2	0	0	0	5	2	1	0	7	0	0
II	CPEB3	0	5	0	3	1	5	0	0	0	0
II	CPEB4	0	1	0	5	5	6	0	1	0	0
II	CPLX2	0	0	0	2	0	2	0	2	0	0
II	CPNE3	1	0	0	23	0	4	0	1	0	0
II	CPSF4	1	0	0	31	1	4	0	0	0	0
II	CPSF6	1	0	0	6	4	6	0	0	0	0
II	CPSF7	0	1	0	4	10	4	0	1	0	0
II	CRKL	0	0	0	6	8	3	0	0	0	0
II	CRNKL1	3	1	0	39	12	4	0	2	0	0
II	CRYAB	0	0	0	4	1	0	0	0	0	0
II	CS	1	1	0	13	4	3	0	0	0	0
II	CSDE1	0	5	0	3	11	7	0	2	0	0
II	CSE1L	8	0	0	55	5	6	0	2	0	0
II	CSNK1E	0	0	0	7	5	8	0	1	0	0
II	CSRP1	1	0	0	4	0	2	0	1	0	0
II	CSTB	0	2	0	9	0	1	0	0	0	0
II	CSTF1	7	0	0	63	1	0	0	1	0	0
II	CSTF2	0	0	0	9	1	3	0	1	0	0
II	CSTF2T	0	3	0	2	5	5	0	1	0	0
II	CSTF3	0	2	0	7	8	1	0	5	0	0
II	CTNNA1	0	0	0	4	7	7	0	4	0	0
II	CTNND1	0	1	0	1	6	5	0	5	0	0
II	CTTN	0	0	0	5	6	3	0	1	0	0
II	CWC15	0	0	0	5	5	2	0	2	0	0
II	RADX	0	0	0	8	0	8	0	0	0	0
II	CXXC5	0	0	0	4	3	4	0	0	0	0
II	CYCS	1	0	0	14	1	1	0	0	0	0
II	DAP3	2	2	0	17	0	2	0	0	0	0
II	DARS	0	1	0	11	3	1	0	0	0	0
II	DARS2	1	0	0	12	3	4	0	0	0	0
II	DAZAP1	0	2	0	5	1	4	0	3	0	0
II	DBI	0	1	0	13	2	2	0	1	0	0
II	DBNL	0	0	0	18	0	1	0	0	0	0
II	DBR1	0	1	0	13	4	5	0	1	0	3
II	DBT	0	3	0	3	7	4	0	0	0	0
II	DCAF13	2	0	0	32	3	5	0	1	0	0
II	DCD	1	0	0	0	0	1	0	0	0	0
II	DCLRE1C	0	0	0	7	7	5	0	2	0	2
II	DCN	1	1	0	7	4	3	0	1	0	0
II	DCTN2	1	1	0	18	4	3	0	0	0	0
II	DDX1	0	1	0	11	8	6	0	1	0	0
II	DDX10	0	0	0	4	8	2	0	1	0	0
II	DDX17	0	0	0	3	5	4	0	1	0	0
II	DDX18	0	1	0	10	5	4	0	1	0	0
II	DDX19A	0	1	0	7	3	5	0	1	0	0
II	DDX21	0	7	0	4	4	2	0	3	0	0
II	DDX23	0	1	0	16	5	8	0	0	0	0
II	DDX24	0	0	0	2	16	6	0	1	0	0
II	DDX27	8	0	0	70	3	4	0	7	0	0
II	DDX28	0	0	0	14	2	1	0	0	0	0
II	DDX31	0	1	0	8	2	3	0	0	0	0
II	DDX39A	0	3	0	12	0	1	0	0	0	0
II	DDX39B	1	0	0	3	4	0	0	0	0	0
II	DDX3X	0	0	0	3	5	2	0	0	2	0
II	DDX41	1	0	0	7	1	4	0	0	0	0
II	DDX42	2	0	0	4	7	6	0	3	0	0
II	DDX43	0	3	0	11	0	2	0	1	0	0
II	DDX46	0	2	0	7	10	5	0	2	0	0
II	DDX47	1	1	0	14	7	5	0	0	0	0
II	DDX49	0	2	0	13	0	3	0	0	0	0
II	DDX5	2	3	0	9	4	3	0	0	0	0
II	DDX50	0	7	0	4	8	3	0	3	0	0
II	DDX51	1	0	0	8	1	4	0	0	0	0
II	DDX52	2	1	0	12	6	2	0	0	0	0
II	DDX54	0	1	0	16	2	5	0	1	0	0
II	DDX55	1	2	0	10	4	4	0	3	0	0
II	DDX56	0	0	0	28	3	2	0	1	0	0
II	DDX6	0	0	0	4	8	2	0	1	0	0
II	DDX60L	0	3	0	5	0	7	0	3	0	0
II	DEK	1	0	0	8	7	1	0	4	0	0
II	DHCR7	0	0	0	4	1	2	0	1	0	0
II	DHX15	0	0	0	11	3	7	0	2	0	0
II	DHX16	1	0	0	8	7	6	0	3	0	0
II	DHX29	0	2	0	8	6	6	0	2	0	0
II	DHX30	0	2	0	6	2	12	0	0	0	0
II	DHX33	0	8	0	3	3	3	0	1	0	0
II	DHX34	0	1	0	13	1	8	0	3	0	0
II	DHX36	0	0	0	7	6	3	0	4	0	0
II	DHX38	0	0	0	6	4	3	0	2	0	0
II	DHX57	0	2	0	9	7	1	0	3	0	0
II	DHX8	0	1	0	6	4	3	0	0	0	0
II	DHX9	1	0	0	7	5	7	0	3	0	0
II	DIAPH1	0	0	0	6	12	2	0	3	0	0
II	DIDO1	7	0	0	52	3	17	0	3	0	0
II	UTP25	1	0	0	12	5	5	0	2	0	0
II	DIMT1	0	3	0	9	4	2	0	1	0	0
II	DKC1	0	1	0	11	0	1	0	0	0	0
II	DLAT	0	1	0	9	1	3	0	0	0	0
II	DLD	1	0	0	9	3	1	0	1	0	0
II	DMGDH	0	3	0	2	0	2	0	2	0	0
II	DNAJA1	0	0	0	14	2	3	0	1	0	0
II	DNAJB12	1	2	0	6	7	3	0	0	0	0
II	DNAJC1	0	1	0	8	3	4	0	3	0	0
II	DNAJC2	1	0	0	11	5	3	0	1	0	0
II	DNAJC21	0	0	0	12	8	4	0	0	0	0
II	DNM1	0	1	0	4	3	7	0	1	0	0
II	DNTTIP2	0	0	0	5	8	3	0	3	0	0
II	DROSHA	0	0	0	11	9	7	0	3	0	0
II	DSP	1	1	0	8	5	11	0	2	0	0
II	DST	1	0	1	5	1	16	0	11	0	0
II	DUS3L	0	3	0	10	1	1	0	0	0	0
II	DUSP11	0	0	0	14	5	1	0	0	0	0
II	DUSP14	2	1	0	7	2	2	0	0	0	0
II	DUSP9	0	0	0	3	0	2	0	1	0	0
II	DUT	0	2	0	7	0	0	0	0	0	0
II	DYNC1H1	0	3	0	3	4	20	0	6	0	0
II	DYNC1I2	0	1	0	6	11	3	0	3	0	0
II	DYNC1LI1	0	1	0	4	4	2	0	1	0	0
II	DYNC2H1	0	0	0	5	0	9	0	7	0	0
II	DZIP3	0	1	0	6	0	6	0	1	0	0
II	EBNA1BP2	0	0	0	8	4	2	0	0	0	0
II	EBP	0	1	0	11	0	1	0	0	0	0
II	EDC4	0	0	0	9	2	5	0	0	0	0
II	EDF1	1	0	0	6	0	1	0	0	0	0
II	EEF1A1	0	2	0	14	1	3	0	1	0	0
II	EEF1G	1	0	0	7	3	1	0	0	0	0
II	EEF2	0	3	0	6	0	6	0	1	0	0
II	EFTUD2	0	2	0	15	5	5	0	1	0	0
II	EIF1	1	1	0	14	5	1	0	0	0	0
II	EIF1AX	0	1	0	5	3	0	0	0	0	0
II	EIF1B	0	0	0	7	2	1	0	0	0	0
II	EIF2AK2	0	2	0	14	4	0	0	2	0	0
II	EIF2D	1	0	0	10	3	0	0	0	0	0
II	EIF2S1	0	2	0	7	6	1	0	0	0	0
II	EIF2S2	11	0	0	66	0	0	0	1	0	0
II	EIF3A	0	1	0	3	6	9	0	1	0	1
II	EIF3B	1	0	0	28	2	5	0	0	0	0
II	EIF3C	1	2	0	11	3	1	0	0	0	0
II	EIF3D	0	0	0	5	3	5	0	1	0	0
II	EIF3E	2	0	0	22	2	2	0	2	0	0
II	EIF3G	0	3	0	12	0	0	0	0	0	0
II	EIF3H	2	0	0	32	5	1	0	0	0	0
II	EIF3I	0	1	0	5	4	2	0	0	0	0
II	EIF3J	0	8	0	5	9	0	0	3	0	0
II	EIF3L	0	1	0	8	2	3	0	0	0	0
II	EIF4A1	0	6	0	4	19	1	0	0	0	0
II	EIF4A2	0	0	0	11	2	2	0	0	0	1
II	EIF4A3	0	0	0	12	3	3	0	0	0	0
II	EIF4B	1	1	0	9	2	2	0	1	0	0
II	EIF4E	0	0	0	9	4	3	0	0	0	0
II	EIF4E2	0	3	0	14	3	2	0	0	0	0
II	EIF4ENIF1	1	3	0	6	13	8	0	0	0	0
II	EIF4G1	1	0	0	7	9	7	0	2	0	0
II	EIF4G2	0	0	0	8	8	6	0	0	0	0
II	EIF4G3	0	6	0	1	5	4	0	4	0	0
II	EIF4H	0	2	0	23	3	3	0	0	0	0
II	EIF5	0	3	0	2	5	1	0	1	0	0
II	EIF5A	0	6	0	5	2	1	0	0	0	0
II	EIF5B	0	0	0	12	10	7	0	6	0	0
II	ELAC2	0	7	0	7	21	2	0	0	0	0
II	ELAVL1	0	6	0	7	5	4	0	1	0	0
II	ELAVL2	0	0	0	7	0	4	0	2	0	0
II	ELAVL3	1	4	0	1	0	1	0	0	0	0
II	ELOF1	1	4	0	15	1	1	0	0	0	0
II	EMG1	3	1	0	13	1	0	0	1	0	0
II	EML4	0	3	0	3	3	2	0	3	0	0
II	ENO1	0	3	0	6	1	3	0	1	0	0
II	ENSA	2	1	0	14	4	0	0	4	0	0
II	EPB41	0	7	0	3	6	4	0	3	0	0
II	EPB41L2	0	0	0	9	0	4	0	0	0	0
II	EPPK1	3	0	0	10	1	12	0	2	0	0
II	EPRS	1	1	0	15	5	6	0	2	0	0
II	EPS8L3	0	3	0	3	4	4	0	0	0	0
II	ERAL1	1	1	0	16	5	2	0	0	0	0
II	ERH	0	1	0	8	1	0	0	0	0	0
II	ERI3	0	0	0	2	0	5	0	0	0	0
II	ERP29	0	3	0	14	2	0	0	0	0	0
II	ESF1	1	1	0	26	7	4	0	3	0	0
II	ESRP2	0	0	0	7	1	2	0	1	0	1
II	ETF1	0	0	0	2	7	2	0	1	0	0
II	EWSR1	0	0	0	5	2	5	0	2	0	0
II	EXOSC10	0	3	0	6	17	4	0	2	0	0
II	EXOSC2	0	1	0	12	3	1	0	0	0	0
II	EXOSC6	1	1	0	10	2	0	0	0	0	0
II	EXOSC9	0	3	0	8	4	4	0	2	0	0
II	EZR	1	0	0	10	0	4	0	0	0	0
II	F11R	2	0	0	9	1	4	0	0	0	0
II	FADS2	0	0	0	9	0	5	0	1	0	0
II	RAMAC	0	0	0	7	4	1	0	0	0	0
II	FAM120A	2	0	0	8	2	3	0	2	0	0
II	FAM120C	0	1	0	6	1	7	0	1	0	0
II	FAM133B	1	0	0	9	2	0	0	0	0	0
II	TASOR	0	0	0	5	7	5	0	3	0	1
II	FAM32A	0	3	0	14	4	0	0	0	0	0
II	TENT5A	0	0	0	9	0	5	0	1	0	0
II	FAM50A	0	0	0	12	0	0	0	0	0	0
II	FAM98A	0	2	0	7	2	2	0	2	0	0
II	FAM98B	0	2	0	8	9	0	0	0	0	0
II	FARSA	0	2	0	14	1	6	0	1	0	0
II	FARSB	0	0	0	12	4	3	0	1	0	0
II	FASN	1	0	0	6	1	12	0	2	0	1
II	FASTKD1	0	0	0	8	3	5	0	2	0	0
II	FASTKD2	0	0	0	10	3	4	0	0	0	0
II	FASTKD3	0	0	0	8	2	6	0	3	0	0
II	FASTKD5	1	1	0	25	16	6	0	1	0	0
II	FAU	0	0	0	11	1	1	0	0	0	0
II	FBL	2	0	0	11	0	4	0	0	0	0
II	FBN1	0	2	0	4	0	13	0	4	0	0
II	FBRSL1	1	0	0	6	3	4	0	1	0	0
II	FCF1	0	5	0	6	10	0	0	1	0	0
II	FDPS	2	1	0	14	0	3	0	1	0	0
II	FEN1	0	0	0	8	1	2	0	0	0	0
II	FGFR1OP	1	1	0	13	8	0	0	1	0	1
II	FIP1L1	0	0	0	3	8	4	0	2	0	0
II	FKBP1A	2	1	0	23	2	1	0	0	0	0
II	FKBP2	1	0	0	5	0	0	0	0	0	0
II	FKBP3	0	4	0	7	6	2	0	0	0	0
II	FKBP4	7	0	0	29	2	1	0	1	0	0
II	FLNA	0	0	0	3	0	14	0	8	0	0
II	FLNB	0	0	0	4	2	8	0	12	0	0
II	FLYWCH2	0	1	0	8	1	0	0	0	0	0
II	FMR1	0	0	0	13	2	3	0	3	0	0
II	FN1	0	0	0	4	2	16	0	4	0	0
II	FNDC3A	1	2	0	17	3	5	0	0	0	0
II	FNDC3B	0	0	0	9	4	8	0	0	0	0
II	FRG1	0	6	0	6	6	0	0	0	0	0
II	FSCN1	1	0	0	10	1	2	0	0	0	0
II	FTSJ3	2	0	0	8	1	6	0	0	0	1
II	FUBP1	1	0	0	6	7	1	0	0	0	0
II	FUBP3	0	1	0	5	6	4	0	2	0	0
II	FUS	2	0	0	7	2	0	0	0	0	1
II	FXR1	0	1	0	8	3	6	0	0	0	0
II	FXR2	0	6	0	4	38	6	0	2	0	0
II	FYTTD1	0	1	0	8	4	3	0	0	0	0
II	G3BP1	0	0	0	6	4	6	0	1	0	0
II	G3BP2	0	0	0	3	6	2	0	0	0	0
II	GANAB	0	0	0	3	6	6	0	4	0	0
II	GAR1	0	0	0	3	2	0	0	0	0	0
II	GAS2	0	0	0	6	2	4	0	0	0	0
II	GCN1	0	0	0	13	4	12	0	7	0	2
II	GDI2	1	1	0	9	2	5	0	0	0	0
II	GEMIN5	0	0	0	3	6	9	0	1	0	0
II	GFM1	0	0	0	4	7	6	0	1	0	0
II	GGCT	0	0	0	23	4	2	0	1	0	0
II	GIGYF2	0	3	0	5	6	6	0	7	0	0
II	GLRX3	0	1	0	10	0	4	0	1	0	0
II	NOP53	0	0	0	11	0	4	0	0	0	0
II	GMPR2	1	0	0	12	6	3	0	0	0	0
II	GNE	0	2	0	1	3	5	0	0	0	0
II	GNL2	0	0	0	6	7	3	0	2	0	0
II	GNL3	0	1	0	9	7	4	0	0	0	0
II	GNL3L	0	1	0	10	2	4	0	0	0	0
II	GOLGA4	0	0	0	3	8	9	0	4	0	0
II	GOLGB1	0	0	0	5	5	11	0	6	0	2
II	GOT2	0	0	0	11	2	1	0	0	0	0
II	GP2	1	0	0	0	0	6	0	0	0	0
II	GPATCH4	2	0	0	10	1	0	0	1	0	0
II	GPATCH8	0	3	0	5	7	2	0	7	0	0
II	GPR161	1	0	0	9	1	5	0	5	0	1
II	GRB2	0	1	0	7	5	0	0	0	0	0
II	GRN	0	1	0	7	2	4	0	0	0	0
II	GRSF1	0	4	0	2	11	2	0	0	0	0
II	GRWD1	0	1	0	10	0	1	0	1	0	0
II	GSPT1	0	0	0	8	7	1	0	0	0	0
II	GSPT2	0	1	0	9	1	2	0	0	0	0
II	GSTP1	1	0	0	2	3	0	0	0	0	0
II	GTF2E2	0	8	0	13	14	1	0	0	0	0
II	GTF2F1	0	4	0	5	1	4	0	0	0	0
II	GTPBP1	0	0	0	5	7	1	0	1	0	0
II	GTPBP10	1	0	0	10	2	2	0	1	0	0
II	GTPBP4	1	1	0	8	1	4	0	1	0	0
II	H1F0	0	1	0	7	1	1	0	0	0	0
II	H1FX	0	0	0	10	1	3	0	0	0	0
II	H2AFY	1	0	0	9	6	1	0	3	0	0
II	HABP4	1	2	0	6	0	1	0	1	0	0
II	HADH	0	0	0	9	1	1	0	0	0	0
II	HADHB	0	1	0	10	2	6	0	0	0	0
II	HARS2	0	0	0	10	7	1	0	2	0	0
II	HDAC2	0	1	0	10	6	2	0	3	0	0
II	HDGF	2	0	0	13	3	1	0	2	0	0
II	HDLBP	0	2	0	4	5	9	0	5	0	0
II	HEATR1	1	0	1	10	8	11	0	0	0	0
II	HEATR6	2	4	0	3	5	1	0	0	0	0
II	HELZ	3	3	0	8	6	11	0	3	0	0
II	HELZ2	8	1	0	18	0	17	0	6	0	0
II	HERC5	0	0	0	5	0	6	0	1	0	0
II	HIBADH	1	0	0	27	4	1	0	1	0	0
II	HIST1H1B	1	0	0	2	0	2	0	0	0	0
II	HIST1H1C	2	1	0	5	0	3	0	2	0	1
II	HIST1H1D	2	0	0	4	0	2	0	0	0	0
II	HIST1H1E	2	1	0	2	0	1	0	0	0	3
II	HIST1H4A	2	1	0	6	0	0	0	0	0	0
II	HIST1H4B	2	1	0	1	0	1	0	0	0	0
II	HIST1H4D	2	1	0	2	0	2	0	0	0	0
II	HIST1H4E	2	1	0	5	1	3	0	0	0	0
II	HIST1H4F	2	1	0	7	0	1	0	0	0	0
II	HIST1H4H	2	1	0	3	1	0	0	1	0	0
II	HIST1H4K	1	1	0	7	21	4	0	1	0	0
II	HIST1H4L	1	1	0	7	0	3	0	0	0	0
II	HIST2H4B	0	0	0	2	0	0	0	0	0	0
II	HLA-A	1	0	0	9	3	5	0	0	3	0
II	HLTF	0	0	0	9	3	3	0	0	0	0
II	HMGA1	1	2	0	6	0	1	0	0	0	0
II	HMGB1	2	0	0	24	7	1	0	0	0	0
II	HMGB2	0	6	0	5	1	1	0	0	0	0
II	HMGB3	0	0	0	7	1	1	0	1	0	0
II	HMGN2	0	4	0	5	2	0	0	0	0	0
II	HMGN5	0	2	0	8	2	0	0	3	0	0
II	HNRNPA0	0	0	0	10	4	0	0	0	0	1
II	HNRNPA1	1	0	0	9	3	4	0	1	0	0
II	HNRNPA1L2	1	2	0	3	4	1	0	0	0	0
II	HNRNPA2B1	1	0	0	9	6	2	0	0	0	0
II	HNRNPA3	0	0	0	8	7	0	0	2	0	0
II	HNRNPAB	0	0	0	12	2	2	0	3	0	0
II	HNRNPC	0	3	0	7	5	1	0	1	0	0
II	HNRNPCL1	0	1	0	0	0	7	0	1	0	0
II	HNRNPD	0	0	0	3	3	3	0	1	0	0
II	HNRNPDL	0	0	0	9	6	1	0	5	0	0
II	HNRNPF	0	2	0	7	4	1	0	0	0	0
II	HNRNPH1	0	0	0	5	3	0	0	0	0	0
II	HNRNPH2	0	0	0	9	1	1	0	0	0	0
II	HNRNPH3	0	6	0	4	1	3	0	1	0	0
II	HNRNPK	1	2	0	2	7	6	0	0	0	0
II	HNRNPL	2	0	0	6	2	4	0	8	0	0
II	HNRNPLL	0	2	0	13	2	1	0	1	0	0
II	HNRNPM	0	4	0	6	1	3	0	0	0	0
II	HNRNPR	0	3	0	5	4	0	0	0	0	0
II	HNRNPU	1	1	0	7	6	3	0	1	0	1
II	HNRNPUL1	1	0	0	9	3	4	0	2	0	0
II	HNRNPUL2	0	1	0	0	4	3	0	4	0	0
II	HOOK1	0	0	0	2	2	3	0	1	0	0
II	HOXB6	0	0	0	9	5	2	0	1	0	0
II	HSD17B10	0	1	0	15	2	2	0	0	0	0
II	HSP90AA1	0	3	0	10	3	5	0	1	0	0
II	HSP90AB1	4	0	0	11	2	3	0	0	0	2
II	HSP90B1	1	0	0	12	2	5	0	1	0	0
II	HSPA1A	1	0	0	11	0	0	0	0	0	0
II	HSPA1B	1	0	0	12	1	1	0	0	0	0
II	HSPA5	0	3	0	10	0	2	0	1	0	1
II	HSPA8	0	0	0	9	0	3	0	2	0	1
II	HSPA9	0	0	0	6	6	3	0	1	0	0
II	HSPB1	0	1	0	11	0	1	0	0	0	0
II	HSPD1	0	0	0	6	6	0	0	0	0	0
II	HSPE1	0	0	0	12	2	0	0	0	0	0
II	HTATSF1	0	0	0	7	0	5	0	1	0	0
II	HUWE1	0	1	0	8	2	17	0	1	0	0
II	IBA57	1	0	0	14	0	3	0	0	0	0
II	IDH1	0	0	0	9	2	1	0	0	0	0
II	IDH2	0	3	0	4	1	7	0	2	0	0
II	IFI16	2	0	0	8	1	10	0	2	0	0
II	IFIT2	1	1	0	10	1	3	0	2	0	0
II	IFIT5	1	1	0	6	0	1	0	0	0	0
II	IGF2BP1	1	0	1	1	0	7	0	2	0	0
II	IGF2BP2	1	0	0	7	2	4	0	0	0	0
II	IGF2BP3	2	0	0	4	0	2	0	0	0	0
II	ILF2	2	1	0	12	2	0	0	0	0	0
II	ILF3	1	4	0	5	2	5	0	1	0	0
II	IMMT	0	0	0	10	6	2	0	1	0	0
II	IMP3	0	2	0	7	4	0	0	0	0	0
II	IPO4	1	0	0	5	1	8	0	0	0	0
II	IPO5	3	1	0	36	3	5	0	3	0	1
II	IQCG	0	1	0	2	1	1	0	0	0	0
II	IREB2	0	2	0	5	10	2	0	1	0	0
II	ISG20L2	2	0	0	8	3	0	0	0	0	0
II	ISY1	0	0	0	8	7	3	0	1	0	0
II	JUN	2	0	0	3	0	0	0	0	0	0
II	KCTD12	1	1	0	1	2	2	0	0	0	0
II	KDM5A	1	1	0	12	5	8	0	1	0	0
II	KHDRBS1	0	2	0	3	11	2	0	2	0	0
II	KHDRBS3	3	0	0	7	4	3	0	1	0	0
II	KHSRP	0	4	0	9	2	6	0	0	0	1
II	KIAA0100	1	0	0	9	3	10	0	2	0	0
II	MARF1	0	0	0	4	4	9	0	2	0	0
II	KIAA1324	0	6	0	2	1	5	0	0	0	0
II	VIRMA	1	0	0	28	8	6	0	8	0	0
II	KIF1C	0	8	0	2	6	5	0	1	0	0
II	KMT2C	0	0	0	8	3	25	0	0	14	0
II	KNOP1	1	0	0	4	10	2	0	5	0	0
II	KPNA2	2	3	0	11	2	2	0	0	0	0
II	KPNB1	0	0	0	8	3	3	0	0	0	0
II	KRI1	1	4	0	8	1	2	0	1	0	0
II	KRR1	1	1	0	18	6	1	0	2	0	0
II	KRT18	1	1	0	8	1	3	0	0	0	0
II	KTN1	0	2	0	3	9	5	0	5	0	0
II	KYAT3	0	0	0	12	2	2	0	1	0	0
II	LAMA2	0	0	0	4	2	16	0	7	0	0
II	LARP1	0	0	0	3	10	1	0	1	0	0
II	LARP1B	0	4	0	5	5	2	0	1	0	0
II	LARP4	0	4	0	15	7	5	0	3	0	0
II	LARP4B	1	1	0	6	7	4	0	10	0	0
II	LARP7	0	4	0	2	12	2	0	4	0	0
II	LAS1L	0	1	0	11	0	6	0	0	0	0
II	LASP1	2	1	0	6	5	0	0	0	0	0
II	LBR	1	0	0	8	3	3	0	1	0	0
II	LDHA	0	2	0	8	0	0	0	0	0	0
II	LDHB	1	0	0	10	3	3	0	0	0	0
II	LEPR	1	0	0	6	1	8	0	2	0	0
II	LGALS1	0	0	0	6	2	2	0	0	0	0
II	LGALS3	0	3	0	6	1	1	0	0	0	0
II	LIMA1	0	4	0	14	1	2	0	2	0	0
II	LIN28B	0	2	0	2	0	1	0	0	0	0
II	LIN7C	0	1	0	7	0	1	0	0	0	0
II	LLPH	1	0	0	11	2	0	0	0	0	0
II	LMF2	0	1	0	12	1	4	0	0	0	0
II	LMNA	2	0	0	11	1	0	0	1	0	0
II	LRP1	1	1	0	5	1	18	0	7	0	0
II	LRPPRC	0	0	0	8	7	3	0	0	0	0
II	LRRC47	0	1	0	10	10	3	0	0	0	0
II	LRRC59	0	0	0	11	2	3	0	0	0	0
II	LSM1	2	3	0	13	5	0	0	0	0	0
II	LSM14A	2	2	0	17	5	2	0	2	0	0
II	LSM14B	6	0	0	55	0	2	0	0	0	0
II	LSM2	1	0	0	9	1	1	0	0	0	0
II	LSM3	0	0	0	7	5	1	0	1	0	0
II	LSM4	1	2	0	7	1	2	0	0	0	0
II	LSM6	0	1	0	8	5	0	0	0	0	0
II	LSM8	1	0	0	19	3	0	0	0	0	0
II	LTA4H	0	0	0	16	2	2	0	0	0	0
II	LUC7L	1	2	0	6	3	1	0	1	0	0
II	LUC7L2	1	0	0	8	7	0	0	0	0	0
II	LUC7L3	0	0	0	10	2	1	0	2	0	0
II	LYAR	0	1	0	6	0	2	0	3	0	0
II	MACF1	1	2	0	10	1	19	0	5	0	0
II	MAGOH	1	1	0	7	3	0	0	0	0	0
II	MAGOHB	1	0	0	11	1	0	0	0	0	0
II	MAK16	0	6	0	12	4	2	0	0	0	0
II	MANF	0	3	0	5	0	1	0	0	0	0
II	MAP1B	0	2	0	0	1	14	0	2	0	0
II	MAP2	0	0	0	1	0	12	0	3	0	0
II	MAP4	0	2	1	0	6	7	0	1	0	0
II	MAPRE1	9	0	0	55	1	0	0	1	0	0
II	MAPT	0	1	0	5	0	8	0	0	0	0
II	MARK2	0	1	0	3	7	7	0	3	0	0
II	MAT1A	2	0	0	8	0	4	0	0	0	0
II	MAT2A	0	0	0	6	4	1	0	0	0	0
II	MATR3	0	1	0	7	8	5	0	2	0	0
II	MAZ	2	0	0	8	1	3	0	1	0	0
II	MBNL1	0	0	0	9	4	4	0	1	0	0
II	MBNL2	2	1	0	23	4	4	0	0	0	0
II	MBNL3	0	0	0	9	1	1	0	0	0	0
II	MCAT	0	0	0	6	0	2	0	0	0	0
II	MCRIP2	1	1	0	9	1	0	0	0	0	0
[truncated: 3,570 more rows]

## Sheet: S7
Supplementary Table 7. RNA-binding protein genomic alterations in Rectal cancer stages (TCGA, PanCancer Atlas)
Stage	RNA-binding protein	Amplification	Deep Deletion	Fusion	mRNA Upregulation	mRNA Downregulation	Missense Mutation (putative passenger)	Missense Mutation (putative driver)	Truncating mutation (putative passenger)	Truncating mutation (putative driver)	Inframe Mutation (putative passenger)
I	A1CF	0	0	0	1	0	0	0	0	0	0
I	AARS	0	0	0	2	0	1	0	0	0	0
I	AATF	0	0	0	3	0	0	0	0	0	0
I	ABCE1	0	0	0	0	4	0	0	0	0	0
I	ABCF1	0	0	0	1	0	0	0	0	0	0
I	ABT1	0	0	0	3	0	1	0	0	0	0
I	MAP3K20	0	0	0	1	0	0	0	0	0	0
I	ACAA2	0	0	0	2	0	0	0	0	0	0
I	ACAT1	0	0	0	3	0	0	0	0	0	0
I	ACIN1	0	0	0	0	0	0	0	0	0	0
I	ACO1	0	0	0	3	0	0	0	0	0	0
I	ACO2	0	0	0	2	0	0	0	0	0	0
I	ACTN4	0	0	0	2	0	0	0	0	0	0
I	ADAR	0	0	0	2	0	1	0	0	0	0
I	ADARB1	0	1	0	0	0	0	0	0	0	0
I	ADARB2	0	0	0	2	0	2	0	1	0	0
I	ADD1	0	0	0	0	1	0	0	0	0	0
I	ADD3	0	0	0	1	0	0	0	0	0	0
I	ADK	0	0	0	0	0	0	0	0	0	0
I	AFDN	0	0	0	2	1	0	0	1	0	0
I	AFF4	0	0	0	1	3	1	0	0	0	0
I	AFP	0	0	0	0	0	0	0	0	0	0
I	AGO1	0	0	0	1	0	1	0	0	0	0
I	AGO2	0	0	0	4	0	0	0	0	0	0
I	AGO3	0	0	0	1	0	1	0	0	0	0
I	AHCYL2	0	0	0	1	0	1	0	0	0	0
I	AHNAK	0	0	0	2	0	3	0	0	0	0
I	AIMP1	0	0	0	1	4	0	0	0	0	0
I	AKAP1	0	0	0	3	0	0	0	0	0	0
I	AKAP17A	0	0	0	3	0	1	0	0	0	0
I	AKAP8	0	0	0	0	1	0	0	0	0	0
I	AKAP8L	0	0	0	0	0	1	0	0	0	0
I	ALDH18A1	0	0	0	1	3	0	0	0	0	0
I	ALDH6A1	0	0	0	0	0	1	0	0	0	0
I	ALDH7A1	0	0	0	3	0	1	0	0	0	0
I	ALDOA	0	0	0	2	0	0	0	0	0	0
I	ALDOC	0	0	0	2	0	1	0	0	0	0
I	ALG13	0	0	0	1	0	1	0	0	0	0
I	ALKBH5	0	0	0	0	4	0	0	0	0	0
I	ALYREF	0	0	0	3	0	0	0	0	0	0
I	ANK3	0	0	0	2	1	3	0	0	0	0
I	ANKHD1	0	0	0	1	3	1	0	1	0	0
I	ANKRD17	0	0	0	0	1	2	0	1	0	0
I	ANP32A	0	0	0	1	3	0	0	0	0	0
I	ANP32B	0	0	0	0	0	0	0	0	0	0
I	ANXA11	0	0	0	3	0	0	0	0	0	0
I	ANXA2	0	0	0	0	0	0	0	0	0	0
I	ANXA7	0	0	0	0	0	1	0	0	0	0
I	APEH	0	1	0	3	0	0	0	0	0	0
I	APEX1	0	0	0	2	1	1	0	0	0	0
I	API5	0	0	0	1	4	1	0	0	0	0
I	APOB	0	0	0	1	0	3	0	1	0	0
I	APOBEC3B	0	0	0	1	0	0	0	0	0	0
I	APOBEC3C	0	0	0	1	0	0	0	0	0	0
I	APOBEC3F	0	0	0	1	0	1	0	0	0	0
I	AQR	0	0	0	1	4	0	0	1	0	0
I	ARCN1	0	0	0	1	3	1	0	0	0	0
I	ARF1	0	0	0	4	0	0	0	0	0	0
I	ARHGEF1	0	0	0	1	0	1	0	0	0	0
I	ARHGEF2	0	0	0	3	0	0	0	0	0	0
I	ARL6IP4	0	0	0	2	1	0	0	0	0	0
I	ARPC1B	0	0	0	2	0	0	0	0	0	0
I	ASCC3	0	0	0	4	1	1	0	0	0	0
I	ASS1	0	0	0	1	0	1	0	0	0	0
I	ATP1A1	0	0	0	2	0	1	0	0	0	0
I	ATP2A2	0	0	0	3	1	0	0	1	0	0
I	ATP5F1A	0	0	0	0	7	1	0	0	0	0
I	ATP5F1B	0	0	0	2	0	0	0	0	0	0
I	ATP5F1C	0	0	0	1	0	0	0	1	0	0
I	ATXN2	0	0	0	4	0	1	0	0	0	0
I	ATXN2L	0	0	0	4	0	1	0	0	0	0
I	BAG4	0	0	0	0	0	0	0	0	0	0
I	BASP1	0	0	0	0	0	0	0	0	0	0
I	BAZ1B	0	0	0	4	0	3	0	0	0	0
I	BCCIP	0	0	0	0	3	0	0	0	0	0
I	BCLAF1	0	0	0	2	4	2	0	1	0	0
I	BICC1	0	0	0	1	0	1	0	0	0	0
I	BMS1	0	0	0	1	2	1	0	1	0	0
I	BOP1	0	0	0	5	0	0	0	0	0	0
I	BRD2	0	0	0	0	1	1	0	0	0	0
I	BRIX1	0	0	0	1	4	1	0	0	0	0
I	BST2	0	0	0	1	0	0	0	0	0	0
I	BTF3	0	0	0	0	3	0	0	0	0	0
I	BUD13	0	0	0	1	1	0	0	0	0	0
I	BYSL	1	0	0	3	0	0	0	0	0	0
I	BZW1	0	0	0	0	3	0	0	0	0	0
I	BZW2	0	0	0	1	1	1	0	0	0	0
I	C11orf68	0	0	0	4	1	0	0	0	0	0
I	C12orf43	0	0	0	0	1	1	0	0	0	0
I	RTRAF	0	0	0	1	3	0	0	1	0	0
I	C14orf93	0	0	0	0	0	0	0	0	0	0
I	CCDC9B	0	0	0	0	0	0	0	0	0	0
I	C19orf47	0	0	0	5	0	0	0	0	0	0
I	SHFL	0	0	0	3	0	0	0	0	0	0
I	C1orf131	0	0	0	4	4	1	0	0	0	0
I	SNHG28	0	0	0	1	0	0	0	0	0	0
I	C1orf35	0	0	0	1	0	0	0	0	0	1
I	C1orf52	0	0	0	0	2	1	0	0	0	0
I	C2orf15	0	0	0	1	0	1	0	0	0	0
I	C4BPA	0	0	0	0	0	2	0	1	0	0
I	C7orf50	0	0	0	0	0	0	0	0	0	0
I	CACTIN	0	0	0	2	0	0	0	0	0	0
I	CACYBP	0	0	0	1	4	0	0	1	0	0
I	CADM1	0	0	0	1	0	0	0	0	0	0
I	CALD1	0	0	0	0	0	2	0	0	0	0
I	CALR	0	0	0	2	0	0	0	0	0	0
I	CAND1	0	0	0	0	3	0	0	0	0	0
I	CANX	0	0	0	1	4	0	0	0	0	0
I	CAPRIN1	0	0	0	1	2	1	0	0	0	0
I	CARHSP1	0	0	0	3	0	0	0	0	0	0
I	CASC3	1	0	0	2	2	1	0	0	0	0
I	CAST	0	0	0	1	3	0	0	0	0	0
I	CAT	0	0	0	1	1	1	0	0	0	0
I	CC2D1B	0	0	0	1	1	0	0	0	0	0
I	CCAR1	0	0	0	1	2	1	0	0	0	0
I	CCAR2	0	1	0	1	10	1	0	0	0	0
I	CCDC124	0	0	0	3	0	0	0	0	0	0
I	CCDC137	0	0	0	1	0	0	0	0	0	0
I	CCDC43	0	0	0	1	4	0	0	0	0	0
I	CCDC47	0	0	0	1	4	1	0	0	0	0
I	CCDC59	0	0	0	2	2	0	0	0	0	0
I	CCDC86	1	0	0	1	0	1	0	0	0	0
I	CCDC9	0	0	0	0	0	1	0	0	0	0
I	CCT2	0	0	0	2	0	1	0	0	0	0
I	CCT3	0	0	0	0	1	0	0	0	0	0
I	CCT4	0	0	0	0	0	0	0	0	0	0
I	CCT6A	0	0	0	6	1	1	0	1	0	0
I	CD3EAP	0	0	0	1	0	0	0	0	0	0
I	CD44	0	0	0	1	0	0	0	0	0	0
I	CDC40	0	0	0	2	4	1	0	0	0	0
I	CDC42EP4	0	0	0	4	0	0	0	0	0	0
I	CDC5L	0	0	0	1	4	0	0	0	0	0
I	CDK11B	0	1	0	0	0	0	0	0	0	0
I	CDK13	0	0	0	4	0	1	0	0	0	0
I	CDKN2A	0	0	0	0	0	0	0	0	0	0
I	CDV3	0	0	0	1	2	0	0	0	0	0
I	CEBPZ	0	0	0	2	4	1	0	0	0	0
I	CELF1	0	0	0	0	2	1	0	0	0	0
I	CELF2	0	0	0	2	0	0	0	0	0	0
I	CFAP20	0	0	0	1	1	0	0	0	0	0
I	CFAP65	0	0	0	2	0	0	0	1	0	0
I	CFL1	0	0	0	3	0	0	0	0	0	0
I	CGN	0	0	0	2	0	0	0	0	0	0
I	CHCHD1	0	0	0	1	0	0	0	0	0	0
I	CHCHD3	0	0	0	5	3	0	0	0	0	0
I	CHD2	0	0	0	1	1	2	0	0	0	0
I	CHD3	0	0	0	0	0	1	0	0	0	0
I	CHERP	0	0	0	3	0	0	0	0	0	0
I	CHGA	0	0	0	1	0	0	0	0	0	0
I	CHMP4B	0	0	0	10	0	0	0	0	0	0
I	CHTOP	0	0	0	0	0	1	0	0	0	0
I	CIRBP	0	0	0	2	0	0	0	0	0	0
I	CISD1	0	0	0	2	1	0	0	0	0	0
I	CISD2	0	0	0	2	0	0	0	0	0	0
I	CKAP4	0	0	0	4	0	1	0	0	0	0
I	CLASP2	0	0	0	1	3	1	0	0	0	0
I	CLK3	0	0	0	0	0	1	0	0	0	0
I	CLNS1A	0	0	0	1	0	1	0	0	0	0
I	CLTC	0	0	0	2	3	0	0	1	0	0
I	CMSS1	0	0	0	1	1	1	0	0	0	0
I	CNBP	0	0	0	0	1	0	0	0	0	0
I	CNDP2	0	0	0	0	1	1	0	0	0	0
I	CNN1	0	0	0	0	0	0	0	0	0	0
I	CNN2	0	0	0	2	2	1	0	0	0	0
I	CNN3	0	0	0	1	0	0	0	0	0	0
I	CNOT1	0	0	0	1	1	1	0	0	0	0
I	CNOT4	0	0	0	2	2	0	0	0	0	0
I	CNOT9	1	0	0	1	0	0	0	0	0	0
I	COA6	0	0	0	1	0	0	0	0	0	0
I	COL14A1	0	0	0	0	0	1	0	1	0	0
I	COPB1	0	0	0	2	3	2	0	0	0	0
I	COPG1	0	0	0	2	0	1	0	0	0	0
I	CORO1A	0	0	0	2	0	0	0	0	0	0
I	CPEB2	0	0	0	0	1	1	0	0	0	0
I	CPEB3	0	0	0	2	0	1	0	0	0	0
I	CPEB4	0	0	0	1	0	1	0	0	0	0
I	CPLX2	0	0	0	2	0	0	0	0	0	0
I	CPNE3	0	0	0	2	0	0	0	1	0	0
I	CPSF4	0	0	0	0	0	1	0	0	0	0
I	CPSF6	0	0	0	0	0	0	0	0	0	0
I	CPSF7	0	0	0	0	2	1	0	0	0	0
I	CRKL	0	0	0	1	2	0	0	0	0	0
I	CRNKL1	1	0	0	4	1	1	0	1	0	0
I	CRYAB	0	0	0	0	0	0	0	0	0	0
I	CS	0	0	0	2	0	0	0	0	0	0
I	CSDE1	0	0	0	0	3	0	0	0	0	0
I	CSE1L	4	0	0	11	0	0	0	0	0	0
I	CSNK1E	0	0	0	1	0	0	0	0	0	0
I	CSRP1	0	0	0	0	0	0	0	0	0	0
I	CSTB	0	0	0	1	2	0	0	0	0	0
I	CSTF1	4	0	0	19	0	0	0	0	0	0
I	CSTF2	0	0	0	2	0	0	0	0	0	0
I	CSTF2T	0	1	0	1	4	1	0	0	0	0
I	CSTF3	0	0	0	0	4	1	0	0	0	0
I	CTNNA1	0	0	0	0	3	1	0	0	0	0
I	CTNND1	0	1	0	1	2	1	0	0	0	0
I	CTTN	1	0	0	2	0	1	0	0	0	0
I	CWC15	0	0	0	0	2	0	0	0	0	0
I	RADX	0	0	0	0	0	1	0	0	0	0
I	CXXC5	0	0	0	2	0	0	0	0	0	0
I	CYCS	0	0	0	3	2	0	0	0	0	0
I	DAP3	0	0	0	1	3	0	0	0	0	0
I	DARS	0	0	0	4	4	2	0	0	0	0
I	DARS2	0	0	0	3	0	1	0	0	0	0
I	DAZAP1	0	0	0	1	0	0	0	0	0	0
I	DBI	0	0	0	2	0	0	0	0	0	0
I	DBNL	0	0	0	2	0	0	0	0	0	0
I	DBR1	0	0	0	1	0	0	0	0	0	0
I	DBT	0	0	0	1	4	0	0	0	0	0
I	DCAF13	0	0	0	3	0	1	0	0	0	0
I	DCD	0	0	0	0	0	0	0	0	0	0
I	DCLRE1C	0	0	0	1	1	1	0	0	0	0
I	DCN	0	0	0	2	0	1	0	0	0	0
I	DCTN2	0	0	0	3	0	0	0	0	0	0
I	DDX1	0	0	0	2	3	0	0	0	0	0
I	DDX10	0	0	0	2	4	0	0	1	0	0
I	DDX17	0	0	0	1	3	0	0	0	0	0
I	DDX18	0	0	0	2	4	1	0	0	0	0
I	DDX19A	0	0	0	0	5	0	0	1	0	0
I	DDX21	0	0	0	2	0	1	0	0	0	0
I	DDX23	0	0	0	2	0	1	0	0	0	0
I	DDX24	0	0	0	1	2	1	0	1	0	0
I	DDX27	4	0	0	16	0	0	0	0	0	0
I	DDX28	0	0	0	3	0	1	0	0	0	0
I	DDX31	0	0	0	1	1	0	0	1	0	0
I	DDX39A	0	0	0	3	0	0	0	0	0	0
I	DDX39B	0	0	0	0	0	0	0	0	0	0
I	DDX3X	0	0	0	1	3	0	0	0	0	0
I	DDX41	0	0	0	1	0	0	0	0	0	0
I	DDX42	0	0	0	1	2	0	0	1	0	0
I	DDX43	0	0	0	2	0	2	0	0	0	0
I	DDX46	0	0	0	2	4	0	0	1	0	0
I	DDX47	0	0	0	1	3	0	0	0	0	0
I	DDX49	0	0	0	4	0	1	0	0	0	0
I	DDX5	0	0	0	1	3	0	0	0	0	0
I	DDX50	0	0	0	0	4	0	0	0	0	0
I	DDX51	0	0	0	1	0	0	0	0	0	0
I	DDX52	0	0	0	1	4	0	0	1	0	0
I	DDX54	0	0	0	1	0	0	0	0	0	0
I	DDX55	0	0	0	0	1	0	0	0	0	0
I	DDX56	0	0	0	0	0	1	0	0	0	0
I	DDX6	0	0	0	0	4	0	0	0	0	0
I	DDX60L	0	0	0	0	0	1	0	1	0	0
I	DEK	0	0	0	1	2	0	0	0	0	0
I	DHCR7	0	0	0	3	0	0	0	0	0	0
I	DHX15	0	0	0	0	2	1	0	0	0	0
I	DHX16	0	0	0	2	0	0	0	0	0	0
I	DHX29	0	0	0	0	4	0	0	1	0	0
I	DHX30	0	1	0	1	0	1	0	0	0	0
I	DHX33	0	0	0	1	1	1	0	0	0	0
I	DHX34	0	0	0	2	0	0	0	0	0	0
I	DHX36	0	0	0	0	4	0	0	1	0	0
I	DHX38	0	0	0	0	0	0	0	0	0	0
I	DHX57	0	0	0	1	3	1	0	0	0	0
I	DHX8	0	0	0	1	1	0	0	0	0	0
I	DHX9	0	0	0	1	1	2	0	0	0	0
I	DIAPH1	0	0	0	1	0	1	0	0	0	0
I	DIDO1	3	0	0	12	0	0	0	1	0	0
I	UTP25	0	0	0	2	3	1	0	0	0	0
I	DIMT1	0	0	0	0	0	0	0	0	0	0
I	DKC1	0	0	0	1	0	1	0	0	0	0
I	DLAT	0	0	0	3	2	0	0	1	0	0
I	DLD	0	0	0	6	2	0	0	0	0	0
I	DMGDH	0	0	0	1	0	1	0	0	0	0
I	DNAJA1	0	0	0	0	0	1	0	0	0	0
I	DNAJB12	0	0	1	2	2	1	0	0	0	0
I	DNAJC1	0	0	0	1	0	0	0	0	0	0
I	DNAJC2	0	0	0	2	3	1	0	0	0	0
I	DNAJC21	0	0	0	3	4	0	0	0	0	0
I	DNM1	0	0	0	1	0	3	0	0	0	0
I	DNTTIP2	0	0	0	0	4	1	0	0	0	0
I	DROSHA	0	0	0	1	2	1	0	0	0	0
I	DSP	0	0	0	1	0	2	0	0	0	0
I	DST	0	0	0	1	0	1	0	1	0	0
I	DUS3L	0	0	0	3	0	0	0	0	0	0
I	DUSP11	0	0	0	1	0	1	0	0	0	0
I	DUSP14	0	0	0	2	0	0	0	0	0	0
I	DUSP9	0	0	0	1	0	0	0	0	0	0
I	DUT	0	0	0	1	0	0	0	0	0	0
I	DYNC1H1	0	0	0	1	0	2	0	0	0	0
I	DYNC1I2	0	0	0	1	1	1	0	0	0	0
I	DYNC1LI1	0	0	0	1	2	0	0	0	0	0
I	DYNC2H1	0	0	0	1	0	0	0	1	0	0
I	DZIP3	0	0	0	1	1	0	0	1	0	0
I	EBNA1BP2	1	0	0	2	0	1	0	0	0	0
I	EBP	0	0	0	2	0	0	0	0	0	0
I	EDC4	0	0	0	2	0	0	0	0	0	0
I	EDF1	0	0	0	0	0	0	0	0	0	0
I	EEF1A1	0	0	0	0	0	1	0	0	0	0
I	EEF1G	0	0	0	0	3	0	0	0	0	0
I	EEF2	0	0	0	2	0	0	0	0	0	0
I	EFTUD2	0	0	0	3	1	2	0	0	0	0
I	EIF1	0	0	0	2	0	0	0	0	0	0
I	EIF1AX	0	0	0	1	0	0	0	0	0	0
I	EIF1B	0	0	0	2	2	0	0	0	0	0
I	EIF2AK2	0	0	0	3	0	0	0	0	0	0
I	EIF2D	0	0	0	0	0	1	0	0	0	0
I	EIF2S1	0	0	0	1	4	0	0	0	0	0
I	EIF2S2	1	0	0	13	0	0	0	0	0	0
I	EIF3A	0	0	0	0	1	1	0	0	0	0
I	EIF3B	0	0	0	0	0	1	0	0	0	0
I	EIF3C	0	0	0	3	0	0	0	0	0	0
I	EIF3D	0	0	0	2	0	0	0	0	0	0
I	EIF3E	0	0	0	1	1	0	0	0	0	0
I	EIF3G	0	0	0	3	0	0	0	0	0	0
I	EIF3H	0	0	0	3	3	0	0	0	0	0
I	EIF3I	0	0	0	1	0	0	0	0	0	0
I	EIF3J	0	0	0	1	4	2	0	0	0	0
I	EIF3L	0	0	0	1	2	0	0	0	0	0
I	EIF4A1	0	0	0	2	2	0	0	0	0	0
I	EIF4A2	0	0	0	0	0	0	0	0	0	0
I	EIF4A3	0	0	0	4	1	0	0	0	0	0
I	EIF4B	0	0	0	2	2	0	0	1	0	0
I	EIF4E	0	0	0	1	2	0	0	0	0	0
I	EIF4E2	0	0	0	0	0	1	0	0	0	0
I	EIF4ENIF1	0	0	0	2	3	0	0	0	0	0
I	EIF4G1	0	0	0	1	0	1	0	0	0	0
I	EIF4G2	0	0	0	1	4	0	0	0	0	0
I	EIF4G3	0	1	1	0	4	0	0	1	0	0
I	EIF4H	0	0	0	5	1	0	0	0	0	0
I	EIF5	0	0	0	1	4	0	0	0	0	0
I	EIF5A	0	0	0	0	0	0	0	0	0	0
I	EIF5B	0	0	0	1	0	0	0	0	0	0
I	ELAC2	0	0	0	3	5	0	0	0	0	0
I	ELAVL1	0	0	0	0	1	0	0	0	0	0
I	ELAVL2	0	0	0	0	0	1	0	0	0	0
I	ELAVL3	0	0	0	1	0	0	0	0	0	0
I	ELOF1	0	0	0	1	0	0	0	0	0	0
I	EMG1	0	0	0	4	0	0	0	0	0	0
I	EML4	0	0	0	3	2	1	0	0	0	0
I	ENO1	0	1	0	0	0	0	0	0	0	0
I	ENSA	0	0	0	2	2	1	0	0	0	0
I	EPB41	0	0	0	0	1	0	0	0	0	0
I	EPB41L2	0	0	0	0	0	0	0	0	0	0
I	EPPK1	0	0	0	3	0	1	0	0	0	0
I	EPRS	0	0	0	3	4	0	0	1	0	0
I	EPS8L3	0	0	0	3	0	1	0	0	0	0
I	ERAL1	0	0	0	2	0	0	0	0	0	0
I	ERH	0	0	0	1	0	0	0	0	0	0
I	ERI3	0	0	0	2	0	1	0	0	0	0
I	ERP29	0	0	0	1	0	0	0	0	0	0
I	ESF1	1	0	0	3	0	1	0	1	0	0
I	ESRP2	0	0	0	2	0	0	0	0	0	0
I	ETF1	0	0	0	1	5	2	0	0	0	0
I	EWSR1	0	0	0	0	0	0	0	0	0	0
I	EXOSC10	0	1	0	0	7	0	0	0	0	0
I	EXOSC2	0	0	0	0	0	1	0	0	0	0
I	EXOSC6	0	0	0	2	0	0	0	0	0	0
I	EXOSC9	0	0	0	1	3	0	0	0	0	0
I	EZR	0	0	0	0	0	0	0	0	0	0
I	F11R	0	0	0	1	1	0	0	0	0	0
I	FADS2	0	0	0	5	0	1	0	0	0	0
I	RAMAC	0	0	0	1	2	0	0	0	0	0
I	FAM120A	0	0	0	3	0	2	0	0	0	0
I	FAM120C	0	0	0	1	0	0	0	0	0	0
I	FAM133B	0	0	0	0	2	0	0	0	0	0
I	TASOR	0	1	0	1	4	0	0	1	0	0
I	FAM32A	0	0	0	2	1	0	0	0	0	0
I	TENT5A	0	0	0	1	0	0	0	0	0	0
I	FAM50A	0	0	0	1	0	0	0	0	0	0
I	FAM98A	0	0	0	2	2	0	0	0	0	0
I	FAM98B	0	0	0	1	0	1	0	0	0	0
I	FARSA	0	0	0	4	0	0	0	0	0	0
I	FARSB	0	0	0	0	4	1	0	0	0	0
I	FASN	0	0	0	4	0	0	0	0	0	0
I	FASTKD1	0	0	0	2	2	2	0	0	0	0
I	FASTKD2	0	0	0	3	3	0	0	1	0	0
I	FASTKD3	0	0	0	0	0	1	0	1	0	0
I	FASTKD5	0	0	0	8	0	0	0	0	0	0
I	FAU	0	0	0	1	0	1	0	0	0	0
I	FBL	0	0	0	0	0	0	0	0	0	0
I	FBN1	0	0	0	1	0	5	0	0	0	0
I	FBRSL1	0	0	0	5	0	0	0	0	0	0
I	FCF1	0	0	0	1	4	1	0	0	0	0
I	FDPS	0	0	0	3	0	0	0	0	0	0
I	FEN1	0	0	0	2	0	1	0	0	0	0
I	FGFR1OP	0	0	0	2	3	0	0	1	0	0
I	FIP1L1	0	0	0	0	4	1	0	0	0	0
I	FKBP1A	0	0	0	4	1	0	0	0	0	0
I	FKBP2	0	0	0	1	0	0	0	0	0	0
I	FKBP3	0	0	0	1	4	1	0	0	0	0
I	FKBP4	0	0	0	1	0	0	0	0	0	0
I	FLNA	0	0	0	1	0	2	0	0	0	0
I	FLNB	0	1	0	2	0	0	0	1	0	0
I	FLYWCH2	0	0	0	1	0	0	0	0	0	0
I	FMR1	0	0	0	2	0	1	0	0	0	0
I	FN1	0	0	0	0	0	0	0	1	0	0
I	FNDC3A	0	0	0	4	0	1	0	0	0	0
I	FNDC3B	0	0	0	0	0	1	0	0	0	0
I	FRG1	0	1	0	0	0	0	0	0	0	0
I	FSCN1	0	0	0	1	0	0	0	0	0	0
I	FTSJ3	0	0	0	1	0	1	0	0	0	0
I	FUBP1	0	0	0	0	0	1	0	0	0	0
I	FUBP3	0	0	0	3	1	0	0	0	0	0
I	FUS	0	0	0	1	0	0	0	0	0	0
I	FXR1	0	0	0	0	0	1	0	0	0	0
I	FXR2	0	0	0	2	5	1	0	0	0	0
I	FYTTD1	0	0	0	1	2	1	0	0	0	0
I	G3BP1	0	0	0	1	4	1	0	0	0	0
I	G3BP2	0	0	0	1	3	1	0	0	0	0
I	GANAB	0	0	0	2	0	0	0	0	0	0
I	GAR1	0	0	0	0	0	0	0	0	0	0
I	GAS2	1	0	0	2	0	0	0	0	0	0
I	GCN1	0	0	0	3	0	0	0	0	0	0
I	GDI2	0	0	0	0	0	0	0	0	0	0
I	GEMIN5	0	0	0	0	1	1	0	0	0	0
I	GFM1	0	0	0	3	2	0	0	0	0	0
I	GGCT	0	0	0	2	0	1	0	0	0	0
I	GIGYF2	0	0	0	0	5	0	0	4	0	0
I	GLRX3	0	0	0	1	0	0	0	0	0	0
I	NOP53	0	0	0	1	0	1	0	0	0	0
I	GMPR2	0	0	0	0	0	1	0	0	0	0
I	GNE	0	0	0	1	0	0	0	0	0	0
I	GNL2	0	0	0	0	4	0	0	0	0	0
I	GNL3	0	1	0	0	3	0	0	0	0	0
I	GNL3L	0	0	0	1	0	1	0	0	0	0
I	GOLGA4	0	0	0	1	2	1	0	1	0	0
I	GOLGB1	0	0	0	1	2	1	0	1	0	0
I	GOT2	0	0	0	3	1	0	0	0	0	0
I	GP2	0	0	0	1	0	1	0	0	0	0
I	GPATCH4	0	0	0	1	0	0	0	0	0	0
I	GPATCH8	0	0	0	0	1	0	0	0	0	0
I	GPR161	0	0	0	0	0	1	0	1	0	0
I	GRB2	0	0	0	2	1	1	0	0	0	0
I	GRN	0	0	0	2	0	0	0	0	0	0
I	GRSF1	0	0	0	0	3	0	0	1	0	0
I	GRWD1	0	0	0	1	0	0	0	0	0	0
I	GSPT1	0	0	0	3	3	0	0	0	0	0
I	GSPT2	0	0	0	3	0	0	0	0	0	0
I	GSTP1	1	0	0	3	0	0	0	0	0	0
I	GTF2E2	0	0	0	2	8	0	0	0	0	0
I	GTF2F1	0	0	0	2	0	1	0	0	0	0
I	GTPBP1	0	0	0	1	1	0	0	0	0	0
I	GTPBP10	0	0	0	2	1	1	0	0	0	0
I	GTPBP4	0	0	0	0	1	0	0	0	0	0
I	H1F0	0	0	0	0	0	0	0	0	0	0
I	H1FX	0	0	0	0	0	0	0	0	0	0
I	H2AFY	0	0	0	1	1	1	0	0	0	0
I	HABP4	0	0	0	1	0	1	0	0	0	0
I	HADH	0	0	0	1	0	0	0	0	0	0
I	HADHB	0	0	0	1	0	0	0	0	0	0
I	HARS2	0	0	0	0	2	1	0	0	0	0
I	HDAC2	0	0	0	3	2	0	0	0	0	0
I	HDGF	0	0	0	1	0	0	0	0	0	0
I	HDLBP	0	0	0	2	1	1	0	0	0	0
I	HEATR1	0	0	0	6	4	2	0	0	0	0
I	HEATR6	0	0	0	2	1	0	0	0	0	0
I	HELZ	0	0	0	1	1	1	0	0	0	0
I	HELZ2	3	0	0	14	0	0	0	0	0	0
I	HERC5	0	0	0	3	0	0	0	1	0	0
I	HIBADH	0	0	0	7	0	0	0	0	0	0
I	HIST1H1B	0	0	0	0	0	0	0	0	0	0
I	HIST1H1C	0	0	0	0	0	0	0	0	0	0
I	HIST1H1D	0	0	0	1	0	0	0	0	0	0
I	HIST1H1E	0	0	0	0	0	0	0	0	0	0
I	HIST1H4A	0	0	0	1	0	0	0	0	0	0
I	HIST1H4B	0	0	0	0	0	0	0	0	0	0
I	HIST1H4D	0	0	0	1	0	0	0	0	0	0
I	HIST1H4E	0	0	0	0	0	0	0	0	0	0
I	HIST1H4F	0	0	0	2	0	0	0	0	0	0
I	HIST1H4H	0	0	0	0	0	0	0	0	0	0
I	HIST1H4K	0	0	0	5	0	0	0	0	0	0
I	HIST1H4L	0	0	0	0	0	0	0	0	0	0
I	HIST2H4B	0	0	0	0	0	0	0	0	0	0
I	HLA-A	0	0	0	3	0	0	0	0	0	0
I	HLTF	0	0	0	1	0	1	0	0	0	0
I	HMGA1	0	0	0	1	0	0	0	0	0	0
I	HMGB1	1	0	0	7	2	0	0	0	0	0
I	HMGB2	0	0	0	0	0	0	0	0	0	0
I	HMGB3	0	0	0	2	0	0	0	0	0	0
I	HMGN2	0	0	0	0	1	0	0	0	0	0
I	HMGN5	0	0	0	1	0	0	0	0	0	0
I	HNRNPA0	0	0	0	0	0	0	0	0	0	0
I	HNRNPA1	0	0	0	1	3	0	0	0	0	0
I	HNRNPA1L2	0	0	0	0	0	0	0	0	0	0
I	HNRNPA2B1	0	0	0	1	2	0	0	0	0	0
I	HNRNPA3	0	0	0	1	4	1	0	0	0	0
I	HNRNPAB	0	0	0	1	1	1	0	0	0	0
I	HNRNPC	0	0	0	0	3	0	0	0	0	0
I	HNRNPCL1	0	1	0	0	0	1	0	0	0	0
I	HNRNPD	0	0	0	0	1	0	0	0	0	0
I	HNRNPDL	0	0	0	2	3	0	0	0	0	0
I	HNRNPF	0	0	0	2	1	1	0	1	0	0
I	HNRNPH1	0	0	0	0	0	0	0	0	0	0
I	HNRNPH2	0	0	0	2	0	1	0	0	0	0
I	HNRNPH3	0	0	0	1	0	0	0	0	0	0
I	HNRNPK	0	0	0	0	4	0	0	0	0	0
I	HNRNPL	0	0	0	1	0	0	0	0	0	0
I	HNRNPLL	0	0	0	0	0	0	0	0	0	0
I	HNRNPM	0	0	0	1	0	0	0	0	0	0
I	HNRNPR	0	0	0	0	3	0	0	0	0	0
I	HNRNPU	0	0	0	0	3	0	0	0	0	0
I	HNRNPUL1	0	0	0	1	0	1	0	0	0	0
I	HNRNPUL2	0	0	0	1	1	0	0	0	0	0
I	HOOK1	0	0	0	0	0	0	0	0	0	0
I	HOXB6	0	0	0	1	0	0	0	0	0	0
I	HSD17B10	0	0	0	4	0	0	0	0	0	0
I	HSP90AA1	0	0	0	1	0	0	0	1	0	0
I	HSP90AB1	1	0	0	1	1	0	0	1	0	0
I	HSP90B1	0	0	0	2	2	0	0	1	0	0
I	HSPA1A	0	0	0	0	0	0	0	0	0	0
I	HSPA1B	0	0	0	0	0	0	0	0	0	0
I	HSPA5	0	0	0	0	0	1	0	0	0	0
I	HSPA8	0	0	0	0	0	1	0	0	0	0
I	HSPA9	0	0	0	1	3	1	0	0	0	0
I	HSPB1	0	0	0	0	0	0	0	0	0	0
I	HSPD1	0	0	0	3	1	0	0	1	0	0
I	HSPE1	0	0	0	3	0	0	0	0	0	0
I	HTATSF1	0	0	0	1	0	1	0	0	0	0
I	HUWE1	0	0	0	3	0	1	0	0	0	0
I	IBA57	0	0	0	4	0	0	0	0	0	0
I	IDH1	0	0	0	4	0	0	0	0	0	0
I	IDH2	0	0	0	3	0	1	0	0	0	0
I	IFI16	0	0	0	1	0	1	0	0	0	0
I	IFIT2	0	0	0	1	0	0	0	1	0	0
I	IFIT5	0	0	0	2	0	2	0	0	0	0
I	IGF2BP1	0	0	0	1	0	1	0	0	0	0
I	IGF2BP2	0	0	0	1	1	0	0	0	0	0
I	IGF2BP3	0	0	0	5	0	1	0	0	0	0
I	ILF2	0	0	0	3	0	0	0	0	0	0
I	ILF3	0	0	0	0	0	0	0	0	0	0
I	IMMT	0	0	0	3	4	1	0	1	0	0
I	IMP3	0	0	0	2	0	0	0	0	0	0
I	IPO4	0	0	0	2	0	0	0	0	0	0
I	IPO5	0	0	0	3	0	1	0	0	0	0
I	IQCG	0	0	0	1	0	0	0	0	0	0
I	IREB2	0	0	0	1	4	1	0	1	0	0
I	ISG20L2	0	0	0	3	0	0	0	0	0	0
I	ISY1	0	0	0	0	4	0	0	0	0	0
I	JUN	0	0	0	1	0	0	0	0	0	0
I	KCTD12	1	0	0	2	0	0	0	0	0	0
I	KDM5A	0	0	0	3	1	0	0	1	0	0
I	KHDRBS1	0	0	0	0	3	0	0	0	0	0
I	KHDRBS3	0	0	0	2	0	0	0	0	0	0
I	KHSRP	0	0	0	0	0	0	0	0	0	0
I	KIAA0100	0	0	0	5	0	2	0	0	0	0
I	MARF1	0	0	0	2	1	0	0	0	0	0
I	KIAA1324	0	0	0	2	0	1	0	0	0	0
I	VIRMA	0	0	0	5	4	0	0	1	0	0
I	KIF1C	0	0	0	1	0	0	0	0	0	0
I	KMT2C	1	0	0	2	0	1	0	0	0	0
I	KNOP1	0	0	0	2	3	0	0	0	0	0
I	KPNA2	0	0	0	1	0	0	0	0	0	0
I	KPNB1	0	0	0	1	1	0	0	0	0	0
I	KRI1	0	0	0	0	0	0	0	0	0	0
I	KRR1	0	0	0	1	2	1	0	0	0	0
I	KRT18	0	0	0	2	0	0	0	0	0	0
I	KTN1	0	0	0	0	4	0	0	0	0	0
I	KYAT3	0	0	0	3	0	0	0	0	0	0
I	LAMA2	0	0	0	1	0	2	0	0	0	0
I	LARP1	0	0	0	2	1	1	0	1	0	0
I	LARP1B	0	0	0	0	4	0	0	1	0	0
I	LARP4	0	0	0	3	4	0	0	0	0	0
I	LARP4B	0	0	0	1	2	0	0	1	0	0
I	LARP7	0	0	0	0	4	0	0	0	0	0
I	LAS1L	0	0	0	2	0	0	0	0	0	0
I	LASP1	1	0	0	3	0	0	0	0	0	0
I	LBR	0	0	0	4	3	1	0	0	0	0
I	LDHA	0	0	0	3	2	1	0	0	0	0
I	LDHB	0	0	0	2	0	1	0	0	0	0
I	LEPR	0	0	0	1	0	1	0	0	0	0
I	LGALS1	0	0	0	2	0	0	0	0	0	0
I	LGALS3	0	0	0	0	0	0	0	0	0	0
I	LIMA1	0	0	0	1	0	1	0	0	0	0
I	LIN28B	0	0	0	0	0	1	0	0	0	0
I	LIN7C	0	0	0	0	4	1	0	0	0	0
I	LLPH	0	0	0	1	3	0	0	0	0	0
I	LMF2	0	1	0	4	0	0	0	0	0	0
I	LMNA	0	0	0	1	0	0	0	0	0	0
I	LRP1	0	0	0	1	0	4	0	0	0	0
I	LRPPRC	0	0	0	2	3	2	0	0	0	0
I	LRRC47	0	1	0	1	6	0	0	0	0	0
I	LRRC59	0	0	0	1	0	1	0	0	0	0
I	LSM1	0	0	0	1	2	0	0	0	0	0
I	LSM14A	0	0	0	0	1	1	0	1	0	0
I	LSM14B	4	0	0	13	0	0	0	0	0	0
I	LSM2	0	0	0	2	0	0	0	0	0	0
I	LSM3	0	0	0	2	1	0	0	1	0	0
I	LSM4	0	0	0	1	0	0	0	0	0	0
I	LSM6	0	0	0	1	1	0	0	0	0	0
I	LSM8	0	0	0	2	0	0	0	0	0	0
I	LTA4H	0	0	0	1	1	0	0	0	0	0
I	LUC7L	0	0	0	0	0	0	0	0	0	0
I	LUC7L2	0	0	0	3	4	0	0	0	0	0
I	LUC7L3	0	0	0	0	1	1	0	0	0	0
I	LYAR	0	0	0	0	4	2	0	0	0	0
I	MACF1	0	0	0	1	0	2	0	0	0	0
I	MAGOH	0	0	0	1	1	0	0	0	0	0
I	MAGOHB	0	0	0	3	2	1	0	0	0	0
I	MAK16	0	0	0	1	5	0	0	1	0	0
I	MANF	0	1	0	0	0	0	0	0	0	0
I	MAP1B	0	0	0	1	0	1	0	1	0	0
I	MAP2	0	0	0	0	0	1	0	0	0	0
I	MAP4	0	1	0	0	0	1	0	0	0	0
I	MAPRE1	1	0	0	8	0	0	0	0	0	0
I	MAPT	0	0	0	0	0	1	0	0	0	0
I	MARK2	0	0	0	2	1	1	0	0	0	0
I	MAT1A	0	0	0	3	0	0	0	0	0	0
I	MAT2A	0	0	0	0	0	0	0	0	0	0
I	MATR3	0	0	0	0	4	1	0	0	0	0
I	MAZ	0	0	0	4	0	0	0	0	0	0
I	MBNL1	0	0	0	2	1	1	0	0	0	0
I	MBNL2	0	0	0	4	0	0	0	0	0	0
I	MBNL3	0	0	0	2	0	0	0	1	0	0
I	MCAT	0	1	0	1	0	0	0	0	0	0
I	MCRIP2	0	0	0	0	0	0	0	0	0	0
I	MDC1	0	0	0	2	0	1	0	0	0	0
I	MDH1	0	0	0	3	0	0	0	0	0	0
I	MDH2	0	0	0	4	0	1	0	0	0	0
I	MECP2	0	0	0	3	0	0	0	0	0	0
I	MEPCE	0	0	0	2	0	1	0	0	0	0
I	METAP2	0	0	0	1	3	1	0	0	0	0
I	METTL16	0	0	0	1	2	3	0	0	0	0
I	METTL8	0	0	0	1	1	0	0	0	0	0
I	MEX3A	0	0	0	0	0	1	0	0	0	0
I	MEX3B	0	0	0	2	0	1	0	0	0	0
I	MEX3C	0	0	0	1	0	0	0	0	0	0
I	MEX3D	0	0	0	3	0	0	0	0	0	0
I	MFAP1	0	0	0	1	4	0	0	0	0	0
I	MGST1	0	0	0	3	0	0	0	0	0	0
I	MKI67	0	0	0	0	0	3	0	1	0	1
I	MKRN1	0	0	0	2	1	0	0	0	0	0
I	MKRN2	0	0	0	2	0	1	0	0	0	0
I	MKRN3	0	0	0	2	0	1	0	0	0	0
I	MMAA	0	0	0	1	1	1	0	0	0	0
I	MOV10	0	0	0	2	0	1	0	0	0	0
I	MPHOSPH10	0	0	0	0	4	0	0	0	0	0
I	MRM1	0	0	0	2	0	0	0	0	0	0
I	MRM3	0	0	0	0	2	0	0	0	0	0
I	MRPL1	0	0	0	2	0	0	0	1	0	0
I	MRPL10	0	0	0	3	0	0	0	0	0	0
I	MRPL11	0	0	0	1	0	0	0	0	0	0
I	MRPL13	0	0	0	2	0	1	0	0	0	0
I	MRPL14	1	0	0	1	0	0	0	0	0	0
I	MRPL15	0	0	0	0	0	0	0	0	0	0
I	MRPL16	0	0	0	2	0	0	0	0	0	0
I	MRPL19	0	0	0	2	4	1	0	0	0	0
I	MRPL2	1	0	0	2	0	0	0	0	0	0
I	MRPL20	0	1	0	0	0	0	0	0	0	0
I	MRPL21	0	0	0	2	0	0	0	0	0	0
I	MRPL22	0	0	0	1	0	0	0	0	0	0
I	MRPL24	0	0	0	0	0	0	0	0	0	0
I	MRPL27	0	0	0	2	0	0	0	0	0	0
I	MRPL28	0	0	0	0	0	0	0	0	0	0
I	MRPL3	0	0	0	1	1	0	0	0	0	0
I	MRPL32	0	0	0	2	0	0	0	0	0	0
I	MRPL34	0	0	0	1	0	0	0	0	0	0
I	MRPL37	0	0	0	0	0	0	0	0	0	0
I	MRPL39	0	0	0	2	0	1	0	0	0	0
I	MRPL4	0	0	0	4	0	0	0	0	0	0
I	MRPL40	0	0	0	1	0	0	0	0	0	0
I	MRPL41	0	1	0	1	0	0	0	0	0	0
I	MRPL42	0	0	0	4	1	0	0	0	0	0
I	MRPL43	0	0	0	5	0	0	0	0	0	0
I	MRPL44	0	0	0	3	0	1	0	0	0	0
I	MRPL45	1	0	0	2	0	0	0	1	0	0
I	MRPL51	0	0	0	1	1	0	0	0	0	0
I	MRPL54	0	0	0	1	0	0	0	0	0	0
I	MRPL57	1	0	0	4	0	0	0	0	0	0
I	MRPL9	0	0	0	2	0	0	0	0	0	0
I	MRPS10	1	0	0	1	3	0	0	0	0	0
I	MRPS11	0	0	0	3	0	0	0	0	0	0
I	MRPS12	0	0	0	2	0	0	0	0	0	0
I	MRPS14	0	0	0	2	2	0	0	0	0	0
I	MRPS15	0	0	0	0	0	0	0	0	0	0
I	MRPS18A	1	0	0	1	0	0	0	0	0	0
I	MRPS18C	0	0	0	1	1	0	0	1	0	0
I	MRPS21	0	0	0	0	0	0	0	0	0	0
I	MRPS23	0	0	0	0	0	0	0	0	0	0
I	MRPS24	0	0	0	1	0	0	0	0	0	0
I	MRPS26	0	0	0	3	0	0	0	0	0	0
I	MRPS28	1	0	0	3	0	0	0	0	0	0
I	MRPS30	1	0	0	2	0	1	0	0	0	0
I	MRPS31	1	0	0	6	1	0	0	0	0	0
I	MRPS35	0	0	0	3	1	0	0	0	0	0
I	MRPS5	0	0	0	2	0	0	0	0	0	0
I	MRPS7	0	0	0	4	0	0	0	0	0	0
I	MRPS9	0	0	0	3	1	0	0	0	0	0
I	MRTO4	0	1	0	0	0	1	0	0	0	0
I	MSI1	0	0	0	2	0	0	0	0	0	0
I	MSI2	0	0	0	2	0	1	0	0	0	0
I	MSN	0	0	0	0	0	1	0	0	0	0
I	MTCL1	0	0	0	1	0	0	0	0	0	0
I	MTDH	0	0	0	5	2	1	0	0	0	0
I	MTERF1	0	0	0	1	0	0	0	2	0	0
I	MTHFD1	0	0	0	1	2	0	0	0	0	0
I	MTHFSD	0	0	0	1	0	1	0	0	0	0
I	MTIF2	0	0	0	2	4	1	0	0	0	0
I	MTO1	0	0	0	0	0	0	0	0	0	0
I	MTPAP	0	0	0	1	4	1	0	0	0	0
I	MTRF1	1	0	0	4	0	2	0	0	0	0
I	MYBBP1A	0	0	0	0	0	0	0	0	0	0
I	MYEF2	0	0	0	1	0	0	0	0	0	0
I	MYH14	0	0	0	0	0	1	0	0	0	0
I	MYH9	0	0	0	0	0	2	0	0	0	0
I	MYO18A	0	0	0	3	0	1	0	0	0	0
I	MYO5A	0	0	0	0	0	1	0	0	0	0
I	NAA15	0	0	0	1	4	0	0	0	0	0
I	NAA50	0	0	0	1	1	0	0	0	0	0
I	NAF1	0	0	0	2	3	0	0	1	0	0
I	NAP1L1	0	0	0	1	1	1	0	0	0	0
I	NAP1L4	0	0	0	0	3	0	0	1	0	0
I	NARS	0	0	0	1	4	1	0	0	0	0
I	NAT10	0	0	0	2	1	1	0	0	0	0
I	NBPF10	0	0	0	1	0	1	0	0	0	0
I	NCBP1	0	0	0	1	2	1	0	1	0	0
I	NCBP2	0	0	0	2	1	0	0	0	0	0
I	NCBP3	0	0	0	1	1	0	0	0	0	0
I	NCL	0	0	0	2	1	0	0	0	0	0
I	NCOA5	3	0	0	16	0	0	0	0	0	0
I	NDRG1	0	0	0	3	0	0	0	0	0	0
I	NDRG2	0	0	0	1	0	0	0	0	0	0
I	NDRG4	0	0	0	0	0	0	0	0	0	0
I	NDUFS6	0	0	0	0	0	0	0	0	0	0
I	NDUFV3	0	0	0	0	3	0	0	1	0	0
I	NELFE	0	0	0	0	0	1	0	0	0	0
I	NFX1	0	0	0	2	1	0	0	0	0	0
I	NGDN	0	0	0	0	5	0	0	0	0	0
I	NGRN	0	0	0	0	4	0	0	0	0	0
I	NHP2	0	0	0	2	0	0	0	0	0	0
I	NIFK	0	0	0	1	4	0	0	0	0	0
I	NIP7	0	0	0	2	3	1	0	0	0	0
I	NKAP	0	0	0	1	0	1	0	0	0	0
I	NKRF	0	0	0	1	0	0	0	0	0	0
I	NKTR	0	0	0	1	0	1	0	0	0	0
I	NLRP11	0	0	0	1	0	2	0	0	0	0
I	NMD3	0	0	0	1	0	0	0	0	0	0
I	NME1	0	0	0	3	0	0	0	0	0	0
I	NMT1	0	0	0	2	2	0	0	0	0	0
I	NOA1	0	0	0	0	1	0	0	0	0	0
I	NOC2L	0	1	0	1	0	2	0	0	0	0
I	NOC3L	0	0	0	1	1	1	0	1	0	0
I	NOC4L	0	0	0	4	0	0	0	0	0	0
I	NOL10	0	0	0	2	6	0	0	0	0	0
I	NOL11	0	0	0	1	4	2	0	0	0	0
I	NOL12	0	0	0	0	0	0	0	0	0	0
I	NOL6	0	0	0	4	0	0	0	0	0	0
I	NOL7	0	0	0	1	3	0	0	0	0	0
I	NOL8	0	0	0	2	4	1	0	1	0	0
I	NOLC1	0	0	0	0	1	0	0	0	0	0
I	NOM1	0	0	0	3	0	1	0	0	0	0
I	NONO	0	0	0	1	0	0	0	0	0	0
I	NOP14	0	0	0	1	4	0	0	1	0	0
I	NOP16	0	0	0	0	0	0	0	0	0	0
I	NOP2	0	0	0	2	0	0	0	1	0	0
I	NOP56	0	0	0	6	0	1	0	0	0	0
I	NOP58	0	0	0	2	3	0	0	0	0	0
I	NOP9	0	0	0	2	0	0	0	0	0	0
I	NOSIP	0	0	0	1	0	0	0	0	0	0
I	NOVA1	0	0	0	0	0	2	0	0	0	0
I	NOVA2	0	0	0	1	0	0	0	0	0	0
I	NPM1	0	0	0	1	3	1	0	0	0	0
I	NPM3	0	0	0	3	0	0	0	0	0	0
I	NQO1	0	0	0	1	0	0	0	0	0	0
I	NSA2	0	0	0	1	3	0	0	0	0	0
I	NSF	0	0	0	2	1	0	0	0	0	0
I	NSFL1C	0	0	0	7	2	0	0	0	0	0
I	NSRP1	0	0	0	2	4	0	0	0	0	0
I	NSUN2	0	0	0	2	1	0	0	0	0	0
I	NSUN5	0	0	0	1	0	0	0	0	0	0
I	NTPCR	0	0	0	1	0	0	0	0	0	0
I	NUCKS1	0	0	0	2	3	0	0	1	0	0
I	NUDT16L1	0	0	0	4	0	0	0	0	0	0
I	NUDT21	0	0	0	2	4	0	0	0	0	0
I	NUFIP2	0	0	0	1	3	1	0	0	0	0
I	NUP42	0	0	0	2	1	1	0	0	0	0
I	NUSAP1	0	0	0	0	3	0	0	0	0	0
I	NVL	0	0	0	3	4	2	0	0	0	0
I	NXF1	0	0	0	1	2	2	0	0	0	0
I	OASL	0	0	0	1	0	1	0	0	0	0
I	OGN	0	0	0	0	0	2	0	0	0	0
I	OLA1	0	0	0	2	0	1	0	1	0	0
I	OTUD4	0	0	0	0	4	0	0	1	0	0
I	P2RX7	0	0	0	0	0	0	0	0	0	0
I	P4HB	0	0	0	3	0	0	0	0	0	0
I	PA2G4	0	0	0	1	1	0	0	0	0	0
I	PABPC1	0	0	0	5	3	0	0	0	0	0
I	PABPC1L	4	0	0	8	0	0	0	0	0	0
I	PABPC4	0	0	0	2	1	1	0	0	0	0
I	PABPC4L	0	0	0	0	0	0	0	0	0	0
I	PABPN1	0	0	0	0	0	0	0	0	0	0
I	PAFAH1B3	0	0	0	4	0	0	0	0	0	0
I	PAICS	0	0	0	1	4	0	0	1	0	0
I	PAIP1	1	0	0	1	0	1	0	0	0	0
I	TENT4B	0	0	0	2	1	0	0	1	0	0
I	PARK7	0	1	0	0	0	0	0	0	0	0
I	PARN	0	0	0	3	0	0	0	0	0	0
I	PARP1	0	0	0	1	1	0	0	0	0	0
I	PARP12	0	0	0	5	1	0	0	0	0	0
I	PATL1	0	0	0	0	0	0	0	0	0	0
I	PATZ1	0	0	0	0	0	1	0	0	0	0
I	PAWR	0	0	0	2	0	1	0	0	0	0
I	PC	0	0	0	1	0	0	0	0	0	0
I	PCBP1	0	0	0	2	0	1	0	0	0	0
I	PCBP2	0	0	0	4	0	1	0	0	0	0
I	PCBP3	0	1	0	0	0	0	0	0	0	0
I	PCBP4	0	1	0	3	0	0	0	0	0	0
I	PCDH20	1	0	0	7	0	2	0	0	0	0
I	PCDHGA9	0	0	0	0	0	3	0	0	0	0
I	PCNP	0	0	0	0	4	1	0	0	0	0
I	PCSK9	0	0	0	2	0	0	0	0	0	0
I	PDAP1	0	0	0	4	0	0	0	0	0	0
I	PDCD11	0	0	0	0	0	1	0	0	0	0
I	PDCD6IP	0	0	0	1	3	1	0	1	0	0
I	PDIA2	0	0	0	0	0	0	0	0	0	0
I	PDIA3	0	0	0	2	0	1	0	0	0	0
I	PDIA4	0	0	0	4	0	0	0	0	0	0
I	PDLIM5	0	0	0	0	0	2	0	0	0	0
I	PDS5A	0	0	0	0	4	1	0	0	0	0
I	PEBP1	0	0	0	1	0	0	0	0	0	0
I	PEF1	0	0	0	0	1	0	0	0	0	0
I	PEG10	0	0	0	0	0	1	0	0	0	0
I	PELP1	0	0	0	0	0	0	0	0	0	0
I	PES1	0	0	0	2	2	0	0	0	0	0
I	PFN1	0	0	0	3	0	0	0	0	0	0
I	PGRMC1	0	0	0	1	0	0	0	0	0	0
I	PHF10	0	0	0	1	3	1	0	0	0	0
I	PHF3	1	0	0	2	4	1	0	1	0	0
I	PHF5A	0	0	0	4	0	0	0	0	0	0
I	PHF6	0	0	0	0	1	0	0	0	0	0
I	PHGDH	1	0	0	1	0	0	0	0	0	0
I	PIN4	0	0	0	0	0	0	0	0	0	0
I	PKM	0	0	0	0	0	0	0	0	0	0
I	PKN2	0	0	0	0	4	1	0	0	0	0
I	PLA2G1B	0	0	0	1	0	0	0	1	0	0
I	PLEC	0	0	0	2	0	2	0	0	0	0
I	PMS1	0	0	0	0	3	1	0	0	0	0
I	PNISR	0	0	0	0	0	1	0	0	0	0
I	PNN	0	0	0	0	1	0	0	1	0	0
I	PNO1	0	0	0	0	0	0	0	0	0	0
I	PNPT1	0	0	0	2	2	1	0	0	0	0
I	POLDIP3	0	1	0	1	4	1	0	1	0	0
I	POLR2A	0	0	0	0	0	0	0	0	0	0
I	POLR2B	0	0	0	1	3	1	0	0	0	0
I	POLRMT	0	0	0	3	0	0	0	0	0	0
I	POP1	0	0	0	2	0	1	0	0	0	0
I	POP7	0	0	0	1	0	0	0	0	0	0
I	POU5F1	0	0	0	1	0	0	0	0	0	0
I	PPAN	0	0	0	2	0	0	0	0	0	0
I	PPHLN1	0	0	0	2	3	0	0	0	0	0
I	PPIA	0	0	0	0	0	0	0	0	0	0
I	PPIB	0	0	0	2	0	0	0	0	0	0
I	PPID	0	0	0	0	4	1	0	0	0	0
I	PPIE	0	0	0	0	0	0	0	0	0	0
I	PPIF	0	0	0	3	0	0	0	0	0	0
I	PPIG	0	0	0	1	4	0	0	0	0	0
I	PPIL4	0	0	0	1	4	0	0	0	0	0
I	PPP1CC	0	0	0	0	3	1	0	0	0	0
I	PPP1R10	0	0	0	3	0	0	0	0	0	0
I	PPRC1	0	0	0	1	1	1	0	0	0	0
I	PRDX1	0	0	0	1	0	0	0	1	0	0
I	PRDX3	0	0	0	2	0	0	0	0	0	0
I	PRKAR2A	0	1	0	1	0	1	0	0	0	0
I	PRKDC	0	0	0	3	0	0	0	1	0	0
I	PRKRA	0	0	0	1	1	1	0	0	0	0
I	PRMT1	0	0	0	4	0	0	0	0	0	0
I	PRPF3	0	0	0	0	1	0	0	0	0	0
I	PRPF31	0	0	0	0	0	0	0	0	0	0
I	PRPF38A	0	0	0	0	3	1	0	0	0	0
I	PRPF38B	0	0	0	1	3	0	0	0	0	0
I	PRPF40A	0	0	0	2	4	1	0	0	0	0
I	PRPF4B	0	0	0	2	3	0	0	1	0	0
I	PRPF6	3	0	0	9	0	1	0	0	0	0
I	PRPF8	0	0	0	1	0	1	0	0	0	0
I	PRR3	0	0	0	0	0	0	0	0	0	0
I	PRRC2A	0	0	0	1	1	1	0	0	0	0
I	PRRC2B	0	0	0	2	2	2	0	0	0	0
I	PRRC2C	0	0	0	1	1	2	0	1	0	0
I	PSIP1	0	0	0	1	3	0	0	0	0	0
I	PSMA4	0	0	0	2	0	0	0	0	0	0
I	PSMB1	0	0	0	0	0	0	0	0	0	0
I	PSMC1	0	0	0	0	2	0	0	0	0	0
I	PSMC2	0	0	0	4	0	0	0	0	0	0
I	PSMD4	0	0	0	2	2	0	0	0	0	0
I	PSPC1	1	0	0	1	0	1	0	0	0	0
I	PTBP1	0	0	0	3	0	0	0	0	0	0
I	PTBP2	0	0	0	0	0	2	0	0	0	0
I	PTBP3	0	0	0	0	3	0	0	0	0	0
I	PTCD1	0	0	0	2	0	0	0	0	0	0
I	PTCD2	0	0	0	0	0	0	0	0	0	0
I	PTCD3	0	0	0	2	0	2	0	0	0	0
I	PTDSS1	0	0	0	7	1	1	0	1	0	0
I	PTMA	0	0	0	0	2	0	0	0	0	0
I	PTPN1	3	0	0	14	0	1	0	0	0	0
I	PTPN12	0	0	0	1	0	1	0	1	0	0
I	CAVIN1	0	0	0	0	0	0	0	0	0	0
I	PTRH1	0	0	0	3	0	0	0	0	0	0
I	PUF60	0	0	0	4	0	0	0	0	0	0
I	PUM1	0	0	0	1	1	2	0	0	0	0
I	PUM2	0	0	0	2	2	0	0	1	0	0
I	PUM3	0	0	0	1	2	1	0	0	0	0
I	PURA	0	0	0	0	0	0	0	0	0	0
I	PURB	0	0	0	3	1	1	0	0	0	0
I	PURG	0	0	0	0	0	1	0	0	0	0
I	PUS1	0	0	0	2	0	0	0	0	0	0
I	PUS7	0	0	0	5	0	1	0	0	0	0
I	PWP2	0	0	0	3	1	0	0	0	0	0
I	PYM1	0	0	0	5	0	1	0	0	0	0
I	QKI	0	0	0	0	0	0	0	0	0	0
I	R3HDM1	0	0	0	2	0	1	0	0	0	0
I	R3HDM2	0	0	0	3	0	0	0	0	0	0
I	RACK1	0	0	0	2	0	0	0	0	0	0
I	RALY	0	0	0	7	0	0	0	0	0	0
I	RALYL	0	0	0	0	0	1	0	0	0	0
I	RAN	0	0	0	4	0	0	0	0	0	0
I	RANBP2	0	0	0	2	0	2	0	0	0	0
I	RARS2	0	0	0	1	3	2	0	0	0	0
I	RAVER1	0	0	0	3	0	0	0	0	0	0
I	RAVER2	0	0	0	1	1	0	0	0	0	0
I	RBBP5	0	0	0	2	4	1	0	0	0	0
I	RBBP6	0	0	0	1	4	2	0	0	0	1
I	RBFOX2	0	0	0	0	1	0	0	0	0	0
I	RBM10	0	0	0	2	0	1	0	0	0	0
I	RBM12	1	0	0	1	2	0	0	1	0	0
I	RBM12B	0	0	0	3	1	1	0	1	0	0
I	RBM14	0	0	0	1	0	1	0	0	0	0
I	RBM14-RBM4	0	0	0	0	0	0	0	0	0	0
I	RBM15	0	0	0	1	0	2	0	0	0	0
I	RBM15B	0	1	0	1	0	0	0	0	0	0
I	RBM19	0	0	0	0	0	0	0	0	0	0
I	RBM20	0	0	0	0	0	0	0	0	0	0
I	RBM22	0	0	0	1	4	1	0	0	0	0
I	RBM23	0	0	0	0	2	0	0	0	0	0
I	RBM24	0	0	0	1	0	1	0	0	0	0
I	RBM25	0	0	0	1	4	1	0	0	0	0
I	RBM26	0	0	0	5	0	2	0	0	0	0
I	RBM27	0	0	0	2	3	1	0	0	0	0
I	RBM28	0	0	0	4	0	0	0	0	0	0
I	RBM3	0	0	0	1	0	0	0	0	0	0
I	RBM33	0	0	0	1	0	0	0	1	0	0
I	RBM34	0	0	0	1	4	0	0	0	0	0
I	RBM38	4	0	0	3	0	0	0	0	0	0
I	RBM39	2	0	0	3	1	0	0	1	0	0
I	RBM4	0	0	0	1	1	0	0	1	0	0
I	RBM42	0	0	0	2	0	1	0	0	0	0
I	RBM45	0	0	0	1	2	1	0	0	0	0
I	RBM47	0	0	0	2	0	0	0	0	0	0
I	RBM4B	0	0	0	1	0	1	0	0	0	0
I	RBM5	0	1	0	1	0	1	0	1	0	0
I	RBM6	0	1	0	0	0	1	0	0	0	0
I	RBM7	0	0	0	1	0	0	0	0	0	0
I	RBM8A	0	0	0	0	0	0	0	0	0	0
I	RBMS1	0	0	0	2	0	0	0	0	0	0
I	RBMS2	0	0	0	1	0	0	0	0	0	0
I	RBMS3	0	0	0	0	0	0	0	0	0	0
I	RBMX	0	0	0	1	0	0	0	0	0	0
I	RBMX2	0	0	0	1	0	0	0	0	0	0
I	RBMXL1	0	0	0	0	0	0	0	1	0	0
I	RBPMS	0	1	0	0	0	0	0	1	0	0
I	RC3H1	0	0	0	2	3	1	0	0	0	0
I	RC3H2	0	0	0	0	0	1	0	0	0	0
I	RCC1L	0	0	0	4	0	1	0	0	0	0
I	RCC2	0	1	0	1	0	1	0	0	0	0
I	RDX	0	0	0	1	0	1	0	0	0	0
I	REPIN1	0	0	0	5	0	0	0	0	0	0
I	REXO4	0	0	0	1	0	0	0	0	0	0
I	RIDA	0	0	0	1	0	1	0	0	0	0
I	RIF1	0	0	0	1	0	1	0	1	0	0
I	RIMS1	0	0	0	0	0	5	0	0	0	0
I	RNF10	0	0	0	1	0	2	0	0	0	0
I	RNH1	0	0	0	3	0	0	0	0	0	0
I	RNPS1	0	0	0	3	0	0	0	0	0	0
I	ROCK2	0	0	0	1	0	0	0	1	0	0
I	ROR2	0	0	0	0	0	1	0	0	0	0
I	RP9	0	0	0	0	0	0	0	0	0	0
I	RPF1	0	0	0	0	4	2	0	0	0	0
I	RPF2	0	0	0	0	0	0	0	0	0	0
I	RPGR	0	0	0	3	0	1	0	0	0	0
I	RPL10	0	0	0	2	0	0	0	0	0	0
I	RPL10A	0	0	0	0	0	1	0	0	0	0
I	RPL11	0	0	0	0	0	1	0	0	0	0
I	RPL12	0	0	0	0	0	0	0	0	0	0
I	RPL13	0	1	0	1	0	0	0	0	0	0
I	RPL13A	0	0	0	0	0	0	0	0	0	0
I	RPL14	0	0	0	0	0	0	0	0	0	0
I	RPL15	0	0	0	0	0	0	0	0	0	0
I	RPL17	0	0	0	0	0	0	0	0	0	0
I	RPL17-C18orf32	0	0	0	0	0	0	0	0	0	0
I	RPL18	0	0	0	0	0	0	0	0	0	0
I	RPL18A	0	0	0	1	0	0	0	0	0	0
I	RPL19	1	0	0	2	0	0	0	0	0	0
I	RPL21	2	0	0	0	0	0	0	0	0	0
I	RPL22	0	1	0	0	4	0	0	0	0	0
I	RPL23	1	0	0	2	0	0	0	0	0	0
I	RPL23A	0	0	0	2	0	0	0	0	0	0
I	RPL24	0	0	0	0	0	0	0	0	0	0
I	RPL26	0	0	0	0	0	0	0	0	0	0
I	RPL27	0	0	0	0	0	1	0	0	0	0
I	RPL27A	0	0	0	0	0	0	0	0	0	0
I	RPL28	0	0	0	1	0	0	0	0	0	0
I	RPL29	0	1	0	0	0	0	0	0	0	0
I	RPL3	0	0	0	0	0	0	0	0	0	0
I	RPL30	0	0	0	3	1	0	0	0	0	0
I	RPL31	0	0	0	0	0	0	0	0	0	0
I	RPL32	0	0	0	0	0	0	0	0	0	0
I	RPL35	0	0	0	0	0	0	0	0	0	0
I	RPL35A	0	0	0	0	0	0	0	0	0	0
I	RPL36	0	0	0	1	0	0	0	0	0	0
I	RPL36A	0	0	0	0	0	0	0	0	0	0
I	RPL37	0	0	0	0	0	0	0	0	0	0
I	RPL37A	0	0	0	0	0	0	0	0	0	0
I	RPL38	0	0	0	0	0	0	0	0	0	0
I	RPL4	0	0	0	0	0	0	0	0	0	0
I	RPL5	0	0	0	0	0	1	0	0	0	0
I	RPL6	0	0	0	3	3	2	0	0	0	0
I	RPL7	0	0	0	2	0	1	0	0	0	0
I	RPL7A	0	0	0	1	1	0	0	0	0	0
I	RPL7L1	0	0	0	1	3	0	0	0	0	0
I	RPL8	0	0	0	2	0	0	0	0	0	0
I	RPLP0	0	0	0	2	0	0	0	0	0	0
I	RPLP2	0	0	0	2	0	0	0	0	0	0
I	RPN1	0	0	0	3	0	0	0	0	0	0
I	RPP25	0	0	0	0	0	0	0	0	0	0
I	RPP25L	0	0	0	3	0	0	0	0	0	0
I	RPP30	0	0	0	0	2	0	0	0	0	0
I	RPRD1B	4	0	0	10	0	1	0	0	0	0
I	RPRD2	0	0	0	2	1	1	0	0	0	0
I	RPS10	0	0	0	1	0	0	0	0	0	0
I	RPS11	0	0	0	0	0	0	0	0	0	0
I	RPS12	0	0	0	1	0	1	0	0	0	0
I	RPS13	0	0	0	0	0	0	0	0	0	0
I	RPS14	0	0	0	1	0	0	0	0	0	0
I	RPS15	0	0	0	1	0	0	0	0	0	0
I	RPS15A	0	0	0	0	0	1	0	0	0	0
I	RPS16	0	0	0	2	0	0	0	0	0	0
I	RPS17	0	0	0	1	0	0	0	0	0	0
I	RPS18	0	0	0	2	0	0	0	0	0	0
I	RPS19	0	0	0	0	0	1	0	0	0	0
I	RPS19BP1	0	0	0	0	0	0	0	0	0	0
I	RPS2	0	0	0	2	0	0	0	0	0	0
I	RPS20	0	0	0	0	0	0	0	0	0	0
I	RPS21	4	0	0	6	0	0	0	0	0	0
I	RPS23	0	0	0	0	1	0	0	0	0	0
I	RPS24	0	0	0	0	0	0	0	0	0	0
I	RPS25	0	0	0	0	3	0	0	0	0	0
I	RPS26	0	0	0	4	0	0	0	0	0	0
I	RPS27	0	0	0	0	0	0	0	0	0	0
I	RPS27A	0	0	0	1	0	0	0	0	0	0
I	RPS27L	0	0	0	2	0	0	0	0	0	0
I	RPS28	0	0	0	0	0	0	0	0	0	0
I	RPS3	0	0	0	1	0	1	0	0	0	0
I	RPS3A	0	0	0	0	0	0	0	0	0	0
I	RPS4X	0	0	0	1	0	0	0	0	0	0
I	RPS5	0	0	0	2	0	0	0	0	0	0
I	RPS6	0	0	0	0	0	0	0	0	0	0
I	RPS7	0	0	0	0	0	0	0	0	0	0
I	RPS8	0	0	0	2	0	0	0	0	0	0
I	RPS9	0	0	0	0	0	0	0	0	0	0
I	RPSA	0	0	0	0	0	0	0	0	0	0
I	RPUSD2	0	0	1	2	0	0	0	0	0	0
I	RPUSD3	0	0	0	2	0	0	0	0	0	0
I	RPUSD4	0	0	0	2	2	0	0	0	0	0
I	RRBP1	1	0	0	7	0	1	0	0	0	0
I	RRP1	0	0	0	0	1	0	0	0	0	0
I	RRP12	0	0	0	2	0	0	0	0	0	0
I	RRP15	0	0	0	3	4	0	0	0	0	0
I	RRP1B	0	0	0	1	2	0	0	0	0	0
I	RRP36	1	0	0	1	0	1	0	0	0	0
I	RRP7A	0	1	0	2	0	0	0	0	0	0
I	RRP8	0	0	0	1	0	0	0	0	0	0
I	RRP9	0	1	0	2	0	1	0	0	0	0
I	RRS1	0	0	0	4	0	0	0	0	0	0
I	RSL1D1	0	0	0	0	4	1	0	0	0	0
I	RSL24D1	0	0	0	0	0	0	0	0	0	0
I	RSRC2	0	0	0	0	4	1	0	0	0	0
I	RTCA	0	0	0	0	3	1	0	0	0	0
I	RTCB	0	0	0	4	0	0	0	0	0	0
I	RTF1	0	0	0	0	4	1	0	1	0	0
I	RTN4	0	0	0	1	0	1	0	0	0	0
I	RWDD4	0	1	0	0	0	0	0	0	0	0
I	S100A16	0	0	0	0	0	0	0	0	0	0
I	S100A4	0	0	0	1	0	0	0	0	0	0
I	S100A9	0	0	0	0	0	0	0	0	0	0
I	SAFB	0	0	0	0	2	0	0	0	0	0
I	SAFB2	0	0	0	0	0	0	0	1	0	0
I	SAMD4A	0	0	0	0	0	0	0	1	0	0
I	SAMD4B	0	0	0	4	1	0	0	0	0	0
I	SAMSN1	0	0	0	0	0	3	0	0	0	0
I	SAP18	1	0	0	8	2	0	0	0	0	0
I	SAP30BP	0	0	0	2	1	0	0	1	0	0
I	SARNP	0	0	0	1	1	0	0	0	0	0
I	SARS	0	0	0	0	0	1	0	0	0	0
I	SARS2	0	0	0	4	0	0	0	0	0	0
I	SART1	0	0	0	1	0	0	0	0	0	0
I	SART3	0	0	0	2	0	1	0	0	0	0
I	SBDS	0	0	0	4	0	0	0	0	0	0
I	SCAF11	0	0	0	3	4	1	0	0	0	0
I	SCAF4	0	0	0	1	2	1	0	0	0	0
I	SCAF8	0	0	0	2	4	1	0	1	0	0
I	SCAMP2	0	0	0	1	1	0	0	0	0	0
I	SCAMP3	0	0	0	2	0	0	0	0	0	0
I	SCG3	0	0	0	0	0	1	0	0	0	0
I	SDAD1	0	0	0	2	4	0	0	0	0	0
I	SEC23IP	0	0	0	1	3	2	0	0	0	0
I	SEC31A	0	0	0	1	1	0	0	0	0	0
I	SEC61A1	0	0	0	1	0	0	0	0	0	0
I	SEC61B	0	0	0	0	0	0	0	0	0	0
I	SEC62	0	0	0	0	4	0	0	0	0	0
I	SEC63	0	0	0	1	4	1	0	0	0	0
I	SECISBP2	0	0	0	1	2	0	0	0	0	0
I	SECISBP2L	0	0	0	1	1	1	0	0	0	0
I	SELENOH	0	1	0	1	0	0	0	0	0	0
I	Septin11	0	0	0	1	1	0	0	0	0	0
I	Septin7	0	0	0	0	1	0	0	1	0	0
I	SERBP1	0	0	0	1	4	1	0	1	0	0
I	SERPINH1	0	0	0	3	0	0	0	0	0	0
I	SF1	0	0	0	3	0	1	0	0	0	0
I	SF3A1	0	0	0	0	0	1	0	0	0	0
I	SF3A2	0	0	0	2	0	0	0	0	0	0
I	SF3A3	0	0	0	0	3	0	0	0	0	0
I	SF3B1	0	0	0	1	3	1	0	0	0	0
I	SF3B2	0	0	0	2	2	0	0	0	0	0
I	SF3B4	0	0	0	3	0	0	0	0	0	0
I	SF3B6	0	0	0	1	2	0	0	0	0	0
I	SFPQ	0	0	0	0	0	1	0	0	0	0
I	MTREX	0	0	0	1	4	1	0	0	0	0
I	SLBP	0	0	0	1	0	0	0	0	0	0
I	SLC16A3	0	0	0	1	0	0	0	0	0	0
I	SLC25A11	0	0	0	2	0	0	0	0	0	0
I	SLC25A48	0	0	0	0	0	1	0	0	0	0
I	SLC25A5	0	0	0	3	0	0	0	0	0	0
I	SLC3A2	0	0	0	1	0	0	0	0	0	0
I	SLIRP	0	0	0	0	0	0	0	0	0	0
I	SLTM	0	0	0	0	1	1	0	0	0	0
I	SMC1A	0	0	0	3	0	0	0	0	0	0
I	SMG1	0	0	0	2	0	1	0	1	0	0
I	SMNDC1	0	0	0	0	4	0	0	0	0	0
I	SND1	0	0	0	6	0	0	0	0	0	0
I	SNIP1	0	0	0	1	4	0	0	0	0	0
I	SNRNP200	0	0	0	3	0	2	0	0	0	0
I	SNRNP40	0	0	0	0	0	0	0	0	0	0
I	SNRNP70	0	0	0	0	0	1	0	0	0	0
I	SNRPA	0	0	0	0	0	0	0	0	0	0
I	SNRPA1	0	0	0	0	0	0	0	0	0	0
I	SNRPB	0	0	0	3	0	1	0	0	0	0
I	SNRPC	0	0	0	1	0	1	0	0	0	0
I	SNRPD1	0	0	0	0	3	0	0	0	0	0
I	SNRPD2	0	0	0	0	0	0	0	0	0	0
I	SNRPD3	0	0	0	1	0	1	0	0	0	0
I	SNRPF	0	0	0	3	0	0	0	0	0	0
I	SNRPG	0	0	0	2	0	0	0	0	0	0
I	SNTB1	0	0	0	2	0	0	0	0	0	0
I	SNTB2	0	0	0	1	1	0	0	0	0	0
I	SNU13	0	0	0	1	1	0	0	0	0	0
I	SNW1	0	0	0	0	4	0	0	0	0	0
I	SON	0	0	0	2	1	1	0	0	0	0
I	SORBS1	0	0	0	1	0	1	0	0	0	0
I	SORBS2	0	1	0	0	0	1	0	0	0	0
I	SPAG9	0	0	0	1	1	1	0	1	0	0
I	SPATS2	0	0	0	1	1	0	0	0	0	0
I	SPATS2L	0	0	0	0	0	0	0	0	0	0
I	SPEN	0	0	0	1	1	0	0	0	1	0
I	SPOUT1	0	0	0	1	0	0	0	0	0	0
I	SPTAN1	0	0	0	1	0	1	0	1	0	0
I	SPTBN1	0	0	0	2	0	0	0	1	0	0
I	SPTBN5	0	0	0	0	0	1	0	0	0	0
I	SRBD1	0	0	0	1	4	0	0	0	0	0
I	SREK1	0	0	0	1	4	1	0	0	0	0
I	SRFBP1	0	0	0	1	4	1	0	1	0	0
I	SRP14	0	0	0	1	0	0	0	0	0	0
I	SRP19	0	0	0	0	3	0	0	0	0	0
I	SRP54	0	0	0	0	3	1	0	1	0	0
I	SRP68	0	0	0	2	3	1	0	0	0	0
I	SRP72	0	0	0	0	4	1	0	0	0	0
I	SRPK1	0	0	0	1	0	1	0	0	0	0
I	SRPK2	0	0	0	2	1	2	0	0	0	0
I	SRPRA	0	0	0	2	0	0	0	0	0	0
I	SRPRB	0	0	0	0	0	1	0	0	0	0
I	SRRM1	0	0	0	2	4	2	0	0	0	0
I	SRRM2	0	0	0	1	1	2	0	1	0	0
I	SRRT	0	0	0	3	0	1	0	0	0	0
I	SRSF1	0	0	0	0	1	0	0	0	0	0
I	SRSF10	0	0	0	0	4	0	0	0	0	0
I	SRSF11	0	0	0	0	3	0	0	0	0	0
I	SRSF12	0	0	0	1	0	0	0	0	0	0
I	SRSF2	0	0	0	3	0	1	0	0	0	0
I	SRSF3	0	0	0	2	2	0	0	0	0	0
I	SRSF4	0	0	0	1	2	0	0	0	0	0
I	SRSF5	0	0	0	0	1	1	0	0	0	0
I	SRSF6	4	0	1	4	0	0	0	1	0	0
I	SRSF7	0	0	0	1	0	1	0	0	0	0
I	SRSF8	0	0	0	1	0	0	0	0	0	0
I	SRSF9	0	0	0	4	0	0	0	0	0	0
I	SSB	0	0	0	1	4	1	0	0	0	0
I	SSBP1	0	0	0	3	1	0	0	0	0	0
I	SSR1	0	0	0	1	3	0	0	0	0	0
I	SSRP1	0	0	0	2	0	1	0	0	0	0
I	ST13	0	0	0	0	4	0	0	0	0	0
I	STAU1	4	0	0	21	0	1	0	0	0	0
I	STAU2	0	0	0	2	4	0	0	0	0	0
I	STIP1	0	0	0	2	0	0	0	1	0	0
I	STK10	0	0	0	0	0	0	0	0	0	0
I	STRAP	0	0	0	0	0	0	0	0	0	0
I	STRBP	0	0	0	0	4	0	0	1	0	0
I	STX18	0	0	0	2	4	0	0	1	0	0
I	STX7	0	0	0	1	3	0	0	1	0	0
I	STXBP1	0	1	0	3	0	0	0	0	0	0
I	SUB1	0	0	0	1	0	0	0	0	0	0
I	SUCLG1	0	0	0	1	0	0	0	1	0	0
I	SUCO	0	0	0	1	2	3	0	0	0	0
I	SUGP1	0	0	0	0	0	0	0	0	0	0
I	SUGP2	0	0	0	1	0	2	0	0	0	0
I	SUMO1	0	0	0	1	3	0	0	0	0	0
I	SUMO2	0	0	0	1	3	0	0	0	0	0
I	SUPT16H	0	0	0	1	4	1	0	0	0	0
I	SUPT5H	0	0	0	2	0	1	0	0	0	0
I	SUPT6H	0	0	0	2	0	0	0	1	0	0
I	SUPV3L1	0	0	0	1	1	1	0	0	0	0
I	SURF6	0	0	0	0	0	0	0	0	0	0
I	SYF2	0	0	0	0	4	0	0	0	0	0
I	SYNCRIP	0	0	0	2	4	1	0	1	0	0
I	SYNE1	0	0	0	1	0	7	0	2	0	0
I	SYNE2	0	0	0	3	0	0	0	2	0	0
I	TACO1	0	0	0	3	0	0	0	0	0	0
I	TAF15	0	0	0	2	0	0	0	0	0	0
I	TAGLN	0	0	0	1	0	0	0	0	0	0
I	TAGLN2	0	0	0	1	1	1	0	0	0	0
I	TARDBP	0	1	0	0	2	0	0	0	0	0
I	TARS	0	0	0	2	1	1	0	1	0	0
I	TBCA	0	0	0	0	3	0	0	0	0	0
I	TBL2	0	0	0	5	0	0	0	0	0	0
I	TBL3	0	0	0	1	0	0	0	0	0	0
I	TBRG4	0	0	0	2	0	0	0	0	0	0
I	TCEA1	0	0	0	1	3	1	0	0	0	0
I	ELOA	0	0	0	0	4	0	0	0	0	0
I	TCERG1	0	0	0	1	2	0	0	3	0	0
I	TCF20	0	1	0	1	1	2	0	0	0	0
I	TCOF1	0	0	0	1	0	1	0	0	0	0
I	TCP1	0	0	0	1	2	1	0	1	0	0
I	TDRD3	1	0	0	1	2	2	0	0	0	0
I	TECR	0	0	0	2	0	0	0	0	0	0
I	TEFM	0	0	0	2	0	1	0	0	0	0
I	TES	0	0	0	4	0	0	0	0	0	0
I	TFAM	0	0	0	1	1	0	0	0	0	0
I	TFB1M	0	0	0	1	0	1	0	0	0	0
I	TFB2M	0	0	0	3	2	0	0	0	0	0
I	TFRC	0	0	0	2	0	1	0	0	0	0
I	THRAP3	0	0	0	2	4	1	0	0	0	1
I	THUMPD1	0	0	0	2	4	1	0	0	0	0
I	TIA1	0	0	0	1	1	1	0	0	0	0
I	TIAL1	0	0	0	1	2	1	0	0	0	0
I	TKT	0	1	0	1	0	0	0	0	0	0
I	TLN1	0	0	0	2	0	1	0	0	0	0
I	TMA16	0	0	0	0	4	1	0	0	0	0
I	TMA7	0	1	0	0	0	0	0	0	0	0
I	TMED10	0	0	0	0	4	1	0	0	0	0
I	TMEM214	0	0	0	0	2	2	0	0	0	0
I	TMEM263	0	0	0	0	0	0	0	0	0	0
I	TMPO	0	0	0	0	3	0	0	1	0	0
I	TMSB4X	0	0	0	0	0	0	0	0	0	0
I	TNKS1BP1	0	0	0	0	0	0	0	0	0	0
I	TNPO1	0	0	0	1	4	0	0	0	0	0
I	TNRC6A	0	0	0	1	1	1	0	0	0	0
I	TNRC6B	0	0	0	0	3	0	0	1	0	0
I	TNS1	0	0	0	0	0	1	0	0	0	0
I	TOP1	4	0	0	8	2	2	0	0	0	0
I	TOP2A	1	0	0	1	0	1	0	1	0	0
I	TOP3B	0	0	0	3	0	0	0	0	0	0
I	TPD52L2	3	0	0	7	0	0	0	0	0	0
I	TPR	0	0	0	2	1	0	0	1	0	0
I	TPT1	0	1	0	5	0	0	0	0	0	0
I	TPX2	3	0	0	6	0	1	0	0	0	0
I	TRA2A	0	0	0	0	0	0	0	0	0	0
I	TRA2B	0	0	0	0	3	1	0	0	0	0
I	TRAP1	0	0	0	2	0	0	0	0	0	0
I	TRIM25	0	0	0	3	0	2	0	0	0	0
I	TRIM28	0	0	0	4	0	0	0	0	0	0
I	TRIM56	0	0	0	3	0	0	0	1	0	0
I	TRIM71	0	0	0	0	0	1	0	0	0	0
I	TRIP6	0	0	0	3	0	0	0	0	0	0
I	TRMT1	0	0	0	1	0	0	0	0	0	0
I	TRMT10A	0	0	0	0	1	0	0	1	0	0
I	TRMT10C	0	0	0	2	0	1	0	0	0	0
I	TRMT1L	0	0	0	1	3	1	0	0	0	0
I	TRMT2A	0	0	0	2	0	0	0	0	0	0
I	TRMT6	0	0	0	7	2	0	0	0	0	0
I	TRNAU1AP	0	0	0	1	0	2	0	0	0	0
I	TRUB1	0	0	0	3	0	0	0	1	0	0
I	TRUB2	0	0	0	2	0	0	0	0	0	0
I	TSFM	0	0	0	3	0	1	0	0	0	0
I	TSNAX	0	0	0	1	2	0	0	0	0	0
I	TSR1	0	0	0	0	2	2	0	0	0	0
I	TUFM	0	0	0	2	0	0	0	0	0	0
I	TWF2	0	1	0	1	0	0	0	0	0	0
I	TXN	0	0	0	0	0	0	0	0	0	0
I	TXNDC5	0	0	0	1	0	1	0	0	0	0
I	U2AF1	0	0	0	1	1	1	0	0	0	0
I	U2AF2	0	0	0	3	0	1	0	0	0	0
I	U2SURP	0	0	0	1	4	1	0	0	0	0
I	UBA1	0	0	0	4	0	1	0	0	0	0
I	UBAP2	0	0	0	2	0	1	0	0	0	0
I	UBAP2L	0	0	0	1	1	0	0	0	0	0
I	UBC	0	0	0	0	0	0	0	0	0	0
I	UBE2I	0	0	0	1	0	1	0	0	0	0
I	UBE2L3	0	0	0	0	2	0	0	0	0	0
I	UBE2M	0	0	0	0	0	0	0	0	0	0
I	UBE2N	0	0	0	2	0	0	0	0	0	0
I	UBE2O	0	0	0	3	0	0	0	0	0	0
I	UBFD1	0	0	0	0	1	0	0	0	0	0
I	UBQLN1	0	0	0	1	4	0	0	0	0	0
I	UBTF	0	0	0	1	1	1	0	0	0	0
I	UCHL5	0	0	0	0	4	1	0	1	0	0
I	UNK	0	0	0	2	0	0	0	0	0	0
I	UPF1	0	0	0	3	1	0	0	0	0	0
I	UPF3B	0	0	0	0	0	0	0	1	0	0
I	URB1	0	0	0	1	0	0	0	0	0	0
I	URB2	0	0	0	3	0	2	0	0	0	0
I	USO1	0	0	0	1	4	1	0	0	0	0
I	USP10	0	0	0	3	1	0	0	0	0	0
I	USP36	0	0	0	2	2	0	0	0	0	0
I	USP42	0	0	0	6	0	1	0	0	0	0
I	UTP11	0	0	0	1	4	0	0	0	0	0
I	UTP14A	0	0	0	2	0	0	0	0	0	0
I	UTP15	0	0	0	1	4	0	0	0	0	0
I	UTP18	0	0	0	1	3	0	0	0	0	0
I	UTP20	0	0	0	2	0	1	0	0	0	0
I	UTP23	0	0	0	6	3	0	0	0	0	0
I	UTP3	0	0	0	2	2	0	0	0	0	0
I	UTP4	0	0	0	1	0	1	0	0	0	0
I	VCP	0	0	0	2	0	0	0	0	0	0
I	VIL1	0	0	0	3	1	1	0	0	0	0
I	VIM	0	0	0	1	0	1	0	0	0	0
I	WBP11	0	0	0	3	0	0	0	0	0	0
I	BUD23	0	0	0	2	0	0	0	0	0	0
I	WDR3	1	0	0	0	3	0	0	0	0	0
I	WDR33	0	0	0	1	4	1	0	1	0	0
I	WDR36	0	0	0	1	4	1	0	0	0	0
I	WDR43	0	0	0	4	2	1	0	0	0	0
I	WDR46	0	0	0	0	0	1	0	0	0	0
I	WDR6	0	1	0	2	0	1	0	0	0	0
I	WDR75	0	0	0	1	4	0	0	0	0	0
I	XIRP1	0	0	0	1	0	2	0	0	0	0
I	XPO5	1	0	0	2	0	0	0	1	0	0
I	XRCC5	0	0	0	0	4	1	0	0	0	0
I	XRCC6	0	0	0	2	2	1	0	0	0	0
I	XRN1	0	0	0	0	0	1	0	0	0	1
I	XRN2	1	0	0	10	0	0	0	1	0	0
I	YAP1	0	0	0	0	0	0	0	0	0	0
I	YARS	0	0	0	0	0	0	0	0	0	0
I	YARS2	0	0	0	4	0	1	0	0	0	0
I	YBX1	1	0	0	3	0	0	0	0	0	0
I	YBX2	0	0	0	0	0	0	0	0	0	0
I	YBX3	0	0	0	2	1	0	0	0	0	0
I	YLPM1	0	0	0	0	0	0	0	2	0	0
I	YTHDC1	0	0	0	0	1	1	0	0	0	0
I	YTHDC2	0	0	0	2	2	1	0	0	0	0
I	YTHDF1	2	0	0	23	0	0	0	0	0	0
I	YTHDF2	0	0	0	0	4	2	0	0	0	0
I	YTHDF3	0	0	0	5	3	0	0	0	0	0
I	YWHAB	4	0	0	12	0	0	0	0	0	0
I	YWHAE	0	0	0	1	3	0	0	0	0	0
I	YWHAG	0	0	0	5	0	0	0	0	0	0
I	YWHAZ	0	0	0	3	2	0	0	0	0	0
I	ZC3H10	0	0	0	3	0	0	0	0	0	0
I	ZC3H11A	0	0	0	1	4	1	0	0	0	0
I	ZC3H13	1	0	0	5	0	1	0	1	0	0
I	ZC3H14	0	0	0	1	5	1	0	0	0	0
I	ZC3H15	0	0	0	2	3	1	0	0	0	0
I	ZC3H18	0	1	0	2	1	0	0	0	0	1
I	ZC3H4	0	0	0	2	0	1	0	0	0	0
I	ZC3H7A	0	0	0	1	3	2	0	0	0	0
I	ZC3H7B	0	0	0	2	0	1	0	0	0	0
I	ZC3H8	0	0	0	1	4	0	0	0	0	0
I	ZC3HAV1	0	0	0	3	0	1	0	0	0	0
I	TUT4	0	0	0	0	0	2	0	0	0	0
I	ZCCHC17	0	0	0	1	0	0	0	0	0	0
I	ZCCHC24	0	0	0	1	0	0	0	0	0	0
I	ZCCHC3	0	0	0	9	2	0	0	0	0	0
I	TUT7	0	0	0	3	4	1	0	0	0	0
I	ZCCHC7	0	0	0	0	5	0	0	0	0	0
I	ZCCHC8	0	0	0	0	4	2	0	0	0	0
I	ZCCHC9	0	0	0	1	3	1	0	0	0	0
I	ZCRB1	0	0	0	0	2	0	0	0	0	0
I	ZFC3H1	0	0	0	0	1	1	0	1	0	0
I	ZFP36	0	0	0	5	0	1	0	0	0	0
I	ZFP36L1	0	0	0	2	0	0	0	0	0	0
I	ZFP36L2	0	0	0	4	0	0	0	2	0	0
I	ZFR	0	0	0	1	1	1	0	0	0	0
I	ZMAT3	0	0	0	2	0	1	0	0	0	0
I	ZNF106	0	0	0	1	3	2	0	0	0	0
I	ZNF207	0	0	0	2	0	0	0	0	0	0
I	ZNF326	0	0	0	0	3	0	0	1	0	0
I	ZNF346	0	0	0	3	2	1	0	0	0	0
I	ZNF385A	0	0	0	1	0	1	0	0	0	0
I	ZNF579	0	0	0	4	0	0	0	0	0	0
I	ZNF598	0	0	0	3	0	0	0	0	0	0
I	ZNF622	0	0	0	1	0	1	0	0	0	0
I	ZNF638	0	0	0	1	3	3	0	1	0	0
I	ZNF768	0	0	0	2	0	0	0	0	0	0
I	ZNFX1	4	0	0	6	0	2	0	0	0	0
I	ZRANB2	0	0	0	0	3	0	0	0	0	0
I	ZYX	0	0	0	3	0	1	0	0	0	0
II	A1CF	0	0	0	2	0	0	0	0	0	0
II	AARS	0	0	0	2	0	1	0	0	0	0
II	AATF	1	0	0	4	0	1	0	0	0	0
II	ABCE1	0	0	0	2	1	0	0	0	0	0
II	ABCF1	1	0	0	1	0	0	0	0	0	0
II	ABT1	0	0	0	2	2	0	0	0	0	0
II	MAP3K20	1	0	0	4	0	0	0	1	0	0
II	ACAA2	0	0	0	0	0	0	0	0	0	0
II	ACAT1	0	0	0	1	0	0	0	0	0	0
II	ACIN1	0	0	0	1	2	1	0	1	0	0
II	ACO1	0	0	0	9	0	0	0	1	0	0
II	ACO2	0	0	0	0	2	0	0	0	0	0
II	ACTN4	0	0	0	2	0	0	0	0	0	0
II	ADAR	0	0	0	4	0	1	0	1	0	0
II	ADARB1	0	0	0	2	0	2	0	0	0	0
II	ADARB2	0	0	0	0	0	3	0	0	0	0
II	ADD1	1	0	0	2	2	0	0	0	0	1
II	ADD3	0	0	0	1	1	0	0	0	0	0
II	ADK	0	0	0	2	0	0	0	0	0	0
II	AFDN	0	0	0	1	3	1	0	1	0	0
II	AFF4	0	0	0	0	1	1	0	0	0	0
II	AFP	0	0	0	0	0	2	0	0	0	0
II	AGO1	0	0	0	1	0	0	0	0	0	0
II	AGO2	0	0	0	3	0	2	0	0	0	0
II	AGO3	0	0	0	3	0	0	0	0	0	0
II	AHCYL2	0	0	0	0	0	0	0	0	0	0
II	AHNAK	0	0	0	0	0	3	0	0	0	1
II	AIMP1	0	0	0	1	1	0	0	0	0	0
II	AKAP1	1	0	0	2	3	0	0	0	0	0
II	AKAP17A	2	0	0	1	2	1	0	0	0	0
II	AKAP8	0	0	0	2	0	0	0	0	0	0
II	AKAP8L	0	0	0	2	0	0	0	0	0	0
II	ALDH18A1	0	0	0	1	3	0	0	0	0	0
II	ALDH6A1	0	0	0	1	0	1	0	0	0	0
II	ALDH7A1	0	0	0	0	0	1	0	0	0	0
II	ALDOA	0	0	0	2	0	0	0	0	0	0
II	ALDOC	1	0	0	2	0	1	0	0	0	0
II	ALG13	0	0	0	5	0	2	0	0	0	0
II	ALKBH5	0	0	0	1	15	0	0	0	0	0
II	ALYREF	1	0	0	4	0	0	0	0	0	0
II	ANK3	0	0	0	1	0	1	0	1	0	0
II	ANKHD1	0	0	1	1	1	1	0	1	0	0
II	ANKRD17	0	0	0	3	1	0	0	1	0	0
II	ANP32A	0	0	0	2	1	1	0	1	0	0
II	ANP32B	0	0	0	5	0	0	0	1	0	0
II	ANXA11	2	0	0	2	5	0	0	0	0	0
II	ANXA2	0	0	0	1	0	0	0	0	0	0
II	ANXA7	0	0	0	2	1	0	0	0	0	0
II	APEH	0	0	0	0	0	1	0	0	0	0
II	APEX1	0	0	0	2	0	0	0	0	0	0
II	API5	0	0	0	2	1	0	0	0	0	0
II	APOB	0	0	0	0	0	2	0	1	0	0
II	APOBEC3B	0	0	0	2	0	0	0	0	0	0
II	APOBEC3C	0	0	0	2	0	0	0	0	0	0
II	APOBEC3F	0	0	0	4	0	0	0	0	0	0
II	AQR	0	1	0	1	1	1	0	0	0	0
II	ARCN1	1	0	0	4	1	0	0	0	0	0
II	ARF1	0	0	0	1	0	1	0	0	0	0
II	ARHGEF1	0	0	1	2	0	0	0	0	0	0
II	ARHGEF2	0	0	0	5	0	0	0	1	0	0
II	ARL6IP4	0	0	0	2	0	0	0	0	0	0
II	ARPC1B	0	0	0	4	0	0	0	0	0	0
II	ASCC3	0	0	0	1	1	2	0	0	0	0
II	ASS1	0	0	0	3	0	0	0	0	0	0
II	ATP1A1	0	0	0	1	0	1	0	0	0	0
II	ATP2A2	0	0	0	2	0	1	0	0	0	0
II	ATP5F1A	1	0	0	1	24	1	0	0	0	0
II	ATP5F1B	0	0	0	2	0	1	0	0	0	0
II	ATP5F1C	0	0	0	1	0	2	0	0	0	0
II	ATXN2	0	0	0	1	0	1	0	0	0	0
II	ATXN2L	0	0	0	0	0	1	0	1	0	0
II	BAG4	3	0	0	7	2	0	0	0	0	0
II	BASP1	0	0	0	2	0	0	0	0	0	0
II	BAZ1B	0	0	0	4	0	1	0	0	0	0
II	BCCIP	0	0	0	1	1	0	0	0	0	0
II	BCLAF1	0	0	0	0	1	0	0	0	0	0
II	BICC1	0	0	0	2	0	0	0	0	0	0
II	BMS1	0	0	0	1	0	4	0	0	0	0
II	BOP1	3	0	0	12	0	0	0	0	0	0
II	BRD2	1	0	0	4	1	0	0	0	0	0
II	BRIX1	0	0	0	3	1	1	0	0	0	0
II	BST2	0	0	0	6	0	0	0	0	0	0
II	BTF3	0	0	0	3	2	1	0	0	0	0
II	BUD13	0	0	0	4	0	0	0	0	0	0
II	BYSL	1	0	0	2	2	1	0	0	0	0
II	BZW1	0	0	0	1	1	1	0	0	0	0
II	BZW2	0	0	0	8	0	1	0	0	0	0
II	C11orf68	0	0	0	1	0	0	0	0	0	0
II	C12orf43	0	0	0	3	0	0	0	0	0	0
II	RTRAF	0	0	0	0	0	0	0	0	0	0
II	C14orf93	0	0	0	0	0	0	0	1	0	0
II	CCDC9B	0	1	0	2	0	0	0	0	0	0
II	C19orf47	0	0	0	2	0	0	0	0	0	0
II	SHFL	0	0	0	2	0	0	0	0	0	0
II	C1orf131	0	0	0	5	0	0	0	0	0	0
II	SNHG28	0	0	0	2	0	2	0	0	0	0
II	C1orf35	0	0	0	3	0	0	0	0	0	0
II	C1orf52	0	0	0	2	0	0	0	0	0	0
II	C2orf15	0	0	0	5	0	0	0	0	0	0
II	C4BPA	0	0	0	1	0	2	0	0	0	0
II	C7orf50	0	0	0	0	0	0	0	0	0	0
II	CACTIN	0	0	0	0	0	0	0	0	0	0
II	CACYBP	0	0	0	4	0	0	0	0	0	0
II	CADM1	0	0	0	1	0	0	0	0	0	0
II	CALD1	0	0	0	2	0	0	0	1	0	0
II	CALR	0	0	0	1	0	0	0	0	0	0
II	CAND1	0	0	0	5	0	1	0	0	0	0
II	CANX	0	0	0	1	1	0	0	0	0	0
II	CAPRIN1	0	0	0	4	1	1	0	0	0	0
II	CARHSP1	0	0	0	3	0	0	0	0	0	0
II	CASC3	1	0	0	5	1	1	0	0	0	0
II	CAST	0	0	0	2	0	0	0	0	0	0
II	CAT	0	0	0	3	0	0	0	0	0	0
II	CC2D1B	0	0	0	1	0	1	0	0	0	0
II	CCAR1	0	0	0	0	1	1	0	0	0	0
II	CCAR2	0	1	0	2	21	1	0	0	0	0
II	CCDC124	0	0	0	1	0	2	0	0	0	0
II	CCDC137	1	0	0	3	1	0	0	0	0	0
II	CCDC43	1	0	0	4	1	1	0	0	0	0
II	CCDC47	1	0	0	4	1	0	0	0	0	0
II	CCDC59	0	0	0	4	0	0	0	0	0	0
II	CCDC86	0	0	0	5	0	1	0	0	0	0
II	CCDC9	0	0	0	1	2	0	0	0	0	0
II	CCT2	0	0	0	2	0	1	0	0	0	0
II	CCT3	0	0	0	3	0	1	0	0	0	0
II	CCT4	0	0	0	4	0	2	0	0	0	0
II	CCT6A	0	0	0	14	0	0	0	0	0	0
II	CD3EAP	0	0	0	4	0	0	0	0	0	0
II	CD44	0	0	0	4	0	0	0	0	0	0
II	CDC40	0	0	0	1	2	0	0	0	0	0
II	CDC42EP4	1	0	0	1	0	1	0	0	0	0
II	CDC5L	1	0	0	2	2	1	0	0	0	0
II	CDK11B	0	0	0	1	1	1	0	0	0	0
II	CDK13	0	0	0	10	0	1	0	0	0	0
II	CDKN2A	0	0	0	1	0	0	0	0	0	0
II	CDV3	0	0	0	3	1	1	0	0	0	0
II	CEBPZ	0	0	0	1	1	0	0	0	0	0
II	CELF1	0	0	0	3	0	0	0	0	0	0
II	CELF2	0	0	0	2	0	0	0	0	0	0
II	CFAP20	0	0	0	1	0	0	0	0	0	0
II	CFAP65	0	0	0	1	0	0	0	0	0	1
II	CFL1	0	0	0	0	1	0	0	0	0	0
II	CGN	0	0	0	3	0	2	0	0	0	0
II	CHCHD1	0	0	0	2	0	0	0	0	0	0
II	CHCHD3	0	0	0	7	0	1	0	0	0	0
II	CHD2	0	0	0	0	0	2	0	0	0	0
II	CHD3	0	0	0	1	0	1	0	0	0	0
II	CHERP	0	0	0	4	1	0	0	0	0	0
II	CHGA	0	0	0	0	0	1	0	0	0	0
II	CHMP4B	9	0	0	30	0	0	0	0	0	0
II	CHTOP	0	0	0	6	0	0	0	0	0	0
II	CIRBP	0	0	0	3	0	1	0	0	0	0
II	CISD1	0	0	0	1	0	0	0	0	0	0
II	CISD2	0	0	0	2	0	0	0	0	0	0
II	CKAP4	0	0	0	3	0	1	0	0	0	0
II	CLASP2	0	0	0	3	1	1	0	0	0	0
II	CLK3	0	0	0	1	0	1	0	0	0	0
II	CLNS1A	1	0	0	4	1	0	0	0	0	0
II	CLTC	1	0	0	2	0	2	0	1	0	0
II	CMSS1	0	0	0	4	0	0	0	0	0	0
II	CNBP	0	0	0	6	0	0	0	0	0	0
II	CNDP2	0	0	0	1	8	1	0	0	0	0
II	CNN1	0	0	0	5	0	1	0	0	0	0
II	CNN2	0	0	0	2	2	0	0	0	0	0
II	CNN3	0	0	0	1	0	0	0	0	0	0
II	CNOT1	0	0	0	0	2	3	0	0	0	0
II	CNOT4	0	0	0	7	1	0	0	1	0	0
II	CNOT9	0	0	0	3	0	0	0	0	0	0
II	COA6	0	0	0	1	0	0	0	0	0	0
II	COL14A1	3	0	0	1	0	0	0	1	0	0
II	COPB1	0	0	0	3	0	1	0	0	0	0
II	COPG1	0	0	0	2	1	0	0	0	0	0
II	CORO1A	0	0	0	2	0	1	0	0	0	0
II	CPEB2	1	0	0	1	0	0	0	0	0	0
II	CPEB3	0	0	0	2	0	0	0	1	0	0
II	CPEB4	0	0	0	2	0	1	0	1	0	0
II	CPLX2	0	0	0	1	0	0	0	0	0	0
II	CPNE3	2	0	0	11	0	1	0	0	0	0
II	CPSF4	0	0	0	0	0	0	0	0	0	0
II	CPSF6	0	0	1	2	0	1	0	0	0	0
II	CPSF7	0	0	0	5	5	2	0	0	0	0
II	CRKL	0	0	0	4	1	1	0	0	0	0
II	CRNKL1	1	0	0	13	0	0	0	0	0	0
II	CRYAB	0	0	0	3	0	0	0	0	0	0
II	CS	0	0	0	2	2	0	0	0	0	0
II	CSDE1	0	0	0	2	5	1	0	0	0	0
II	CSE1L	6	0	0	24	0	0	0	0	0	0
II	CSNK1E	0	0	0	2	1	0	0	0	0	0
II	CSRP1	0	0	0	5	0	0	0	1	0	0
II	CSTB	0	0	0	1	0	0	0	0	0	0
II	CSTF1	7	0	0	31	0	0	0	0	0	0
II	CSTF2	0	0	0	1	0	0	0	0	0	0
II	CSTF2T	0	2	0	0	2	1	0	0	0	0
II	CSTF3	0	0	0	1	1	1	0	0	0	0
II	CTNNA1	0	0	0	3	4	1	0	0	0	0
II	CTNND1	0	0	0	0	2	0	0	1	0	0
II	CTTN	1	0	0	3	4	0	0	0	0	0
II	CWC15	0	0	0	3	1	0	0	0	0	0
II	RADX	0	0	0	5	0	2	0	0	0	0
II	CXXC5	0	0	0	1	0	0	0	0	0	0
II	CYCS	0	0	0	3	0	0	0	0	0	0
II	DAP3	0	0	0	3	0	0	0	0	0	0
II	DARS	0	1	0	5	1	1	0	0	0	0
II	DARS2	0	0	0	3	0	0	0	1	0	0
II	DAZAP1	0	0	0	2	1	0	0	0	0	0
II	DBI	0	0	0	0	0	0	0	0	0	0
II	DBNL	0	0	0	1	0	0	0	0	0	0
II	DBR1	0	0	0	0	0	0	0	0	0	0
II	DBT	0	0	0	3	1	0	0	0	0	0
II	DCAF13	2	0	0	12	0	1	0	0	0	0
II	DCD	0	0	0	0	0	0	0	0	0	0
II	DCLRE1C	0	0	0	0	0	1	0	0	0	0
II	DCN	0	0	0	2	0	0	0	0	0	0
II	DCTN2	0	0	0	4	1	0	0	0	0	0
II	DDX1	0	0	0	0	1	0	0	1	0	0
II	DDX10	0	0	0	2	2	1	0	0	0	0
II	DDX17	0	0	0	1	1	0	0	0	0	0
II	DDX18	0	0	0	5	1	0	0	1	0	0
II	DDX19A	0	0	0	2	0	0	0	0	0	0
II	DDX21	0	0	0	3	0	0	0	0	0	0
II	DDX23	0	0	0	3	0	2	0	0	0	0
II	DDX24	0	0	0	0	3	1	0	0	0	0
II	DDX27	6	0	0	35	0	1	0	0	0	0
II	DDX28	0	0	0	1	0	1	0	0	0	0
II	DDX31	0	0	0	6	3	0	0	0	0	0
II	DDX39A	0	0	0	0	0	0	0	0	0	0
II	DDX39B	1	0	0	1	1	0	0	0	0	0
II	DDX3X	0	0	0	0	1	0	0	0	0	0
II	DDX41	0	0	0	0	1	0	0	0	0	0
II	DDX42	1	0	0	2	0	0	0	1	0	0
II	DDX43	0	0	0	2	0	0	0	1	0	0
II	DDX46	0	0	0	1	1	0	0	0	0	0
II	DDX47	0	1	0	4	1	0	0	0	0	0
II	DDX49	0	0	0	1	0	0	0	0	0	0
II	DDX5	2	0	0	6	0	1	0	0	0	0
II	DDX50	0	0	0	0	0	0	0	2	0	0
II	DDX51	0	0	0	1	1	0	0	0	0	0
II	DDX52	1	0	0	3	2	0	0	0	0	0
II	DDX54	0	0	0	1	1	2	0	0	0	0
II	DDX55	0	0	0	5	0	0	0	1	0	0
II	DDX56	0	0	0	5	0	0	0	0	0	0
II	DDX6	1	0	0	1	1	0	0	0	0	0
II	DDX60L	0	0	0	1	0	1	0	0	0	0
II	DEK	0	0	0	1	0	0	0	1	0	0
II	DHCR7	0	0	0	1	0	1	0	1	0	0
II	DHX15	0	0	0	3	1	0	0	0	0	0
II	DHX16	1	0	0	2	2	1	0	0	0	0
II	DHX29	0	0	0	1	2	0	0	0	0	0
II	DHX30	0	0	0	0	0	1	0	0	0	0
II	DHX33	0	0	0	0	11	0	0	1	0	0
II	DHX34	0	0	0	3	0	0	0	0	0	0
II	DHX36	0	0	0	6	2	2	0	1	0	0
II	DHX38	0	0	0	1	1	3	0	0	0	0
II	DHX57	0	0	0	2	1	0	0	0	0	0
II	DHX8	1	0	0	3	0	2	0	0	0	0
II	DHX9	0	0	0	2	0	1	0	0	0	0
II	DIAPH1	0	0	0	0	1	0	0	0	0	0
II	DIDO1	7	0	0	27	0	3	0	1	0	0
II	UTP25	0	0	0	6	0	1	0	0	0	0
II	DIMT1	0	0	0	1	0	0	0	0	0	0
II	DKC1	1	0	0	2	0	0	0	0	0	0
II	DLAT	0	0	0	0	2	2	0	0	0	0
II	DLD	0	0	0	2	1	1	0	0	0	0
II	DMGDH	0	0	0	3	0	2	0	0	0	0
II	DNAJA1	0	0	0	5	0	0	0	0	0	0
II	DNAJB12	0	0	0	1	7	0	0	0	0	0
II	DNAJC1	0	0	0	3	1	0	0	0	0	0
II	DNAJC2	0	0	0	9	1	1	0	1	0	0
II	DNAJC21	0	0	0	6	1	0	0	0	0	0
II	DNM1	0	0	0	1	0	0	0	0	0	0
II	DNTTIP2	0	0	0	1	1	0	0	0	0	0
II	DROSHA	0	0	0	4	0	1	0	0	0	0
II	DSP	0	0	0	2	2	2	0	0	0	0
II	DST	0	0	0	1	0	3	0	1	0	0
II	DUS3L	0	0	0	1	0	0	0	0	0	0
II	DUSP11	0	0	0	1	0	0	0	0	0	0
II	DUSP14	1	0	0	3	0	0	0	0	0	0
II	DUSP9	1	0	0	1	0	0	0	0	0	0
II	DUT	0	0	0	1	0	1	0	0	0	0
II	DYNC1H1	0	0	0	1	0	3	0	0	0	0
II	DYNC1I2	0	0	0	2	1	0	0	0	0	0
II	DYNC1LI1	0	0	0	4	1	1	0	0	0	0
II	DYNC2H1	0	0	0	6	0	3	0	1	0	0
II	DZIP3	0	0	0	2	0	0	0	2	0	0
II	EBNA1BP2	0	0	0	2	0	0	0	0	0	0
II	EBP	0	0	0	0	0	0	0	0	0	0
II	EDC4	0	0	0	0	0	2	0	0	0	0
II	EDF1	0	0	0	0	0	0	0	0	0	0
II	EEF1A1	0	0	0	1	1	0	0	0	0	0
II	EEF1G	0	0	0	3	1	0	0	0	0	0
II	EEF2	0	0	0	0	0	1	0	0	0	0
II	EFTUD2	1	0	0	4	3	0	0	0	0	0
II	EIF1	1	0	0	5	0	1	0	0	0	0
II	EIF1AX	2	0	0	4	0	0	0	0	0	0
II	EIF1B	0	0	0	1	0	0	0	0	0	0
II	EIF2AK2	0	0	0	2	1	0	0	0	0	0
II	EIF2D	0	0	0	3	0	0	0	0	0	0
II	EIF2S1	0	0	0	1	0	1	0	0	0	0
II	EIF2S2	10	0	0	28	0	0	0	0	0	0
II	EIF3A	0	0	0	1	0	3	0	0	0	0
II	EIF3B	0	0	0	1	0	0	0	0	0	0
II	EIF3C	0	0	0	3	0	0	0	0	0	0
II	EIF3D	0	0	0	2	2	1	0	0	0	0
II	EIF3E	2	0	0	11	0	1	0	0	0	0
II	EIF3G	0	0	0	1	2	0	0	0	0	0
II	EIF3H	2	0	0	18	0	1	0	0	0	0
II	EIF3I	0	0	0	0	2	0	0	0	0	0
II	EIF3J	0	1	0	1	4	0	0	0	0	0
II	EIF3L	0	0	0	1	3	0	0	0	0	0
II	EIF4A1	0	0	0	1	12	0	0	0	0	0
II	EIF4A2	0	0	0	4	0	1	0	0	0	0
II	EIF4A3	1	0	0	3	0	0	0	0	0	0
II	EIF4B	0	0	0	6	0	0	0	1	0	0
II	EIF4E	0	0	0	1	1	1	0	0	0	0
II	EIF4E2	0	0	0	1	0	0	0	0	0	0
II	EIF4ENIF1	0	0	0	1	7	0	0	0	0	0
II	EIF4G1	0	0	0	1	1	2	0	0	0	0
II	EIF4G2	0	0	0	4	1	2	0	1	0	0
II	EIF4G3	0	0	0	0	2	2	0	0	0	0
II	EIF4H	0	0	0	7	1	1	0	0	0	0
II	EIF5	0	0	0	1	0	0	0	1	0	0
II	EIF5A	0	0	0	0	0	0	0	0	0	0
II	EIF5B	0	0	0	0	0	0	0	1	0	0
II	ELAC2	0	0	0	0	25	1	0	1	0	0
II	ELAVL1	0	0	0	2	1	0	0	1	0	0
II	ELAVL2	1	0	0	6	0	1	0	0	0	0
II	ELAVL3	0	0	0	1	0	1	0	0	0	0
II	ELOF1	0	0	0	2	0	1	0	0	0	0
II	EMG1	0	0	0	4	0	0	0	0	0	0
II	EML4	0	0	0	2	2	1	0	0	0	0
II	ENO1	0	0	0	0	0	0	0	0	0	0
II	ENSA	0	0	0	5	0	0	0	0	0	0
II	EPB41	0	0	0	3	1	0	0	0	0	0
II	EPB41L2	0	0	0	3	0	1	0	0	0	0
II	EPPK1	3	0	0	4	0	2	0	0	0	0
II	EPRS	0	0	0	1	0	1	0	0	0	0
II	EPS8L3	0	0	0	0	2	0	0	0	0	0
II	ERAL1	1	0	0	6	2	0	0	0	0	0
II	ERH	0	0	0	1	0	1	0	0	0	0
II	ERI3	0	0	0	2	0	1	0	0	0	0
II	ERP29	0	0	0	4	0	0	0	0	0	0
II	ESF1	0	0	0	7	0	0	0	2	0	0
II	ESRP2	0	0	0	0	0	0	0	2	0	0
II	ETF1	0	0	0	1	1	0	0	0	0	0
II	EWSR1	0	0	0	1	1	1	0	0	0	0
II	EXOSC10	0	0	0	1	4	0	0	0	0	0
II	EXOSC2	0	0	0	1	0	0	0	0	0	0
II	EXOSC6	0	0	0	1	0	0	0	0	0	0
II	EXOSC9	0	0	0	1	0	2	0	0	0	0
II	EZR	0	0	0	3	0	1	0	0	0	0
II	F11R	0	0	0	3	0	0	0	0	0	0
II	FADS2	0	0	0	4	0	1	0	0	0	0
II	RAMAC	0	0	0	1	0	0	0	0	0	0
II	FAM120A	0	0	0	2	1	1	0	0	0	0
II	FAM120C	0	0	0	1	0	2	0	0	0	0
II	FAM133B	0	0	0	5	0	1	0	0	0	0
II	TASOR	0	0	0	2	1	1	0	0	0	0
II	FAM32A	0	0	0	1	0	0	0	0	0	0
II	TENT5A	0	0	0	2	0	0	0	0	0	0
II	FAM50A	1	0	0	4	0	0	0	0	0	0
II	FAM98A	0	0	0	2	1	0	0	0	0	0
II	FAM98B	0	1	0	2	0	0	0	0	0	0
II	FARSA	0	0	0	1	1	0	0	1	0	0
II	FARSB	0	0	0	3	0	0	0	1	0	0
II	FASN	1	0	0	0	0	3	0	0	0	0
II	FASTKD1	0	0	0	3	1	1	0	0	0	0
II	FASTKD2	0	0	0	3	1	0	0	0	0	0
II	FASTKD3	0	0	0	1	0	1	0	0	0	0
II	FASTKD5	0	0	0	5	0	0	0	0	0	0
II	FAU	0	0	0	1	0	1	0	0	0	0
II	FBL	0	0	0	1	0	0	0	0	0	0
II	FBN1	0	0	0	2	0	3	0	0	0	0
II	FBRSL1	0	0	0	0	0	0	0	0	0	0
II	FCF1	0	0	0	2	1	0	0	0	0	0
II	FDPS	0	0	0	3	0	0	0	0	0	0
II	FEN1	0	0	0	2	0	0	0	0	0	0
II	FGFR1OP	0	0	0	2	2	0	0	0	0	0
II	FIP1L1	0	0	0	1	1	1	0	0	0	0
II	FKBP1A	0	0	0	9	1	0	0	0	0	0
II	FKBP2	0	0	0	0	0	0	0	0	0	0
II	FKBP3	0	0	0	1	1	0	0	0	0	0
II	FKBP4	1	0	0	5	0	1	0	0	0	0
II	FLNA	1	0	0	4	0	0	0	0	0	0
II	FLNB	0	0	0	2	0	2	0	0	0	0
II	FLYWCH2	0	0	0	2	0	0	0	0	0	0
II	FMR1	1	0	0	4	0	0	0	0	0	0
II	FN1	0	0	0	3	0	3	0	0	0	0
II	FNDC3A	1	0	0	5	0	0	0	0	0	0
II	FNDC3B	0	0	0	5	0	0	0	0	0	0
II	FRG1	0	1	0	1	0	0	0	0	0	0
II	FSCN1	0	0	0	1	0	0	0	0	0	0
II	FTSJ3	1	0	0	4	0	0	0	1	0	0
II	FUBP1	0	0	0	2	0	0	0	0	2	0
II	FUBP3	0	0	0	1	0	1	0	0	0	0
II	FUS	0	0	0	0	0	1	0	0	0	0
II	FXR1	0	0	0	4	0	1	0	0	0	0
II	FXR2	0	0	0	1	21	0	0	0	0	0
II	FYTTD1	0	0	0	6	0	0	0	0	0	0
II	G3BP1	0	0	0	1	1	0	0	0	0	0
II	G3BP2	0	0	0	2	1	1	0	0	0	0
II	GANAB	0	0	0	2	4	0	0	0	0	0
II	GAR1	0	0	0	1	0	0	0	0	0	0
II	GAS2	0	0	0	2	0	0	0	0	0	0
II	GCN1	1	0	0	2	1	2	0	0	0	0
II	GDI2	0	0	0	3	0	0	0	0	0	0
II	GEMIN5	0	0	0	0	2	0	0	0	0	0
II	GFM1	0	0	0	5	0	0	0	1	0	0
II	GGCT	0	0	0	8	0	1	0	0	0	0
II	GIGYF2	0	0	0	1	1	1	0	1	0	0
II	GLRX3	0	0	0	4	0	1	0	1	0	0
II	NOP53	0	0	0	1	0	0	0	0	0	0
II	GMPR2	0	0	0	1	1	1	0	0	0	0
II	GNE	0	0	0	10	0	1	0	0	0	0
II	GNL2	0	0	0	1	1	1	0	1	0	0
II	GNL3	0	0	0	3	1	0	0	0	0	0
II	GNL3L	0	0	0	4	1	0	0	0	0	0
II	GOLGA4	0	0	0	4	1	0	0	1	0	0
II	GOLGB1	0	0	0	1	0	0	0	1	0	0
II	GOT2	0	0	0	0	0	0	0	0	0	0
II	GP2	0	0	0	1	0	0	0	0	0	0
II	GPATCH4	0	0	0	2	0	0	0	0	0	0
II	GPATCH8	1	0	0	3	0	2	0	0	0	0
II	GPR161	0	0	0	1	0	3	0	0	0	0
II	GRB2	1	0	0	4	3	0	0	0	0	0
II	GRN	1	0	0	1	0	0	0	0	0	0
II	GRSF1	0	0	0	2	3	0	0	0	0	0
II	GRWD1	0	0	0	0	0	0	0	1	0	0
II	GSPT1	0	0	0	1	1	0	0	0	0	0
II	GSPT2	1	0	0	1	0	0	0	0	0	0
II	GSTP1	0	0	0	1	0	0	0	0	0	0
II	GTF2E2	1	0	0	2	7	0	0	0	0	0
II	GTF2F1	0	0	0	2	1	2	0	0	0	0
II	GTPBP1	0	0	0	1	3	0	0	0	0	0
II	GTPBP10	0	0	0	2	0	1	0	0	0	0
II	GTPBP4	0	0	0	0	0	1	0	0	0	0
II	H1F0	0	0	0	1	0	0	0	0	0	0
II	H1FX	0	0	0	2	0	0	0	0	0	1
II	H2AFY	0	0	0	3	1	0	0	0	0	0
II	HABP4	0	0	0	2	0	0	0	0	0	0
II	HADH	0	0	0	0	0	2	0	0	0	0
II	HADHB	0	0	0	3	0	1	0	0	0	0
II	HARS2	0	0	0	2	0	0	0	0	0	0
II	HDAC2	0	0	0	0	3	0	0	1	0	0
II	HDGF	0	0	0	3	0	0	0	0	0	0
II	HDLBP	0	0	0	1	1	1	0	1	0	0
II	HEATR1	0	0	0	8	1	1	0	0	0	0
II	HEATR6	1	0	0	5	0	1	0	0	0	0
II	HELZ	0	0	0	5	0	0	0	1	0	0
II	HELZ2	7	0	0	16	0	1	0	0	0	0
II	HERC5	0	0	0	4	0	1	0	0	0	0
II	HIBADH	0	0	0	18	0	0	0	0	0	0
II	HIST1H1B	1	0	0	0	0	1	0	0	0	0
II	HIST1H1C	0	0	0	2	0	1	0	0	0	0
II	HIST1H1D	0	0	0	0	0	0	0	0	0	0
II	HIST1H1E	0	0	0	1	0	0	0	0	0	0
II	HIST1H4A	0	0	0	0	0	0	0	0	0	0
II	HIST1H4B	0	0	0	0	0	0	0	0	0	0
II	HIST1H4D	0	0	0	1	0	0	0	0	0	0
II	HIST1H4E	0	0	0	1	0	0	0	0	0	0
II	HIST1H4F	0	0	0	2	0	0	0	0	0	0
II	HIST1H4H	0	0	0	3	0	0	0	0	0	0
II	HIST1H4K	1	0	0	2	0	0	0	0	0	0
II	HIST1H4L	1	0	0	0	0	0	0	0	0	0
II	HIST2H4B	0	0	0	0	0	0	0	0	0	0
II	HLA-A	1	0	0	1	0	1	0	0	0	0
II	HLTF	0	0	0	2	0	1	0	0	0	0
II	HMGA1	1	0	0	1	0	0	0	0	0	0
II	HMGB1	3	0	0	11	1	0	0	0	0	0
II	HMGB2	0	0	0	3	0	1	0	0	0	0
II	HMGB3	1	0	0	1	0	1	0	0	0	0
II	HMGN2	0	0	0	1	0	0	0	0	0	0
II	HMGN5	0	0	0	4	0	0	0	0	0	0
II	HNRNPA0	0	0	0	1	0	0	0	0	0	0
II	HNRNPA1	0	0	0	1	0	0	0	0	0	0
II	HNRNPA1L2	1	0	0	1	0	0	0	0	0	0
II	HNRNPA2B1	0	0	0	4	0	0	0	0	0	0
II	HNRNPA3	0	0	0	2	1	0	0	1	0	0
II	HNRNPAB	0	0	0	0	2	0	0	0	0	1
II	HNRNPC	0	0	0	2	0	0	0	0	0	0
II	HNRNPCL1	0	0	0	0	0	0	0	0	0	0
II	HNRNPD	0	0	0	3	0	0	0	0	0	0
II	HNRNPDL	0	0	0	2	1	1	0	0	0	0
II	HNRNPF	0	0	0	3	1	1	0	0	0	0
II	HNRNPH1	0	0	0	3	1	0	0	0	0	0
II	HNRNPH2	0	0	0	2	0	1	0	0	0	0
II	HNRNPH3	0	0	0	3	0	1	0	0	0	0
II	HNRNPK	0	0	0	1	1	1	0	0	0	0
II	HNRNPL	0	0	0	3	2	1	0	1	0	0
II	HNRNPLL	0	0	0	3	0	0	0	0	0	0
II	HNRNPM	0	0	0	1	1	0	0	1	0	0
II	HNRNPR	0	0	0	2	1	0	0	0	0	0
II	HNRNPU	0	0	0	1	1	0	0	0	0	1
II	HNRNPUL1	0	0	0	2	2	2	0	0	0	0
II	HNRNPUL2	0	0	0	1	0	1	0	0	0	0
II	HOOK1	0	0	0	3	0	0	0	0	0	0
II	HOXB6	1	0	0	3	0	1	0	0	0	0
II	HSD17B10	0	0	0	0	0	1	0	0	0	0
II	HSP90AA1	0	0	0	1	0	1	0	0	0	0
II	HSP90AB1	1	0	0	2	0	1	0	0	0	0
II	HSP90B1	0	0	0	3	0	1	0	0	0	0
II	HSPA1A	1	0	0	1	0	0	0	0	0	0
II	HSPA1B	1	0	0	1	0	0	0	0	0	0
II	HSPA5	0	0	0	4	0	0	0	1	0	0
II	HSPA8	0	0	0	3	0	1	0	0	0	0
II	HSPA9	0	0	0	0	0	0	0	0	0	0
II	HSPB1	0	0	0	0	0	0	0	0	0	0
II	HSPD1	0	0	0	5	1	0	0	1	0	0
II	HSPE1	0	0	0	3	0	0	0	0	0	0
II	HTATSF1	1	0	0	1	0	1	0	0	0	0
II	HUWE1	0	0	0	1	0	2	0	0	0	0
II	IBA57	0	0	0	2	0	0	0	0	0	0
II	IDH1	0	0	0	3	0	0	0	0	0	0
II	IDH2	0	0	0	0	0	1	0	0	0	0
II	IFI16	0	0	0	7	0	1	0	0	0	0
II	IFIT2	0	0	0	3	0	1	0	0	0	0
II	IFIT5	0	0	0	2	0	0	0	0	0	0
II	IGF2BP1	1	0	0	2	0	2	0	0	0	0
II	IGF2BP2	0	0	0	8	0	1	0	0	0	0
II	IGF2BP3	0	0	0	4	0	0	0	0	0	0
II	ILF2	0	0	0	3	0	0	0	0	0	0
II	ILF3	0	0	0	1	0	2	0	0	0	0
II	IMMT	0	0	0	1	1	0	0	0	0	0
II	IMP3	0	0	0	0	0	1	0	0	0	0
II	IPO4	0	0	0	1	0	0	0	0	0	0
II	IPO5	1	0	0	9	1	0	0	0	0	0
II	IQCG	0	0	0	2	0	0	0	0	0	0
II	IREB2	0	0	0	0	3	2	0	0	0	0
II	ISG20L2	0	0	0	4	2	0	0	0	0	0
II	ISY1	0	0	0	3	1	0	0	0	0	0
II	JUN	0	0	0	5	0	1	0	0	0	0
II	KCTD12	2	0	0	1	0	0	0	0	0	0
II	KDM5A	0	1	0	5	3	2	0	0	0	0
II	KHDRBS1	0	0	0	1	1	0	0	0	0	0
II	KHDRBS3	2	0	0	7	0	0	0	0	0	0
II	KHSRP	0	0	0	2	1	1	0	0	0	0
II	KIAA0100	1	0	0	1	1	1	0	0	0	0
II	MARF1	0	0	0	4	1	1	0	0	0	0
II	KIAA1324	0	0	0	0	0	1	0	0	0	0
II	VIRMA	2	0	0	16	1	1	0	1	0	0
II	KIF1C	0	0	0	2	2	0	0	0	0	0
II	KMT2C	0	0	0	4	0	1	0	0	1	0
II	KNOP1	0	0	0	2	2	0	0	0	0	0
II	KPNA2	1	0	0	3	0	1	0	0	0	0
II	KPNB1	1	0	0	2	0	1	0	1	0	0
II	KRI1	0	0	0	5	0	0	0	0	0	0
II	KRR1	0	0	0	3	1	0	0	0	0	0
II	KRT18	0	0	0	2	0	0	0	0	0	0
II	KTN1	0	0	0	1	1	0	0	1	0	0
II	KYAT3	0	0	0	2	0	2	0	0	0	0
II	LAMA2	0	0	0	1	0	1	0	2	0	0
II	LARP1	0	0	0	0	1	2	0	0	0	0
II	LARP1B	0	0	0	4	1	1	0	0	0	0
II	LARP4	0	0	0	6	1	0	0	2	0	0
II	LARP4B	0	0	0	2	2	0	0	1	0	0
II	LARP7	0	0	0	0	1	0	0	0	0	0
II	LAS1L	0	0	0	1	0	3	0	0	0	0
II	LASP1	1	0	0	1	0	0	0	0	0	0
II	LBR	0	0	0	5	0	1	0	0	0	0
II	LDHA	0	0	0	3	0	0	0	0	0	0
II	LDHB	0	1	0	4	0	0	0	0	0	0
II	LEPR	0	0	0	2	0	1	0	1	0	0
II	LGALS1	0	0	0	4	0	0	0	0	0	0
II	LGALS3	0	0	0	1	0	0	0	0	0	0
II	LIMA1	0	0	0	3	0	0	0	1	0	0
II	LIN28B	0	0	0	0	0	0	0	0	0	0
II	LIN7C	0	0	0	2	1	1	0	0	0	0
II	LLPH	0	0	0	4	0	1	0	0	0	0
II	LMF2	0	1	0	1	0	0	0	1	0	0
II	LMNA	0	0	0	2	0	0	0	0	0	0
II	LRP1	0	0	0	0	0	2	0	1	0	0
II	LRPPRC	0	0	0	4	1	0	0	0	0	0
II	LRRC47	0	0	0	1	11	0	0	0	0	0
II	LRRC59	1	0	0	3	1	1	0	0	0	0
II	LSM1	3	0	0	6	0	0	0	0	0	0
II	LSM14A	0	0	0	6	1	1	0	1	0	0
II	LSM14B	7	0	0	32	1	0	0	0	0	0
II	LSM2	1	0	0	3	0	0	0	0	0	0
II	LSM3	0	0	0	2	0	0	0	0	0	0
II	LSM4	0	0	0	3	0	0	0	0	0	0
II	LSM6	0	0	0	1	1	0	0	0	0	0
II	LSM8	0	0	0	4	0	0	0	0	0	0
II	LTA4H	0	0	0	5	0	0	0	0	0	0
II	LUC7L	0	0	0	2	0	0	0	0	0	0
II	LUC7L2	0	0	0	2	1	0	0	0	0	0
II	LUC7L3	1	0	0	6	0	0	0	1	0	0
II	LYAR	1	0	0	2	1	0	0	0	0	0
II	MACF1	0	0	0	1	0	5	0	1	0	0
II	MAGOH	0	0	0	0	0	0	0	0	0	0
II	MAGOHB	0	0	0	2	0	0	0	0	0	0
II	MAK16	1	0	0	4	5	0	0	0	0	0
II	MANF	0	0	0	0	0	0	0	0	0	0
II	MAP1B	0	0	0	3	0	0	0	1	0	0
II	MAP2	0	0	0	1	0	1	0	1	0	0
II	MAP4	0	0	0	3	1	1	0	0	0	0
II	MAPRE1	9	0	0	20	1	0	0	0	0	0
II	MAPT	1	0	0	3	0	1	0	0	0	0
II	MARK2	0	0	0	1	1	0	0	0	0	0
II	MAT1A	1	0	0	2	0	1	0	0	0	0
II	MAT2A	0	0	0	3	0	1	0	0	0	0
II	MATR3	0	0	0	2	1	2	0	0	0	0
II	MAZ	0	0	0	0	0	0	0	0	0	0
II	MBNL1	0	0	0	4	0	0	0	0	0	0
II	MBNL2	1	0	0	8	0	1	0	0	0	0
II	MBNL3	0	0	0	1	0	0	0	0	0	0
II	MCAT	0	0	0	0	0	1	0	0	0	0
II	MCRIP2	0	0	0	0	0	0	0	0	0	0
[truncated: 3,570 more rows]

## Sheet: S8
Supplementary Table 8. RNA-binding protein z-score in colon cancer patients (TCGA, PanCancer Atlas and CPTAC-2 Prospective)
RBPS	A1CF	AARS1	AATF	ABCE1	ABCF1	ABT1	MAP3K20	ACAA2	ACAT1	ACIN1	ACO1	ACO2	ACTN4	ADAR	ADARB1	ADARB2	ADD1	ADD3	ADK	AFDN	AFF4	AFP	AGO1	AGO2	AGO3	AHCYL2	AH0 K	AIMP1	AKAP1	AKAP17A	AKAP8	AKAP8L	ALDH18A1	ALDH6A1	ALDH7A1	ALDOA	ALDOC	ALG13	ALKBH5	ALYREF	ANK3	ANKHD1	ANKRD17	ANP32A	ANP32B	ANXA11	ANXA2	ANXA7	APEH
TCGA-3L-AA1B-01	0.5646	0.3109	1.1537	-0.5433	0.1309	-0.7072	0.158	-0.4061	0.2151	1.6114	-0.8672	-0.3465	-0.3622	0.0351	0.6028	1.6993	1.0917	0.8547	-0.2783	0.9084	1.34	1.1659	1.2649	0.1999	0.3206	-0.065	0.2882	0.0499	0.6657	1.6253	0.8929	0.7942	-0.3472	0.1778	0.7546	-1.2642	-1.1936	0.9525	-0.6871	-0.3249	0.8986	1.2291	1.3903	0.7687	-0.2767	-0.6319	0.0312	-0.852	-0.437
TCGA-4N-A93T-01	-0.3071	-0.0995	0.6289	-1.6044	-0.5843	-0.1092	-1.7827	-0.4434	0.5599	-0.1949	0.0055	-0.4596	-0.1782	-0.881	0.5368	-1.2456	-1.6804	0.2509	-0.7264	0.6239	-0.3219	-0.7413	-1.4435	-2.6073	-3.4082	1.3465	0.5377	-0.4629	0.9165	2.9073	0.682	1.6736	0.449	-0.8734	0.8146	-0.1572	0.0576	0.147	-2.3655	0.157	1.2078	0.8635	-2.6461	-1.6946	-0.7834	1.0884	0.1118	-0.5154	0.7914
TCGA-5M-AAT4-01	0.1454	0.7764	1.0368	-0.4114	0.6079	-0.3796	-0.3539	-0.6842	1.6987	0.7934	0.7319	-0.4219	-0.6977	-0.35	0.8232	-0.6115	-0.8898	-0.5406	0.7586	0.1702	-0.5004	-1.2909	-0.4763	1.2402	-0.2419	0.9881	0.1106	-0.0232	1.0331	0.4669	0.9574	1.0936	0.9926	-0.7965	0.4917	0.871	1.5703	1.4248	0.1821	0.1072	0.557	0.7412	0.0412	-0.3224	1.0235	-0.1378	-0.7089	0.2127	-0.5795
TCGA-5M-AAT6-01	-5.4632	1.0515	1.0137	0.195	-0.3563	0.0486	-1.7526	0.5633	1.016	1.3494	-0.0388	-0.0762	-1.9156	1.4035	2.0355	-1.8216	0.3004	-1.8595	0.5989	-0.8429	-0.9153	0.2246	0.8865	1.7077	1.3946	-0.1368	0.4667	-0.2277	-2.0341	-0.1752	-0.3812	-0.1841	-0.3615	0.1193	2.2923	-0.407	-0.7322	-1.0897	1.3768	0.6946	-1.0323	-0.7737	0.3767	0.7026	0.6781	-1.282	0.7585	0.4133	-0.0181
TCGA-5M-AATE-01	-0.2455	1.1069	1.2667	-0.2509	0.3715	-1.1119	2.1368	-0.5917	0.6782	0.1776	0.5334	0.1686	0.8293	1.0984	0.2917	1.5287	-0.6018	-0.3227	0.4483	1.4497	-0.2718	-1.2909	0.9869	-0.1021	0.8255	-0.3619	-0.3566	0.0034	0.668	1.0912	-0.348	0.5245	-0.0119	-0.0419	0.4094	-1.0612	-1.2199	0.1924	-2.1305	0.3198	0.482	0.5574	-0.256	-0.9456	0.1171	-0.6631	-1.2713	-1.002	-0.2979
TCGA-A6-2671-01	-2.6684	-0.5884	-0.0706	-0.7391	0.5391	-0.4072	0.4401	-0.9106	-0.2039	0.0134	-0.6434	-0.212	2.1017	0.6843	0.4245	-1.8216	0.0993	-2.3675	-1.4725	0.7061	-1.1355	-1.2909	0.6934	2.2001	0.443	-2.5519	0.1147	-1.044	0.2466	-0.7842	1.7981	2.0095	-1.6783	-0.3545	-0.3397	1.2139	0.6789	-1.8534	1.3559	1.1869	-1.4026	-0.0612	0.678	-1.5774	-0.0531	-0.7332	0.0553	-1.4465	1.0831
TCGA-A6-2672-01	-2.3165	-1.107	-1.364	0.2893	-1.8252	-0.108	0.6736	-0.142	-0.3142	-0.0442	1.585	0.3109	-0.075	1.7059	0.8837	-0.3362	0.3484	0.2246	-0.2395	-0.1289	0.5911	-1.2909	0.7428	-0.2671	0.7396	-0.4575	0.3849	-0.2147	-0.9521	0.282	-0.5155	-0.611	-0.01	0.1207	-1.4997	0.906	0.6405	-0.3645	0.7714	0.7063	-0.1057	-0.3343	0.0302	0.3379	-0.1901	-0.1837	0.4683	-0.1333	0.6999
TCGA-A6-2675-01	0.1541	-0.2705	0.8265	-0.6868	0.8094	-0.2602	-0.6862	-0.0474	-0.1701	0.4148	-0.8229	0.2583	1.3661	0.8057	0.7015	-1.1919	2.1235	-0.3405	-0.843	0.9179	0.5845	-1.2909	0.7047	0.6185	0.7752	0.9684	0.9249	-1.0778	0.8579	-0.9188	0.2464	0.2815	0.8284	0.217	-0.014	-0.7256	-0.261	-0.037	-0.377	-0.7039	0.4952	0.3423	0.5608	-1.2983	-1.6268	0.0859	-0.5437	0.568	-0.1619
TCGA-A6-2676-01	-0.2267	0.2888	-0.8861	0.9189	-1.5208	-0.0405	-1.8565	-1.2022	0.231	-0.2446	0.8095	0.2728	-0.4595	1.0994	0.879	-1.8216	0.4646	0.3227	-0.1515	-0.194	-0.1271	-1.2909	0.5175	0.2021	0.8652	-1.2129	0.3186	-0.1469	-1.5735	0.0962	0.3361	-0.9609	-0.5482	0.8405	-1.0536	1.0645	0.631	1.89	1.3023	1.7826	0.0928	0.0543	-0.9608	1.0162	0.8843	-0.0628	0.9542	-0.2618	1.1375
TCGA-A6-2677-01	0.7145	0.3998	0.1938	1.9367	-0.5313	0.037	-0.4226	-0.1339	0.1258	-0.8806	-0.2443	0.1781	-0.8758	-0.0627	-0.6712	-0.8919	-0.0387	1.8658	1.0027	-0.8179	1.598	-1.2909	1.8048	-0.6767	0.2228	0.8095	0.42	1.3004	0.9805	-0.3247	0.0051	-1.2326	1.6944	1.5272	0.3937	0.257	0.4602	-0.1705	-1.5553	1.3793	0.1158	1.0201	1.489	-1.1233	-0.1706	-1.1178	-2.0668	0.1524	-0.3762
TCGA-A6-2678-01	0.4728	0.2831	-2.2414	1.3707	-2.3964	-2.0422	0.1914	-0.3448	1.5044	-1.6832	0.4017	0.8659	-0.8728	0.5512	-2.3538	-0.8322	0.5744	1.3181	0.9949	-0.5175	1.4393	-1.2909	0.9481	-0.942	0.2259	-0.1011	0.2245	1.6881	-0.5205	-0.5262	-0.5065	-1.7882	-1.7407	0.5015	0.977	-0.2879	-1.1854	0.0149	-1.3164	0.7358	1.1426	0.7489	0.9319	0.702	-0.5132	0.3868	0.7183	0.7994	0.4011
TCGA-A6-2679-01	0.8184	-1.2594	-3.1544	-6.409	-0.2173	-0.346	-5.1763	-1.0136	-1.5288	-3.5044	0.8445	-0.3357	-1.3618	-2.2282	1.2204	-1.8216	-1.034	-6.2229	-2.4354	-1.6734	-5.7931	-1.2909	-2.8045	-1.2542	-4.6512	-0.8943	-3.4042	-4.0673	1.0056	-0.3167	-2.717	1.1182	-2.018	-2.3453	-2.0333	0.9029	0.0991	0.729	-1.4544	1.2266	-4.5183	-3.3497	-4.7172	-2.6873	-2.3171	-0.9352	-0.7943	-3.814	1.9345
TCGA-A6-2680-01	0.7372	0.9066	-0.0451	-1.2928	0.0684	0.1252	0.4916	0.6839	0.0417	-0.597	0.5546	0.8286	0.8549	0.6214	-0.8205	0.9871	-0.6205	0.1976	-0.2664	0.151	-0.1723	-1.2909	-0.6678	0.5464	-0.5655	0.1909	-0.5848	-0.7835	0.3831	0.4135	0.6949	-0.0496	-0.3149	-0.1804	0.6072	0.5842	-0.2049	0.0646	-0.071	0.8587	-0.8384	0.4374	-0.7333	-0.6996	-1.2129	0.5703	0.2334	-0.6184	0.8391
TCGA-A6-2681-01	-0.3882	0.6888	-0.2636	-0.3802	0.6923	0.4518	0.0632	-0.0877	-0.8012	-0.0149	0.79	0.0089	1.2163	0.5504	0.0888	1.0526	1.3715	-1.0889	-0.8226	-0.3252	-0.3062	-0.9205	-0.8783	-0.3253	-0.1033	-0.0092	-0.7602	-0.8083	0.4038	0.1792	1.1171	1.0702	-0.2847	-0.0089	-1.2637	1.5382	0.1444	0.5722	0.0551	1.6355	-0.2239	0.2613	0.5685	-1.7728	-1.0149	-0.3144	-0.1896	0.4254	1.5115
TCGA-A6-2682-01	0.7114	-0.7161	-0.7232	-0.1017	-1.1844	0.7038	0.4016	0.9478	1.545	-0.5213	0.1954	-0.07	-0.6696	-1.5495	-0.381	-1.8216	-0.2118	1.0715	0.4246	-0.9336	0.1687	0.2663	-0.9809	-0.3615	0.4322	-0.1788	0.0213	0.0989	-0.7769	0.3682	-1.3442	-0.667	-1.8414	0.7688	0.7378	1.0219	1.0288	1.9519	-0.1655	-0.1895	-0.1651	-1.2963	-1.0317	-0.5356	-0.4915	-0.2355	0.5172	1.4053	-0.17
TCGA-A6-2683-01	-0.1231	2.1485	-1.2053	-3.3098	0.5888	0.9639	-0.9573	-0.8331	-0.4341	-0.6943	1.7463	3.2091	3.1174	-0.8056	-0.5352	-0.0794	-2.4286	-1.4111	-2.3654	0.3476	-2.7699	-1.2909	-0.5218	1.9313	0.0857	0.1733	-2.1342	-3.7378	3.1572	1.2857	1.6906	1.5123	0.4371	0.6795	-0.5289	2.061	1.6236	0.7884	0.365	0.5369	-0.9281	-0.7292	-1.0474	-2.7811	-1.394	0.491	-0.9998	-0.4992	1.7246
TCGA-A6-2684-01	-0.6782	0.1025	-1.2149	-0.6081	-0.3271	0.3748	-0.4886	0.3437	0.7906	0.5212	0.6785	0.5357	0.8954	-0.2322	0.155	0.4405	-0.4475	0.758	0.1798	0.409	-0.0949	-1.2909	0.7533	0.7554	1.4515	-1.7449	0.6637	-0.7072	-1.7092	0.6025	0.7347	-0.4724	-0.7436	-0.422	0.7554	0.9396	-0.3881	1.563	-0.0919	-1.5997	-0.1276	-0.636	-1.4018	0.0352	-0.0893	0.8608	1.2487	1.3472	0.436
TCGA-A6-2685-01	-0.0677	-0.4978	-1.1474	-0.776	-1.4267	0.605	-0.3868	0.2453	0.2082	-0.4236	-0.7629	0.437	0.0384	-0.2765	0.5776	-1.8216	1.1342	-0.3878	-1.8796	-0.079	0.524	-1.2909	-0.4852	0.1577	-0.0743	0.3638	0.8188	-0.2685	-0.0056	0.1809	-1.3161	-1.1182	-0.131	-0.0608	0.1781	1.7805	-0.336	0.3896	-0.4683	-1.3086	-0.2392	-0.2021	-1.2699	-1.6737	-1.4897	0.6813	0.8951	0.7209	0.2531
TCGA-A6-2686-01	0.1287	0.3015	-0.1049	-0.4501	-2.4859	0.2453	-0.9772	0.7711	0.3073	-0.4185	-0.0298	0.16	0.9255	-1.0678	-0.4603	0.3456	-1.3424	0.3942	0.3739	-0.6497	-0.4629	-1.2909	-0.1198	0.5435	1.9625	0.6289	-1.4201	1.1841	-0.1646	-0.169	-1.0139	0.3855	0.3898	2.4141	-5.4009	0.0537	1.836	1.5706	2.4912	0.6481	-1.2216	-1.6169	-0.1083	-0.8506	0.168	0.1588	1.368	-0.1079	-0.8248
TCGA-A6-3807-01	-0.0187	-1.8193	-0.6285	1.305	-0.6215	-0.3785	-0.1919	-0.0584	0.1718	-1.4035	-0.3355	-1.1368	-0.6252	0.6846	-1.0229	0.7165	-0.2313	1.0301	0.8777	-0.1984	0.9064	-1.2909	-0.1762	-1.1916	0.6297	-0.4886	0.0822	0.939	-0.5964	-0.1924	-0.2653	-0.2302	0.7593	-0.1583	-0.2903	0.0002	-1.2063	-0.5692	-0.4083	-0.5997	-0.1181	0.333	-0.0374	-0.6106	-0.9978	0.1691	-0.0438	-0.0081	-0.6187
TCGA-A6-3808-01	0.1435	-1.2168	-1.2131	0.8822	-0.7559	-0.1053	0.6398	0.4986	0.9208	-0.3983	0.4649	-0.4402	-0.7613	-0.5362	-0.6921	-1.8216	0.2052	0.041	1.0674	-0.1998	0.8666	-1.2909	0.4238	-1.0006	0.6299	-0.2868	0.599	0.4328	-2.0786	-0.5809	-0.9431	-1.5088	-2.5954	0.8014	1.4008	0.069	0.3677	-0.4947	1.2392	0.1206	-0.5408	-1.5019	-0.4678	1.0122	-0.7818	0.0659	0.5505	1.3261	-0.3226
TCGA-A6-3810-01	0.0625	-1.2665	-0.6596	0.9081	-0.0744	0.8118	1.0246	-0.1055	-1.5807	-1.7829	-1.177	-1.9775	-1.0043	-0.2572	0.659	-1.8216	0.0918	0.6906	0.2132	0.6244	0.4592	-1.2909	-0.6142	-1.6465	-1.1419	-1.1336	-0.4026	0.4313	-0.6268	-0.8124	-2.7859	-0.4448	-0.9015	-0.5101	-1.7042	-0.8134	0.2821	0.1882	0.9589	-1.0464	-0.4641	0.4065	-0.1155	0.8402	-1.1509	-0.1558	0.1268	0.5511	-1.4711
TCGA-A6-4105-01	0.2945	0.7201	0.6348	0.2352	0.2259	0.7394	1.2553	0.5222	0.5386	0.1588	-0.5034	-1.2383	0.7122	0.1583	-0.2502	0.0333	-0.6281	0.0525	0.9326	0.0494	-0.1934	-0.7145	-0.9497	-0.2028	0.1559	-0.5992	-1.1488	0.0735	0.7919	0.9517	1.14	0.4976	0.6816	-0.4026	-0.9445	-0.1849	0.3843	0.7584	0.0351	2.2807	-0.2065	-0.8253	0.3648	0.5995	-0.4876	0.1088	0.1771	0.8044	-0.9232
TCGA-A6-4107-01	0.7659	-0.1187	-1.7382	0.3479	-1.1515	1.2129	-0.5406	1.2411	0.3336	-1.3048	-0.4231	0.8763	-0.3099	-1.5155	-0.9586	1.8182	-0.4087	0.7046	0.5966	-1.2758	0.0539	-1.2909	-1.6498	-1.4224	-1.4784	0.5167	-0.6321	0.496	-0.7072	-0.1821	-1.1803	-0.5984	-0.0436	-0.2695	1.2153	1.5201	-0.0284	0.763	-0.2465	-0.3173	0.0725	-0.8363	-1.5899	-1.0564	-0.6538	-0.2741	0.5506	0.7408	0.4087
TCGA-A6-5656-01	0.8071	-0.7269	0.6894	-0.0871	0.2527	-0.159	0.4575	-0.3721	1.0495	-0.3234	-0.7171	0.3082	0.0927	-0.7563	-0.1996	-1.8216	0.04	0.1993	0.1722	0.3771	-0.3215	1.0642	0.2326	-0.2962	-0.8105	-0.2578	-0.6584	0.7762	1.0057	1.4063	1.9562	1.0148	0.9368	-2.2842	-1.6226	-0.9236	-0.0503	1.8282	-2.4296	-0.3589	0.4524	0.6447	-0.0277	-0.5372	-0.5538	0.4266	-1.4754	0.0727	-0.177
TCGA-A6-5657-01	-0.2753	-0.0598	0.5755	0.1539	1.0843	-0.1401	0.5292	0.0764	-0.2741	0.6803	0.2631	-1.7144	1.0981	0.6957	1.9429	-0.3042	1.6795	-0.7615	0.2485	0.0632	0.2937	-1.2909	1.0385	1.67	0.818	-0.5589	0.8598	-0.4974	-1.7343	0.4211	1.1787	1.2269	-0.4332	-0.7659	0.0177	-0.3057	-2.0293	-0.1932	0.4225	0.857	-0.0234	0.293	0.3532	0.3912	0.4916	0.1159	0.9351	-0.3851	-0.8342
TCGA-A6-5659-01	0.4261	0.1746	1.0063	0.8274	1.2124	0.4968	1.2118	-0.5471	0.9635	0.1682	0.6542	-0.8849	1.0554	-0.457	-0.1131	1.098	-0.8333	0.2595	0.7262	1.0695	-0.2438	-0.4327	-0.4082	-0.3678	0.9586	-0.437	0.1869	0.8751	0.5927	1.1781	-0.3735	0.6197	-0.0841	0.2102	0.3352	-0.3943	0.5756	1.6072	-0.8221	0.17	0.7776	0.1283	1.311	0.4445	0.729	-0.7723	0.0811	0.4669	-0.8357
TCGA-A6-5660-01	-0.4872	-1.0715	1.706	0.3916	0.7386	0.8476	-0.0261	0.6983	-0.9662	-0.3457	-1.2395	-0.5365	-0.0347	-0.1523	-0.1219	-1.8216	0.5029	1.0782	0.8584	0.5759	-0.5842	-0.4273	-0.6142	0.6692	-0.4546	0.0389	-0.713	1.6329	1.1973	0.1868	0.14	0.3771	0.5457	0.1275	-0.2612	-1.0438	0.9166	0.4602	-0.4367	0.1822	0.3192	-0.2731	-0.2862	-0.5484	0.5913	0.9616	-0.0971	0.174	-0.2879
TCGA-A6-5661-01	-0.7133	-0.0268	0.5801	0.8333	0.2526	-1.1675	-0.2276	0.6728	1.2516	0.2219	-0.1766	0.3221	-0.0876	0.0118	0.073	-0.4056	-0.044	0.4073	0.5254	0.1689	0.5722	-1.2909	0.4084	1.3277	0.7268	1.1704	0.864	0.9428	-0.1658	-0.8562	-0.0499	-1.4549	0.9129	1.2992	0.8015	0.9144	1.8472	-0.1687	1.39	0.6499	0.6426	0.157	-0.5347	0.1585	0.6283	1.0568	2.8367	0.2317	0.6705
TCGA-A6-5662-01	0.4939	0.2527	0.1863	0.2126	-0.0247	0.7404	-0.487	-0.6875	-0.0084	-0.9517	-1.2469	-1.2875	1.2866	-0.4643	-1.284	-1.8216	1.1233	0.4339	0.6814	0.6395	0.4644	0.4921	-1.9669	0.1509	-0.4024	-1.2069	-0.5807	0.6448	0.9732	0.23	-0.2893	-0.0248	1.0762	-0.8446	-0.1756	-0.7051	0.7086	-1.5651	-0.3525	-0.2676	-0.2859	1.0914	0.3718	0.7584	-0.3173	1.2945	1.3366	0.4017	0.6523
TCGA-A6-5664-01	0.7596	0.6613	-0.0966	-0.3669	0.8341	-0.0444	0.4544	1.7608	-0.0666	1.1991	0.4814	-0.203	0.7196	-0.0079	1.3375	-1.2622	1.124	-0.2169	0.0138	0.2483	1.1412	-1.2909	1.1397	0.7288	0.9999	0.0506	1.508	-0.6024	-0.0059	-0.6718	-0.0855	-0.3217	-0.1084	0.4366	1.5196	-0.3757	-0.3239	-1.1137	0.5224	-0.0957	0.6107	-0.5457	1.3015	0.459	0.5302	-0.3201	0.635	0.08	-0.2784
TCGA-A6-5665-01	-2.369	-1.679	-0.1686	0.7592	0.3919	0.0012	-0.3823	1.1055	1.1251	0.761	0.1626	0.9207	0.5191	-0.6353	-1.279	-0.2793	0.024	-0.3088	-0.4311	0.134	-0.184	-1.2909	-0.3695	-1.0012	1.0709	1.1844	0.5637	0.5195	0.0858	-0.5004	1.0295	-0.4418	0.6276	1.6664	-0.0851	0.8408	1.03	0.4322	0.9049	1.5304	-2.0574	0.064	-0.0795	1.4571	1.4601	1.7861	2.1768	0.1707	0.5246
TCGA-A6-5666-01	0.9846	-1.6521	1.1281	0.946	-0.4304	1.0228	2.2539	-0.5309	2.2242	-0.4932	0.3373	0.5472	-0.1269	-1.3045	-1.237	-1.8216	-0.6598	0.9896	1.5499	-0.0994	-0.0365	0.2566	-0.2778	-0.2547	0.6976	-1.3712	-1.7959	1.4095	0.6162	-0.0761	0.3362	-0.9257	0.8993	0.9456	1.6855	0.2359	0.3219	1.662	-2.2339	1.488	-0.1115	0.5022	0.62	1.2106	0.8221	-1.0251	0.2476	0.0138	0.0993
TCGA-A6-5667-01	0.3535	1.7907	1.5762	-0.1384	0.5843	-0.496	1.1791	0.0107	0.8891	0.7786	-1.7485	0.3398	1.7106	-0.164	0.1847	0.0253	-0.4567	-0.3242	-0.4411	0.2921	0.1648	-0.148	-0.0689	1.5251	-0.9247	0.9214	0.384	-0.4631	1.168	-1.0077	1.3008	0.8753	-0.1512	-0.3081	0.8379	0.3817	0.6191	-0.3365	0.2519	0.7628	0.4934	1.1007	-0.3684	0.4558	-0.762	-0.719	-0.0154	-0.6599	-1.0611
TCGA-A6-6137-01	0.9723	0.0906	0.5707	-0.1058	0.3577	-0.3775	-0.7967	0.4631	-0.2594	0.6924	0.3491	1.4866	0.282	0.3595	0.3349	1.1122	0.4048	0.1187	-0.7133	0.5426	0.4343	-0.7624	0.8929	1.0898	1.0603	1.1033	0.5601	0.0221	1.6763	0.2597	0.1403	0.1795	1.1424	1.5425	-0.3163	-0.176	0.9782	0.4094	-0.2251	-0.1291	1.6279	0.5272	1.3702	0.013	-0.4109	0.1643	-0.6189	0.7522	-0.3094
TCGA-A6-6138-01	0.3981	0.8102	0.5983	0.0512	1.8305	0.8391	0.371	-0.3227	-1.076	-0.8116	0.6955	-0.4976	0.2014	1.2429	0.4957	0.8962	1.0768	-0.6199	-0.1827	0.8013	0.5134	-1.2909	0.6303	-0.7767	-1.0159	0.4923	-0.4116	-0.0037	0.6014	-0.8435	-0.5898	-0.1418	-0.9771	-0.0995	-0.5906	0.3644	0.4369	-1.9724	-0.777	0.0318	0.6309	0.7244	0.6382	-0.9657	-0.2307	-0.7443	-0.4361	-0.375	0.5287
TCGA-A6-6140-01	0.9025	0.4243	0.5758	-0.0598	0.2747	-0.5193	0.4872	-0.106	0.2963	-0.8259	-0.0515	2.0019	0.7365	-0.0976	-0.5135	-1.294	2.676	0.0651	-0.5405	0.6431	0.1036	0.1137	-0.2949	0.6254	-1.9446	1.0214	-0.3873	0.3155	1.0223	1.2163	1.012	-0.3195	1.4791	-1.1543	0.128	0.409	-0.0487	-0.2506	-0.8458	0.5229	0.8568	0.7805	0.5651	-0.0461	-0.444	-0.0336	-0.4371	-0.5228	0.695
TCGA-A6-6141-01	-0.0049	-0.542	-0.2164	-0.5021	0.2823	-0.5933	-0.4134	1.4239	0.0073	0.3122	0.4224	1.0477	-0.396	0.2675	-0.3796	-0.0094	1.4835	0.3513	-0.9289	0.4277	0.008	0.438	1.2846	-1.0615	-0.9564	-0.2073	0.7603	-0.4954	-0.3403	0.0374	-0.7591	-0.3281	0.6472	0.7777	1.3571	0.2293	0.9732	-1.4683	0.859	-0.0678	0.0251	-0.1377	0.1438	0.4838	-0.291	-0.0573	-0.0351	0.4131	0.2876
TCGA-A6-6142-01	-0.576	1.185	0.8833	-0.6836	1.1061	0.2757	-0.5132	1.3016	-0.7597	-0.4216	-1.363	-0.1827	1.6707	-0.3606	0.3613	-1.15	0.4811	-0.169	-1.382	0.2154	0.0286	-0.6501	0.8042	1.2275	0.1243	-0.8961	0.2176	-0.644	0.8968	-1.0241	-1.625	-0.9521	0.4968	-0.9765	0.1433	0.2117	0.8832	-1.6496	1.5803	-0.2201	-0.8725	-1.0535	-0.406	-0.8948	-1.9161	0.4994	0.4428	-0.4075	-1.2204
TCGA-A6-6648-01	0.4062	-0.4332	0.8486	1.3375	1.7782	-1.9896	1.0673	1.2671	1.4885	0.7859	-0.8701	-0.4991	0.3329	0.2389	-0.349	-1.4911	-1.4387	-0.0065	-0.4086	0.6413	0.322	-0.9756	1.3401	2.1063	1.8828	0.8623	0.7826	1.0167	1.3775	-1.9616	0.7272	0.2377	-1.0811	1.7491	-0.677	-1.9961	0.0843	-0.7384	-0.2324	0.7016	0.759	1.1315	1.8136	0.8126	0.4494	-2.0419	-0.7184	0.1333	-0.6282
TCGA-A6-6649-01	0.4138	0.8514	-1.338	-0.616	-0.3292	-1.3631	0.4712	0.4454	-0.8595	1.1359	-0.0989	0.6574	0.5912	1.2931	0.6765	0.4764	1.258	-0.213	-1.134	0.9021	0.7662	-0.6038	1.2753	1.0595	0.6765	1.514	1.844	-0.3589	-0.1569	-0.2713	0.1474	0.0119	-0.052	0.3421	-0.9923	-0.4245	-1.0952	-0.5699	0.5252	-1.045	1.0565	-0.0587	1.0481	0.2248	-1.2921	1.0678	1.1794	0.2053	0.372
TCGA-A6-6650-01	0.6117	0.1783	0.318	-0.6386	0.6588	0.2296	0.0756	-0.0935	0.5773	-0.1774	-0.4416	0.0662	0.2542	-0.6337	-0.3535	-0.6944	-0.2677	0.0779	-0.3911	1.4374	1.1969	-1.2909	0.4177	1.118	0.0305	1.1241	-0.2077	0.323	0.5854	0.9519	0.0445	0.2418	1.4377	0.5217	-0.1595	0.2565	0.178	-3.5101	-0.8202	0.1371	-0.2346	1.8632	0.8594	-0.9606	-0.0802	-0.116	-1.6709	-1.9302	0.5395
TCGA-A6-6651-01	0.4025	0.4961	0.4132	-0.4358	0.8248	-0.4926	1.2335	-0.1613	-0.0679	0.3003	-0.0432	-0.2432	1.7555	1.16	2.0184	0.9903	2.2193	0.7058	0.2334	0.9223	0.5927	0.0796	0.9145	0.0958	0.2291	-0.8297	1.685	-0.4617	1.1112	-1.2646	-0.2963	0.4004	-0.4471	0.403	0.2506	-1.7247	-0.6282	-0.6277	1.1937	-0.7606	1.1886	0.647	0.3374	0.2256	-0.1132	0.5021	-0.5243	0.3668	-1.3768
TCGA-A6-6652-01	-0.0591	-0.1663	1.021	-0.0665	0.4368	0.0103	2.1685	0.9372	-0.5347	-0.5604	-0.5674	0.0701	-0.09	2.166	-0.6628	-0.9019	0.1702	0.2667	-0.349	1.4824	0.3598	-1.2909	1.3114	0.7842	-0.5052	-1.8363	0.8244	-0.1758	1.6007	0.2684	0.6737	-0.3162	-0.5859	-1.444	0.0224	-1.9883	-0.411	-2.1851	-2.7511	0.4222	1.03	0.8804	1.2767	0.1642	-0.8545	-0.4229	-0.2607	-0.8474	-0.3792
TCGA-A6-6653-01	-0.018	1.0113	0.497	-0.539	1.211	-0.8786	-0.3157	0.8909	-1.8832	-0.147	1.3448	1.1253	1.8902	0.8537	-0.273	-0.476	1.032	0.5186	-1.0382	0.2697	0.8538	-1.2909	1.2335	0.7547	1.2106	-1.2843	1.3749	-0.6703	-0.3103	-0.573	-0.5623	-0.0462	0.7961	0.8966	0.2765	2.0949	1.1604	-1.4166	1.9053	0.8353	1.1472	-0.3789	0.4283	1.1564	0.3508	1.8037	0.7917	-0.552	-0.2472
TCGA-A6-6654-01	-1.6055	0.7419	0.2207	-0.7842	0.4296	-1.6914	1.0786	-0.1737	-0.8751	0.4637	-0.349	-1.1961	0.9414	1.8466	1.1961	2.786	1.1811	-1.7269	-0.2903	1.444	-0.3295	-1.2909	0.1713	0.0913	-0.1158	-1.0033	1.1366	-0.7849	-0.0057	-2.0532	-0.0705	0.1801	-1.0855	-0.4017	-0.6752	0.0742	0.9218	-0.8036	0.6007	-0.1092	-0.2075	-0.1048	0.2505	0.8134	0.1377	0.2399	0.9932	-0.0395	-1.6441
TCGA-A6-6782-01	0.2187	1.0405	0.4654	-0.2771	0.0186	-1.2618	1.2371	0.0355	-0.1111	-0.2328	0.8358	1.2218	0.4775	-0.6147	0.8044	-0.8987	0.8298	-0.0407	0.2762	0.1767	-0.0138	-0.7822	0.0905	-0.7898	-0.0474	-0.6054	0.3501	0.4089	0.982	0.1492	-0.1838	0.5806	0.2575	-0.474	-0.4077	-0.7001	0.4605	-0.1282	-1.0535	-0.1326	-0.2189	0.8434	-0.0743	-0.4187	0.4353	0.7028	-0.0905	0.2207	-0.0152
TCGA-A6-A567-01	-0.6391	-0.0011	1.1543	-0.2846	0.6784	0.1484	0.2848	-0.1849	0.5336	-0.4758	-0.6998	-0.9805	2.1682	-0.105	-0.7803	0.5675	-0.8434	0.9721	-1.0369	1.7023	0.982	-1.2909	0.7606	0.6755	0.8919	-0.4837	0.5754	-0.4932	1.365	-1.4817	-1.4067	-0.5212	-1.7947	0.3942	1.0351	-1.581	-1.0477	-0.548	-1.944	-1.3456	-0.465	2.3887	-0.7058	-1.4894	0.1994	-1.1936	0.3763	-1.394	0.3636
TCGA-A6-A56B-01	-1.6858	-1.5748	0.8414	-0.363	2.1886	1.4329	0.1539	-0.8682	0.1052	0.9246	-2.0573	-2.3348	-0.9817	0.9777	1.1339	0.3957	-1.2712	0.0692	-0.6019	0.4074	0.6385	-1.2909	0.7082	1.3729	2.0135	-1.5337	-0.6598	-0.3631	1.0144	0.8459	3.1372	3.152	-2.1918	-0.3391	0.5912	-0.7547	1.0869	0.0004	-0.2345	-1.2302	-0.2994	2.0934	-0.4176	0.6378	0.7699	-0.6406	-0.1547	-0.9938	-0.686
TCGA-A6-A5ZU-01	-0.2257	-1.1044	0.5297	-1.2119	0.3066	-0.2215	-0.2145	0.6273	-2.971	1.1357	-3.4658	-0.8484	1.0953	-0.1244	0.2095	-1.8216	0.3523	0.0848	-1.1832	1.3973	-0.0572	-0.1085	0.5853	0.2515	-0.2495	-1.2409	0.455	-0.894	0.1148	-0.3685	-0.1607	-0.065	0.4421	-0.8417	-0.2877	0.0143	1.1334	-1.829	0.9181	-1.7292	-0.4788	0.2401	0.0562	0.0347	-0.2272	-0.6716	1.3786	-0.6748	-0.9587
TCGA-AA-3488-01	0.5859	0.9291	-0.8086	-1.1601	-0.7225	1.108	-0.3595	0.6958	0.0249	-1.2031	0.6123	1.0731	-0.0163	-1.0699	-0.9138	1.3358	-1.6642	-0.8261	0.1677	-1.2208	-2.6632	-1.2909	-2.337	1.0317	-1.3102	0.5001	-2.7305	-1.2209	0.9226	-0.6327	-0.2649	0.1422	0.4186	-2.0097	-1.3957	1.5226	2.2512	-0.7212	0.5995	1.9193	-1.4042	-1.9038	-2.0003	-1.2386	0.1844	0.4448	-0.5424	0.6015	0.3149
TCGA-AA-3489-01	-0.1897	1.1086	-0.2126	-0.0018	0.0279	-1.0093	0.6185	-2.2102	-0.0826	0.5275	0.6588	-0.3486	-0.6459	0.7629	1.7025	-0.0893	0.3855	0.2235	-0.2507	0.6305	0.5905	-0.2325	0.0463	-0.5342	0.0478	-1.2534	0.8933	-0.0336	-0.4127	0.7235	0.2612	0.6052	-0.5722	0.075	0.3835	-1.0144	0.9128	-0.6861	-0.4787	-1.1027	-0.0732	1.4506	0.7686	-0.7653	0.3719	-0.5473	-1.1203	0.7289	-0.9486
TCGA-AA-3492-01	0.5883	0.3416	-0.4736	0.4964	-2.3978	1.6553	-1.9976	1.3438	0.9418	-0.2111	2.1162	1.1001	-1.5895	-0.5088	-1.3641	-0.504	0.4773	1.3544	-0.8194	-1.3383	-1.0148	-0.7368	-0.3212	-1.1267	0.4143	-0.3676	-0.8418	0.218	-0.828	-0.9301	-0.7216	-1.9865	0.7939	1.4736	0.2638	0.1494	0.5659	-0.1093	0.057	0.9571	-1.0896	-1.1086	-0.9878	0.3092	-0.0201	-1.9087	0.3851	1.0598	1.442
TCGA-AA-3494-01	0.0043	-0.5254	0.3843	0.6512	-0.4333	-0.3122	-1.0093	0.4108	0.3031	-0.5183	-1.1589	0.698	0.5612	-1.025	-0.0693	0.067	-0.6442	-0.539	0.3152	0.5554	-0.6279	-1.2909	0.2051	0.3627	-0.0439	1.7009	-1.2546	-0.0037	1.2502	0.1006	-0.6383	-0.3971	-1.7639	0.8634	-0.2381	-0.9961	0.3295	0.236	-0.8947	0.3315	-0.0177	-1.4872	0.1459	-0.9955	-0.7328	-0.7419	-1.2113	-1.1647	-0.0795
TCGA-AA-3495-01	0.8736	-0.8057	0.7561	0.3936	-0.7323	0.0428	-0.5683	1.0867	1.084	-0.6055	-0.9351	1.0434	-0.5514	-0.9533	-0.569	-1.8216	0.0405	0.678	0.5378	-0.7016	-0.5723	-0.3526	-0.6706	0.5198	0.1204	1.042	-0.8284	0.8629	1.0079	1.1475	-0.5502	-0.8395	0.3303	-0.3138	0.266	-0.061	0.9897	-0.1757	-1.3823	1.0998	0.2916	-1.2757	-0.7515	-0.5307	-0.9426	0.0096	0.0223	0.6036	-0.0448
TCGA-AA-3496-01	0.0931	-0.0135	0.7319	0.102	0.8114	-0.3444	0.3035	-1.0428	-0.1145	1.7003	-0.4942	1.3868	0.8295	0.2139	0.2639	0.4455	0.2196	0.0333	0.5191	1.4998	0.4398	-1.2909	0.861	-1.1839	1.419	-1.108	0.1828	0.4167	1.4223	-1.2375	1.034	1.1986	0.3235	0.5642	0.1349	-1.7943	0.6519	-0.3627	-1.1614	0.7632	-0.315	1.0508	1.1086	1.0423	0.079	-0.0988	-1.4204	0.6818	-0.9875
TCGA-AA-3502-01	-0.1232	-1.1989	-0.6806	0.3844	-0.8518	-0.1686	-0.8758	1.4077	-0.35	-0.6145	0.1068	-0.1514	1.9196	-1.1528	-1.7356	1.0764	0.5524	-0.1324	-1.0855	0.2152	-0.1981	-1.2909	-0.1408	-1.2349	-1.1399	1.0672	0.1088	0.0572	-0.0041	-0.3781	-0.977	-0.7107	-1.234	0.6312	0.5421	-0.1033	-1.8807	0.1349	-0.3605	-0.8476	-0.9757	-0.9458	-0.5272	-0.1274	0.1647	0.0692	0.55	0.9609	-0.1953
TCGA-AA-3506-01	0.2989	0.9102	0.7372	-0.5879	-0.1663	1.7237	0.0436	1.1553	-1.0203	0.1027	0.6395	0.6563	0.424	-0.5038	-0.7579	0.0871	0.7742	0.3995	0.6348	-0.1701	-0.8762	-0.7739	0.27	-0.899	-0.6086	1.5841	-1.2566	-0.5969	0.7946	0.8445	-0.3511	-0.8077	0.1162	0.3744	0.2394	-0.174	-0.2843	0.041	-0.1237	1.1431	-0.4461	-0.9151	-0.3307	-0.2448	-0.544	1.0169	0.1462	0.2092	0.8714
TCGA-AA-3510-01	-0.6793	0.8328	-0.5571	0.3259	-0.0048	0.1513	-0.6024	1.6472	1.3977	0.3658	0.4121	2.0996	0.8565	-0.8354	-0.8262	-1.8216	0.1634	0.8856	0.4125	-0.3307	-0.3425	-1.2909	0.1564	-0.13	-1.2197	-0.4143	-0.701	-0.975	-0.2344	-0.2885	-0.1251	0.0239	0.3807	1.4321	0.6998	1.4631	1.4124	-0.4912	0.7178	0.5058	0.2353	-0.5277	-0.2097	0.4651	0.1617	0.7331	-0.8357	0.821	1.2822
TCGA-AA-3511-01	0.4666	0.2484	0.8248	-0.9525	0.5752	-0.2664	-0.5386	-0.021	0.1521	-0.1058	-0.3738	0.7298	0.68	0.9083	-0.0137	1.6545	1.0495	-0.1438	-0.6493	0.8693	0.7632	-1.2909	0.2801	0.1168	-0.277	0.37	0.2051	-0.4233	1.2944	0.5987	0.1637	0.115	0.0782	-0.5936	0.0141	-0.3302	-0.5238	-1.1149	-0.6239	-0.4604	0.7789	1.3966	-0.1396	-1.1551	-0.7714	0.4092	0.2222	-0.3353	-0.2506
TCGA-AA-3514-01	0.6985	0.3414	-1.3405	-2.4994	0.855	1.2474	-0.8557	1.0554	-0.9148	-0.2209	0.0777	2.5353	1.9138	-1.6766	0.5455	2.7199	0.6642	-1.2679	-2.3913	-1.5965	-3.083	-0.7565	1.3262	2.1903	0.5036	-2.1284	-2.0911	-3.4588	1.6358	-0.204	1.4294	0.3899	0.9011	-0.3374	0.587	1.5677	1.3883	-1.7034	1.4489	1.3714	-1.659	-2.2986	-0.7244	-0.858	-0.7541	-0.201	-1.1671	-1.4913	2.8648
TCGA-AA-3517-01	0.2591	0.5163	-0.1959	-0.4388	0.3485	-0.2348	0.9377	-0.2282	0.0604	0.8379	-1.2513	-0.0711	-0.0194	0.952	-0.2127	3.5483	-0.4351	0.9826	0.4309	1.011	0.9745	-1.2909	-1.3507	-1.5877	-0.4977	-0.2315	0.0007	-0.0941	0.7926	2.4336	2.2269	0.877	0.3928	-0.9552	0.4648	-0.5899	-0.5965	0.6687	-1.4002	0.174	-0.6516	1.4348	0.1867	0.2957	-2.2097	-0.0899	0.3182	-0.488	-1.1492
[truncated: 428 more rows]
[truncated: 1,343 more columns]

## Sheet: S9
Supplementary Table 9. RNA-binding protein z-score in rectal cancer patients (TCGA, PanCancer Atlas)
[truncated: 155 more rows]
[truncated: 1,343 more columns]

## Sheet: S10
Supplementary Table 10. STRING interactions between RNA-binding proteins and COREAD proteins (experimental data and databases, interaction score: 0.9)
[truncated: 165 more rows]

[truncated: 8 more sheets: S11, S12, S13, S14, S15, S16, S17, S18]
